# Supplementary material for: Transcriptomic Analysis of American Ginseng Seeds during the Dormancy Release Process by RNA-Seq
Source: PLoS One. 2015 Mar 19;10(3):e0118558. doi: 10.1371/journal.pone.0118558 (PMC4366157; doi:10.1371/journal.pone.0118558)
Supplement: S1 Table — (XLSX) [file pone.0118558.s003.xlsx]

## Sheet: Sheet1
S1 Table. Primers used in the quantitative PCR analysis of selected unigenes
Name	primers 5′→3′(forward / reward)		PCR results			annotation
CYP707A1	GTGGCTATGATTTCGGCAT / CAGTGGTATCGTGAGCGG		0	Unigene23879_XYS		ABA 8'-hydroxylase CYP707A
CYP707A2	TGACTCTCAAATCGCCGA / CCACATCTTCCACTGCCTC		0	Unigene23879_XYS
CYP707A3	CCCTTGTATTCAACATCTGCC / TCAGGACACGACAGCCAG		1	Unigene36425_XYS
CYP707A4	GCCGAGAATCAGAGTGTCCT / GGCAATACTTTCCAACCTTTT			Unigene59678_XYS
ACC-1	GGGTCCTACCTTTGGCAC / GATGACAATGGAGTGGCG		1	Unigene23819_XYS		1-aminocyclopropane-1-carboxylate synthase
ACC-2	AAATCCGAGAAGCCGCAA / ATCACAGCCTCACCCACCTT		0	Unigene51010_XYS
ACC-3	AAGGTGGGTGAGGCTGTGAT / CCAGGCAAAGGCTTGACAT		0	Unigene51010_XYS
DELLA1	AACCACTGAGTTTCCAGGC / TGATGTCTGATGTCTACTTGGG		0	Unigene11898_XYS		DELLA
DELLA2	TCTTCGGCTTCATAACCTTG / CCAAAGTTTAGGCTGACCG		0	Unigene11898_XYS
DELLA3	CAGTAGATTATCCGCCAACTTC / GATTTCACGAATGGGAACC		0	Unigene11898_XYS
GA2ox1	GTTATGTGGAAGCAGTTAGGG / CCGAGTGAGAGGTGGATAGT		1	Unigene391_XYS		gibberellin 2-oxidase
GA2ox2	TGAAACCCAAGTCCCATC / ATTGAGCCCAGGAATGTG		1	Unigene503_XYS
GA2ox3	ATCCCTGGCACATTTGTC / CAGCATTGAAGTTTGGCTC		1	Unigene3243_XYS
GA2ox4	TTCACAGCACAACTGAGGTT / AGAGTATTGGTCGTAACGGC			Unigene12642_XYS
GA20ox1	CAGAAATGGAGCAAATGGTG / GCGAGAGGTCAACCGTAAA		1	Unigene30205_XYS		gibberellin 20-oxidase
GA20ox2	CTGGGTGTTTGCTGTATCC / GGAGACGAGGAAGGAAAGA		1	Unigene55454_XYS
GA20ox3	TCGCCCTAATACCCTTGTC / CGATAGTGTTTCTGTGTGAACC			Unigene61797_XYS
GA3ox1	AGGAGTCGTCGTCTTTACCG / CGGACCACATTAGTTTAGGGA		1	Unigene57244_XYS		gibberellin 3-oxidase
GA3ox2	TGGGCGGCATAACTAAAG / TAAGTGGAGGGACAGTGACC		1	Unigene57244_XYS
GA3ox3	TACCGCAGGAAATCAAGC / CAGCATACCTCATAACTGTCTCTC		0	Unigene64656_XYS
GA3ox4	CGCAGTCTTTGAAACTCGTG / CAGTGTTCCGTCGCTTGAT			Unigene64656_XYS
GIGANTEA1	CCCAGTCAATGAAGTCAACA / ACTCTATGTCCCTCCCGAA		0	Unigene11646_XYS		GIGANTEA
GIGANTEA2	TTCAGAAGGACTCCCACGA / AATAGAAGCAACCGCCCA		1	Unigene11647_XYS
NCED1	CGAGTTGTTCCTCTGTCACG / GGATGGTAGATTTGGTTCGG		0	Unigene27579_XYS		9-cis-epoxycarotenoid dioxygenase
NCED2	CCTTGAACATTTCCTCCGAC / ACTGGTCTTGCTTCGCAGA		1	Unigene27579_XYS
NCED3	CAAACCAGTGATAGCCAGC / GGATTGAAGGCGGAGTAGTA		1	Unigene27579_XYS
DRM1	CGGCAAGGAATCAGATGGT / ACGAAACCGAAAGGACCCT			Unigene25856_XYS		dormancy-associated protein
DRM2	GACACGAATCCCTTTGTTG / ATTGATGAGCAGAGGCTTG		0	Unigene25085_XYS
DRM3	CTCTGCTCATCAATCTCCTCAA / GCCAAGACTTCTCAGGCAA		0	Unigene25085_XYS
DRM4	CCCACCATTTGGATGAAG / AAGGGATTCGTGTCAACG		0	Unigene25086_XYS
DRM5	CGCCTATCCCACTAACTTGC / TGGCTCATCCGTCGTATCA		0	Unigene26810_XYS		dormancy/auxin associated protein
ABI1	GCAACCACTCTCCACATAGA / GTGAACAGCCGTCAGTCTT		0	Unigene25540_XYS		abscisic acid insensitive
ABI5	CGAAGGTTTGTTGCGAGT / TTTGCCACCATCAGATAGG		0	Unigene25542_XYS
ABI6	AAATGGTGGTAGTGGAGGTG / CAGTGTAAGCCTGTTTCCTTG		1	Unigene25537_XYS
PP1	CAGTGTTTCCCGTGTTACAAG / CCATCACCTTCTCCCAATC		0	Unigene2412_XYS		protein phosphatase 2C
PP2	TGGCAAGCAAGAAAGGGA / TCACCCACATTCGCAACA		0	Unigene8854_XYS
VHT1	GATTAGGACAGATACCGAAAGG /GAAAGGTGAGCGTAACCATC		0	Unigene9237_XYS		vacuolar H+-translocating inorganic pyrophosphatase
VHT2	GGCAAAGCATTCATAACAGC /CGAGGGTCATCTTCAGGAA		0	Unigene17031_XYS
ZEP1	GACTCGGTCCATTGTCGTTT / CCATCCTTGCTGCTTATTCG		1	Unigene3202_XYS		zeaxanthin epoxidase
ZEP2	CACTATTAGTCGCTATACCTTCCTT / CTGTGGCTTTCACCTTTGC		1	Unigene70254_XYS
ZEP3	GACTCGGTCCATTGTCGTTT / CCATCCTTGCTGCTTATTCG			Unigene3202_XYS
KAO1	TGGAGACGATGTTGTGATTG / ACATTGCCTGTTGACGGT		1	Unigene57609_XYS		3-ketoacyl CoA thiolase 1
KAO2	CCTTTTGGAGGAGGAAGTAGA / CTGCAATGCGGTAAGAACA		1	Unigene45375_XYS
CTR1	TAGTTGGGGAGCCAGGTAA /CCAGCAGCAATGTCTAAGGT		1	Unigene67197_XYS		Serine/threonine-protein kinase CTR1
CTR2	GAAGTCAGAAAACGCAAAT / GAGAAGGCTCAATAGTCAAGTA		0	Unigene67197_XYS
PICKLE1	CCATCGCTCAGGTCCCA / AGTATCATCGTCCGAATCATCTA		1	Unigene53009_XYS		CHD3-type chromatin-remodeling factor PICKLE
PICKLE2	TCGCAGTCCTACTCCTTATC /TCCTAAACCATTCCCACC		1	Unigene58801_XYS
GAPDH1	CCAGAGAGACGATGTTGAGC /CCTTGTCAGTGAAGACTCCAGTA		1	Unigene27734_XYS		glyceraldehyde 3-phosphate dehydrogenase
GAPDH2	AGCAAAGACTGGAGAGGTGG /CGCCTTGGCATCAAAGAT		0	Unigene27734_XYS
GAPDH3	CGCCTTTCCTAATAAACCCAC /CGAGTTCAACATCGTCTCTTTG		0	Unigene27065_XYS
Actin1	CAGTTGTGATAGATGCGGG /TTGTTCTCTGACAGCCTTAGG		0	Unigene57846_XYS		beta-actin
Actin2	TAACGGCTCCTCCTACTTCC /TCGTGATTGAACAGGGTTG		0	Unigene66026_XYS
Actin3	AACCAGCCAGGTGCGACA / CGAAGGGCCGGACTCAT			Unigene66026_XYS
HSP1	ACAGCCTACAGTGTTGAGAAGA /TTCATAATCCGCCTCTGG		1	Unigene24398_XYS		Heat shock 70 kDa protein
HSP2	ATGGAGAGGCTGATGAAGG /GAGTGAAACCGCTGGAAA		0	Unigene24585_XYS
HSP3	CCCTTGTGTTCTTGTATCTGG /GAGTGAAACCGCTGGAAA		0	Unigene24586_XYS
18sRNA1	TCTCCACCCACTCCCTTTT / AAATAACCTGAGAAACCAAACG			Unigene26086_XYS
18sRNA2	GAGTACCAACAGTACCAGGATGC / AACCAAGGGATAAGGAAAGC			Unigene26086_XYS
18sRNA3	CAAGGAAGTGGATGAGCAGA / TCCAATGAAGGTTGATGCC			Unigene30754_XYS
	Quantitative PCR primers in red font, others for semi-quantitative PCR; 1 , 0, means amplified or unamplified PCR
