# Supplementary material for: Transcriptomic Analysis of American Ginseng Seeds during the Dormancy Release Process by RNA-Seq
Source: PLoS One. 2015 Mar 19;10(3):e0118558. doi: 10.1371/journal.pone.0118558 (PMC4366157; doi:10.1371/journal.pone.0118558)
Supplement: S2 Table — (XLSX) [file pone.0118558.s004.xlsx]

## Sheet: Sheet1
S2 Table.Selected unique transcripts that might be related with seed dormancy release or seed development
ABA related
Unigene313_XYS	202	3	200	gi|310705883|gb|ADP08627.1|	379	232	297	0.81	0.87	0	66	113	9e-25	--	ABA 8'-hydroxylase [Prunus avium]
Unigene313_XYS	202	6	200	gi|169659107|dbj|BAG12744.1|	493	331	395	0.8	0.9	0	65	113	9e-25	--	ABA 8-oxidase [Lactuca sativa]
Unigene313_XYS	202	3	200	gi|297826291|ref|XP_002881028.1|	485	324	389	0.72	0.89	0	66	103	7e-22	--	CYP707A2 [Arabidopsis lyrata subsp. lyrata] >gi|297326867|gb|EFH57287.1| CYP707A2 [Arabidopsis lyrata subsp. lyrata]
Unigene313_XYS	202	3	200	gi|15227033|ref|NP_180473.1|	482	321	386	0.69	0.87	0	66	99.8	1e-20	--	abscisic acid 8'-hydroxylase 2 [Arabidopsis thaliana] >gi|334184553|ref|NP_001189629.1| abscisic acid 8'-hydroxylase 2 [Arabidopsis thaliana] >gi|75278888|sp|O81077.1|ABAH2_ARATH RecName: Full=Abscisic acid 8'-hydroxylase 2; Short=ABA 8'-hydroxylase 2; AltName: Full=Cytochrome P450 707A2 >gi|330253115|gb|AEC08209.1| abscisic acid 8'-hydroxylase 2 [Arabidopsis thaliana] >gi|330253116|gb|AEC08210.1…
Unigene313_XYS	202	3	200	gi|169659105|dbj|BAG12743.1|	467	305	368	0.72	0.84	0	66	94.7	3e-19	--	ABA 8-oxidase [Lactuca sativa]
Unigene313_XYS	202	3	200	gi|169659101|dbj|BAG12741.1|	464	301	368	0.69	0.83	0.02	68	94	5e-19	--	ABA 8-oxidase [Lactuca sativa]
Unigene313_XYS	202	3	200	gi|76803519|gb|ABA55732.1|	469	302	369	0.72	0.79	0.04	69	94	5e-19	--	ABA 8'-hydroxylase CYP707A1 [Solanum tuberosum]
Unigene313_XYS	202	3	200	gi|341869961|gb|AEK99073.1|	305	225	292	0.72	0.79	0.04	69	93.2	9e-19	--	ABA 8'-hydroxylase CYP707A2 [Solanum lycopersicum]
Unigene313_XYS	202	3	200	gi|341869951|gb|AEK99068.1|	308	226	293	0.72	0.79	0.04	69	93.2	9e-19	--	ABA 8'-hydroxylase CYP707A1 [Diospyros kaki]
Unigene313_XYS	202	3	200	gi|341869947|gb|AEK99066.1|	314	225	290	0.68	0.78	0	66	92.4	2e-18	--	ABA 8'-hydroxylase CYP707A1 [Cucumis sativus]
Unigene313_XYS	202	39	200	gi|297804218|ref|XP_002869993.1|	484	313	366	0.79	0.88	0	54	92	2e-18	--	CYP707A1 [Arabidopsis lyrata subsp. lyrata] >gi|297315829|gb|EFH46252.1| CYP707A1 [Arabidopsis lyrata subsp. lyrata]
Unigene313_XYS	202	39	200	gi|3046815|emb|CAA16713.1|	457	313	366	0.79	0.88	0	54	92	2e-18	--	cytochrome P450 [Arabidopsis thaliana] >gi|7268718|emb|CAB78925.1| cytochrome P450 [Arabidopsis thaliana]
Unigene313_XYS	202	39	200	gi|42572955|ref|NP_974574.1|	484	313	366	0.79	0.88	0	54	92	2e-18	--	abscisic acid 8'-hydroxylase 1 [Arabidopsis thaliana] >gi|332658763|gb|AEE84163.1| abscisic acid 8'-hydroxylase 1 [Arabidopsis thaliana]
Unigene313_XYS	202	39	200	gi|18415271|ref|NP_567581.1|	467	313	366	0.79	0.88	0	54	92	2e-18	--	abscisic acid 8'-hydroxylase 1 [Arabidopsis thaliana] >gi|75306306|sp|Q949P1.1|ABAH1_ARATH RecName: Full=Abscisic acid 8'-hydroxylase 1; Short=ABA 8'-hydroxylase 1; AltName: Full=Cytochrome P450 707A1 >gi|46401564|dbj|BAD16629.1| cytochrome P450 monooxygenase [Arabidopsis thaliana] >gi|332658762|gb|AEE84162.1| abscisic acid 8'-hydroxylase 1 [Arabidopsis thaliana]
Unigene313_XYS	202	45	200	gi|86129698|gb|ABC86558.1|	464	316	367	0.76	0.96	0	52	91.3	3e-18	--	abscisic acid 8'-hydroxylase [Phaseolus vulgaris]
Unigene313_XYS	202	3	200	gi|310705877|gb|ADP08624.1|	382	237	300	0.68	0.85	0.01	67	90.1	8e-18	--	ABA 8'-hydroxylase [Prunus avium]
Unigene313_XYS	202	45	200	gi|148469853|gb|ABQ65856.1|	468	319	370	0.75	0.94	0	52	89.4	1e-17	--	abscisic acid 8'-hydroxylase [Glycine max]
Unigene313_XYS	202	3	200	gi|328461713|gb|AEB15966.1|	445	304	365	0.66	0.78	0	66	89	2e-17	--	ABA 8'-hydroxylase CYPA3 variant 1 [Solanum tuberosum]
Unigene313_XYS	202	54	200	gi|30694744|ref|NP_199347.2|	446	318	366	0.81	0.95	0	49	89	2e-17	--	abscisic acid 8'-hydroxylase 3 [Arabidopsis thaliana] >gi|332007852|gb|AED95235.1| abscisic acid 8'-hydroxylase 3 [Arabidopsis thaliana]
Unigene3613_XYS	291	145	56	gi|15227033|ref|NP_180473.1|	482	452	481	0.8	0.86	0	30	57.4	5e-08	--	abscisic acid 8'-hydroxylase 2 [Arabidopsis thaliana] >gi|334184553|ref|NP_001189629.1| abscisic acid 8'-hydroxylase 2 [Arabidopsis thaliana] >gi|75278888|sp|O81077.1|ABAH2_ARATH RecName: Full=Abscisic acid 8'-hydroxylase 2; Short=ABA 8'-hydroxylase 2; AltName: Full=Cytochrome P450 707A2 >gi|330253115|gb|AEC08209.1| abscisic acid 8'-hydroxylase 2 [Arabidopsis thaliana] >gi|330253116|gb|AEC08210.1…
Unigene3613_XYS	291	145	56	gi|158828191|gb|ABW81069.1|	478	448	477	0.76	0.86	0	30	56.6	9e-08	--	Cytp450-1 [Cleome spinosa]
Unigene3613_XYS	291	145	56	gi|297826291|ref|XP_002881028.1|	485	455	484	0.76	0.83	0	30	54.7	4e-07	--	CYP707A2 [Arabidopsis lyrata subsp. lyrata] >gi|297326867|gb|EFH57287.1| CYP707A2 [Arabidopsis lyrata subsp. lyrata]
Unigene3613_XYS	291	142	47	gi|169659107|dbj|BAG12744.1|	493	462	492	0.75	0.84	0	32	53.9	6e-07	--	ABA 8-oxidase [Lactuca sativa]
Unigene3613_XYS	291	145	50	gi|148469853|gb|ABQ65856.1|	468	436	467	0.65	0.81	0	32	53.9	6e-07	--	abscisic acid 8'-hydroxylase [Glycine max]
Unigene3613_XYS	291	145	53	gi|86129698|gb|ABC86558.1|	464	433	463	0.67	0.83	0	31	53.9	6e-07	--	abscisic acid 8'-hydroxylase [Phaseolus vulgaris]
Unigene3613_XYS	291	145	53	gi|224104401|ref|XP_002313425.1|	428	398	428	0.64	0.83	0	31	52	2e-06	--	cytochrome P450 [Populus trichocarpa] >gi|222849833|gb|EEE87380.1| cytochrome P450 [Populus trichocarpa]
Unigene3613_XYS	291	145	71	gi|224123490|ref|XP_002330327.1|	467	438	462	0.8	0.88	0	25	51.6	3e-06	--	cytochrome P450 [Populus trichocarpa] >gi|222871362|gb|EEF08493.1| cytochrome P450 [Populus trichocarpa]
Unigene3613_XYS	291	145	71	gi|224071039|ref|XP_002335944.1|	60	31	55	0.8	0.88	0	25	51.6	3e-06	--	cytochrome P450 [Populus trichocarpa] >gi|222836529|gb|EEE74936.1| cytochrome P450 [Populus trichocarpa]
Unigene3614_XYS	196	196	56	gi|15227033|ref|NP_180473.1|	482	435	481	0.82	0.91	0	47	86.7	9e-17	--	abscisic acid 8'-hydroxylase 2 [Arabidopsis thaliana] >gi|334184553|ref|NP_001189629.1| abscisic acid 8'-hydroxylase 2 [Arabidopsis thaliana] >gi|75278888|sp|O81077.1|ABAH2_ARATH RecName: Full=Abscisic acid 8'-hydroxylase 2; Short=ABA 8'-hydroxylase 2; AltName: Full=Cytochrome P450 707A2 >gi|330253115|gb|AEC08209.1| abscisic acid 8'-hydroxylase 2 [Arabidopsis thaliana] >gi|330253116|gb|AEC08210.1…
Unigene3614_XYS	196	196	56	gi|158828191|gb|ABW81069.1|	478	431	477	0.8	0.91	0	47	85.9	1e-16	--	Cytp450-1 [Cleome spinosa]
Unigene3614_XYS	196	196	56	gi|297826291|ref|XP_002881028.1|	485	438	484	0.8	0.89	0	47	84	6e-16	--	CYP707A2 [Arabidopsis lyrata subsp. lyrata] >gi|297326867|gb|EFH57287.1| CYP707A2 [Arabidopsis lyrata subsp. lyrata]
Unigene3614_XYS	196	196	53	gi|224104401|ref|XP_002313425.1|	428	381	428	0.77	0.87	0	48	83.6	7e-16	--	cytochrome P450 [Populus trichocarpa] >gi|222849833|gb|EEE87380.1| cytochrome P450 [Populus trichocarpa]
Unigene3614_XYS	196	196	50	gi|148469853|gb|ABQ65856.1|	468	419	467	0.73	0.85	0	49	83.6	7e-16	--	abscisic acid 8'-hydroxylase [Glycine max]
Unigene3614_XYS	196	196	47	gi|169659107|dbj|BAG12744.1|	493	444	492	0.78	0.86	0	50	82.4	2e-15	--	ABA 8-oxidase [Lactuca sativa]
Unigene3614_XYS	196	196	53	gi|86129698|gb|ABC86558.1|	464	416	463	0.7	0.87	0	48	80.9	5e-15	--	abscisic acid 8'-hydroxylase [Phaseolus vulgaris]
Unigene3614_XYS	196	196	62	gi|335346406|gb|AEH41592.1|	466	411	455	0.71	0.84	0	45	74.7	3e-13	--	abscisic acid 8'-hydroxylase [Ipomoea nil]
Unigene3614_XYS	196	196	71	gi|224123490|ref|XP_002330327.1|	467	421	462	0.71	0.88	0	42	74.7	3e-13	--	cytochrome P450 [Populus trichocarpa] >gi|222871362|gb|EEF08493.1| cytochrome P450 [Populus trichocarpa]
Unigene3614_XYS	196	196	71	gi|224071039|ref|XP_002335944.1|	60	14	55	0.71	0.88	0	42	74.7	3e-13	--	cytochrome P450 [Populus trichocarpa] >gi|222836529|gb|EEE74936.1| cytochrome P450 [Populus trichocarpa]
Unigene3614_XYS	196	196	62	gi|76803519|gb|ABA55732.1|	469	418	462	0.71	0.84	0	45	74.7	3e-13	--	ABA 8'-hydroxylase CYP707A1 [Solanum tuberosum]
Unigene3614_XYS	196	196	71	gi|169659103|dbj|BAG12742.1|	484	422	463	0.76	0.85	0	42	73.9	6e-13	--	ABA 8-oxidase [Lactuca sativa]
Unigene3614_XYS	196	196	62	gi|169659101|dbj|BAG12741.1|	464	417	461	0.68	0.82	0	45	72.8	1e-12	--	ABA 8-oxidase [Lactuca sativa]
Unigene3614_XYS	196	196	71	gi|251821337|emb|CAR92131.1|	477	425	466	0.73	0.85	0	42	72.4	2e-12	--	ABA 8'-hydroxylase cytochrome P450 [Nicotiana plumbaginifolia]
Unigene3614_XYS	196	196	71	gi|71081902|gb|AAZ23260.1|	478	426	467	0.73	0.83	0	42	72.4	2e-12	--	cytochrome P450 monooxygenase [Nicotiana tabacum]
Unigene3614_XYS	196	196	47	gi|341579604|gb|AEK81531.1|	221	168	217	0.6	0.76	0	50	71.6	3e-12	--	ABA 8'-hydroxylase [Gladiolus hybrid cultivar]
Unigene3614_XYS	196	196	71	gi|332071116|gb|AED99877.1|	471	421	462	0.69	0.83	0	42	71.6	3e-12	--	cytochrome P450 [Panax notoginseng]
Unigene3614_XYS	196	196	65	gi|297834844|ref|XP_002885304.1|	468	419	462	0.68	0.84	0	44	71.6	3e-12	--	CYP707A4 [Arabidopsis lyrata subsp. lyrata] >gi|297331144|gb|EFH61563.1| CYP707A4 [Arabidopsis lyrata subsp. lyrata]
Unigene3614_XYS	196	196	71	gi|224063521|ref|XP_002301185.1|	469	419	460	0.71	0.83	0	42	71.6	3e-12	--	cytochrome P450 [Populus trichocarpa] >gi|222842911|gb|EEE80458.1| cytochrome P450 [Populus trichocarpa]
Unigene3614_XYS	196	196	62	gi|30694740|ref|NP_851136.1|	463	415	459	0.64	0.82	0	45	71.6	3e-12	--	abscisic acid 8'-hydroxylase 3 [Arabidopsis thaliana] >gi|75309080|sp|Q9FH76.1|ABAH3_ARATH RecName: Full=Abscisic acid 8'-hydroxylase 3; Short=ABA 8'-hydroxylase 3; AltName: Full=Cytochrome P450 707A3 >gi|10177005|dbj|BAB10255.1| cytochrome P450 [Arabidopsis thaliana] >gi|18086490|gb|AAL57698.1| AT5g45340/K9E15_12 [Arabidopsis thaliana] >gi|20857158|gb|AAM26703.1| AT5g45340/K9E15_12 [Arabidopsis …
Unigene23879_XYS	1728	249	1529	gi|224104401|ref|XP_002313425.1|	428	1	428	0.81	0.91	0	428	730	0	--	cytochrome P450 [Populus trichocarpa] >gi|222849833|gb|EEE87380.1| cytochrome P450 [Populus trichocarpa]
Unigene23879_XYS	1728	108	1532	gi|169659107|dbj|BAG12744.1|	493	14	491	0.7	0.82	0.01	483	689	0	--	ABA 8-oxidase [Lactuca sativa]
Unigene23879_XYS	1728	96	1526	gi|15227033|ref|NP_180473.1|	482	10	481	0.67	0.82	0	479	656	0	--	abscisic acid 8'-hydroxylase 2 [Arabidopsis thaliana] >gi|334184553|ref|NP_001189629.1| abscisic acid 8'-hydroxylase 2 [Arabidopsis thaliana] >gi|75278888|sp|O81077.1|ABAH2_ARATH RecName: Full=Abscisic acid 8'-hydroxylase 2; Short=ABA 8'-hydroxylase 2; AltName: Full=Cytochrome P450 707A2 >gi|330253115|gb|AEC08209.1| abscisic acid 8'-hydroxylase 2 [Arabidopsis thaliana] >gi|330253116|gb|AEC08210.1…
Unigene23879_XYS	1728	147	1526	gi|158828191|gb|ABW81069.1|	478	34	477	0.69	0.81	0.01	465	645	0	--	Cytp450-1 [Cleome spinosa]
Unigene23879_XYS	1728	120	1526	gi|297826291|ref|XP_002881028.1|	485	23	484	0.67	0.82	0	471	643	0	--	CYP707A2 [Arabidopsis lyrata subsp. lyrata] >gi|297326867|gb|EFH57287.1| CYP707A2 [Arabidopsis lyrata subsp. lyrata]
Unigene23879_XYS	1728	357	1487	gi|310705883|gb|ADP08627.1|	379	1	379	0.77	0.87	0	379	602	1e-171	--	ABA 8'-hydroxylase [Prunus avium]
Unigene23879_XYS	1728	144	1520	gi|18415271|ref|NP_567581.1|	467	6	459	0.59	0.76	0	459	572	1e-162	--	abscisic acid 8'-hydroxylase 1 [Arabidopsis thaliana] >gi|75306306|sp|Q949P1.1|ABAH1_ARATH RecName: Full=Abscisic acid 8'-hydroxylase 1; Short=ABA 8'-hydroxylase 1; AltName: Full=Cytochrome P450 707A1 >gi|46401564|dbj|BAD16629.1| cytochrome P450 monooxygenase [Arabidopsis thaliana] >gi|332658762|gb|AEE84162.1| abscisic acid 8'-hydroxylase 1 [Arabidopsis thaliana]
Unigene23879_XYS	1728	147	1520	gi|169659101|dbj|BAG12741.1|	464	4	461	0.59	0.75	0	462	562	1e-159	--	ABA 8-oxidase [Lactuca sativa]
Unigene23879_XYS	1728	144	1520	gi|335346406|gb|AEH41592.1|	466	4	455	0.59	0.76	0	459	559	1e-158	--	abscisic acid 8'-hydroxylase [Ipomoea nil]
Unigene23879_XYS	1728	144	1520	gi|76803519|gb|ABA55732.1|	469	6	462	0.59	0.75	0	462	557	1e-157	--	ABA 8'-hydroxylase CYP707A1 [Solanum tuberosum]
Unigene23879_XYS	1728	144	1520	gi|30694740|ref|NP_851136.1|	463	6	459	0.59	0.74	0	459	554	1e-156	--	abscisic acid 8'-hydroxylase 3 [Arabidopsis thaliana] >gi|75309080|sp|Q9FH76.1|ABAH3_ARATH RecName: Full=Abscisic acid 8'-hydroxylase 3; Short=ABA 8'-hydroxylase 3; AltName: Full=Cytochrome P450 707A3 >gi|10177005|dbj|BAB10255.1| cytochrome P450 [Arabidopsis thaliana] >gi|18086490|gb|AAL57698.1| AT5g45340/K9E15_12 [Arabidopsis thaliana] >gi|20857158|gb|AAM26703.1| AT5g45340/K9E15_12 [Arabidopsis …
Unigene23879_XYS	1728	174	1529	gi|86129698|gb|ABC86558.1|	464	15	463	0.58	0.75	0	454	548	1e-154	--	abscisic acid 8'-hydroxylase [Phaseolus vulgaris]
Unigene23879_XYS	1728	234	1535	gi|179251259|gb|ACB78189.1|	476	44	473	0.61	0.74	0	435	546	1e-154	--	ABA 8'-hydroxylase [Triticum aestivum]
Unigene23879_XYS	1728	144	1514	gi|42572955|ref|NP_974574.1|	484	6	458	0.57	0.74	0	458	545	1e-154	--	abscisic acid 8'-hydroxylase 1 [Arabidopsis thaliana] >gi|332658763|gb|AEE84163.1| abscisic acid 8'-hydroxylase 1 [Arabidopsis thaliana]
Unigene23879_XYS	1728	129	1517	gi|81362266|gb|ABB71585.1|	468	5	463	0.58	0.72	0	464	545	1e-153	--	ABA 8'-hydroxylase 1 [Hordeum vulgare subsp. vulgare] >gi|112181149|dbj|BAF02839.1| ABA 8'-hydroxylase [Hordeum vulgare]
Unigene23879_XYS	1728	141	1535	gi|148469853|gb|ABQ65856.1|	468	1	468	0.56	0.73	0.01	472	543	1e-153	--	abscisic acid 8'-hydroxylase [Glycine max]
Unigene23879_XYS	1728	174	1514	gi|297804218|ref|XP_002869993.1|	484	16	458	0.58	0.74	0	448	542	1e-153	--	CYP707A1 [Arabidopsis lyrata subsp. lyrata] >gi|297315829|gb|EFH46252.1| CYP707A1 [Arabidopsis lyrata subsp. lyrata]
Unigene23879_XYS	1728	144	1535	gi|169659105|dbj|BAG12743.1|	467	3	466	0.56	0.74	0.01	469	542	1e-153	--	ABA 8-oxidase [Lactuca sativa]
Unigene23879_XYS	1728	234	1532	gi|122163981|sp|Q05JG2.1|ABAH1_ORYSJ	471	39	467	0.6	0.75	0	434	540	1e-152	--	RecName: Full=Abscisic acid 8'-hydroxylase 1; Short=ABA 8'-hydroxylase 1; AltName: Full=Cytochrome P450 707A5; AltName: Full=OsABA8ox1 >gi|122166104|sp|Q09J79.1|ABAH1_ORYSI RecName: Full=Abscisic acid 8'-hydroxylase 1; Short=ABA 8'-hydroxylase 1; AltName: Full=Cytochrome P450 707A5; AltName: Full=OsABA8ox1 >gi|114329476|gb|ABI64254.1| (+)-abscisic acid 8'-hydroxylase [Oryza sativa Indica Group] >…
Unigene23879_XYS	1728	144	1442	gi|3046815|emb|CAA16713.1|	457	6	433	0.59	0.76	0	433	540	1e-152	--	cytochrome P450 [Arabidopsis thaliana] >gi|7268718|emb|CAB78925.1| cytochrome P450 [Arabidopsis thaliana]
Unigene58722_XYS	682	34	681	gi|328461713|gb|AEB15966.1|	445	1	215	0.79	0.88	0	217	352	2e-96	--	ABA 8'-hydroxylase CYPA3 variant 1 [Solanum tuberosum]
Unigene58722_XYS	682	34	681	gi|169659105|dbj|BAG12743.1|	467	1	217	0.79	0.86	0.03	223	343	1e-93	--	ABA 8-oxidase [Lactuca sativa]
Unigene58722_XYS	682	43	681	gi|3046815|emb|CAA16713.1|	457	3	215	0.75	0.86	0	213	342	2e-93	--	cytochrome P450 [Arabidopsis thaliana] >gi|7268718|emb|CAB78925.1| cytochrome P450 [Arabidopsis thaliana]
Unigene58722_XYS	682	43	681	gi|42572955|ref|NP_974574.1|	484	3	215	0.75	0.86	0	213	342	2e-93	--	abscisic acid 8'-hydroxylase 1 [Arabidopsis thaliana] >gi|332658763|gb|AEE84163.1| abscisic acid 8'-hydroxylase 1 [Arabidopsis thaliana]
Unigene58722_XYS	682	43	681	gi|18415271|ref|NP_567581.1|	467	3	215	0.75	0.86	0	213	342	2e-93	--	abscisic acid 8'-hydroxylase 1 [Arabidopsis thaliana] >gi|75306306|sp|Q949P1.1|ABAH1_ARATH RecName: Full=Abscisic acid 8'-hydroxylase 1; Short=ABA 8'-hydroxylase 1; AltName: Full=Cytochrome P450 707A1 >gi|46401564|dbj|BAD16629.1| cytochrome P450 monooxygenase [Arabidopsis thaliana] >gi|332658762|gb|AEE84162.1| abscisic acid 8'-hydroxylase 1 [Arabidopsis thaliana]
Unigene58722_XYS	682	34	681	gi|297804218|ref|XP_002869993.1|	484	1	215	0.74	0.87	0	216	340	7e-93	--	CYP707A1 [Arabidopsis lyrata subsp. lyrata] >gi|297315829|gb|EFH46252.1| CYP707A1 [Arabidopsis lyrata subsp. lyrata]
Unigene58722_XYS	682	34	681	gi|335346406|gb|AEH41592.1|	466	1	209	0.75	0.87	0	216	338	4e-92	--	abscisic acid 8'-hydroxylase [Ipomoea nil]
Unigene58722_XYS	682	34	681	gi|76803519|gb|ABA55732.1|	469	1	215	0.77	0.88	0	218	338	4e-92	--	ABA 8'-hydroxylase CYP707A1 [Solanum tuberosum]
Unigene58722_XYS	682	34	681	gi|169659101|dbj|BAG12741.1|	464	1	214	0.77	0.85	0	218	337	8e-92	--	ABA 8-oxidase [Lactuca sativa]
Unigene58722_XYS	682	64	681	gi|30694744|ref|NP_199347.2|	446	6	215	0.73	0.86	0.01	210	326	2e-88	--	abscisic acid 8'-hydroxylase 3 [Arabidopsis thaliana] >gi|332007852|gb|AED95235.1| abscisic acid 8'-hydroxylase 3 [Arabidopsis thaliana]
Unigene58722_XYS	682	64	681	gi|30694740|ref|NP_851136.1|	463	6	215	0.73	0.86	0.01	210	326	2e-88	--	abscisic acid 8'-hydroxylase 3 [Arabidopsis thaliana] >gi|75309080|sp|Q9FH76.1|ABAH3_ARATH RecName: Full=Abscisic acid 8'-hydroxylase 3; Short=ABA 8'-hydroxylase 3; AltName: Full=Cytochrome P450 707A3 >gi|10177005|dbj|BAB10255.1| cytochrome P450 [Arabidopsis thaliana] >gi|18086490|gb|AAL57698.1| AT5g45340/K9E15_12 [Arabidopsis thaliana] >gi|20857158|gb|AAM26703.1| AT5g45340/K9E15_12 [Arabidopsis …
Unigene58722_XYS	682	55	681	gi|86129698|gb|ABC86558.1|	464	6	213	0.73	0.85	0	209	322	3e-87	--	abscisic acid 8'-hydroxylase [Phaseolus vulgaris]
Unigene58722_XYS	682	34	681	gi|148469853|gb|ABQ65856.1|	468	1	215	0.71	0.82	0	216	320	1e-86	--	abscisic acid 8'-hydroxylase [Glycine max]
Unigene58722_XYS	682	34	681	gi|85001723|gb|ABC68415.1|	315	1	215	0.71	0.82	0	216	320	1e-86	--	cytochrome P450 monooxygenase CYP707A16 [Glycine max]
Unigene58722_XYS	682	43	681	gi|84514201|gb|ABC59109.1|	388	3	213	0.72	0.83	0	213	314	6e-85	--	cytochrome P450 monooxygenase CYP707A17 [Medicago truncatula]
Unigene58722_XYS	682	85	681	gi|86129700|gb|ABC86559.1|	465	16	213	0.7	0.81	0	199	283	1e-75	--	abscisic acid 8'-hydroxylase [Phaseolus vulgaris]
Unigene58722_XYS	682	136	681	gi|122163981|sp|Q05JG2.1|ABAH1_ORYSJ	471	37	219	0.71	0.84	0	183	279	2e-74	--	RecName: Full=Abscisic acid 8'-hydroxylase 1; Short=ABA 8'-hydroxylase 1; AltName: Full=Cytochrome P450 707A5; AltName: Full=OsABA8ox1 >gi|122166104|sp|Q09J79.1|ABAH1_ORYSI RecName: Full=Abscisic acid 8'-hydroxylase 1; Short=ABA 8'-hydroxylase 1; AltName: Full=Cytochrome P450 707A5; AltName: Full=OsABA8ox1 >gi|114329476|gb|ABI64254.1| (+)-abscisic acid 8'-hydroxylase [Oryza sativa Indica Group] >…
Unigene58722_XYS	682	124	681	gi|179251259|gb|ACB78189.1|	476	38	224	0.7	0.82	0	187	277	1e-73	--	ABA 8'-hydroxylase [Triticum aestivum]
Unigene58722_XYS	682	49	681	gi|81362266|gb|ABB71585.1|	468	5	220	0.62	0.78	0.02	216	276	2e-73	--	ABA 8'-hydroxylase 1 [Hordeum vulgare subsp. vulgare] >gi|112181149|dbj|BAF02839.1| ABA 8'-hydroxylase [Hordeum vulgare]
Unigene58722_XYS	682	265	681	gi|310705877|gb|ADP08624.1|	382	1	139	0.87	0.94	0	139	251	5e-66	--	ABA 8'-hydroxylase [Prunus avium]
Unigene59678_XYS	832	3	752	gi|76803519|gb|ABA55732.1|	469	217	466	0.82	0.92	0	250	428	1e-119	--	ABA 8'-hydroxylase CYP707A1 [Solanum tuberosum]
Unigene59678_XYS	832	6	749	gi|169659101|dbj|BAG12741.1|	464	217	464	0.8	0.91	0	248	417	1e-116	--	ABA 8-oxidase [Lactuca sativa]
Unigene59678_XYS	832	3	740	gi|86129698|gb|ABC86558.1|	464	215	460	0.8	0.91	0	246	417	1e-115	--	abscisic acid 8'-hydroxylase [Phaseolus vulgaris]
Unigene59678_XYS	832	3	740	gi|169659105|dbj|BAG12743.1|	467	219	461	0.82	0.91	0	247	410	1e-113	--	ABA 8-oxidase [Lactuca sativa]
Unigene59678_XYS	832	3	752	gi|148469853|gb|ABQ65856.1|	468	217	467	0.78	0.89	0	251	405	1e-112	--	abscisic acid 8'-hydroxylase [Glycine max]
Unigene59678_XYS	832	3	773	gi|335346406|gb|AEH41592.1|	466	211	466	0.76	0.87	0.01	260	400	1e-110	--	abscisic acid 8'-hydroxylase [Ipomoea nil]
Unigene59678_XYS	832	3	707	gi|310705877|gb|ADP08624.1|	382	141	382	0.8	0.9	0.02	242	395	1e-109	--	ABA 8'-hydroxylase [Prunus avium]
Unigene59678_XYS	832	3	749	gi|18415271|ref|NP_567581.1|	467	217	462	0.75	0.87	0	249	382	1e-105	--	abscisic acid 8'-hydroxylase 1 [Arabidopsis thaliana] >gi|75306306|sp|Q949P1.1|ABAH1_ARATH RecName: Full=Abscisic acid 8'-hydroxylase 1; Short=ABA 8'-hydroxylase 1; AltName: Full=Cytochrome P450 707A1 >gi|46401564|dbj|BAD16629.1| cytochrome P450 monooxygenase [Arabidopsis thaliana] >gi|332658762|gb|AEE84162.1| abscisic acid 8'-hydroxylase 1 [Arabidopsis thaliana]
Unigene59678_XYS	832	3	740	gi|30694740|ref|NP_851136.1|	463	217	459	0.76	0.87	0	246	380	1e-104	--	abscisic acid 8'-hydroxylase 3 [Arabidopsis thaliana] >gi|75309080|sp|Q9FH76.1|ABAH3_ARATH RecName: Full=Abscisic acid 8'-hydroxylase 3; Short=ABA 8'-hydroxylase 3; AltName: Full=Cytochrome P450 707A3 >gi|10177005|dbj|BAB10255.1| cytochrome P450 [Arabidopsis thaliana] >gi|18086490|gb|AAL57698.1| AT5g45340/K9E15_12 [Arabidopsis thaliana] >gi|20857158|gb|AAM26703.1| AT5g45340/K9E15_12 [Arabidopsis …
Unigene59678_XYS	832	3	662	gi|328461713|gb|AEB15966.1|	445	217	432	0.8	0.9	0	222	360	2e-98	--	ABA 8'-hydroxylase CYPA3 variant 1 [Solanum tuberosum]
Unigene59678_XYS	832	3	752	gi|122163981|sp|Q05JG2.1|ABAH1_ORYSJ	471	221	467	0.69	0.83	0	250	352	3e-96	--	RecName: Full=Abscisic acid 8'-hydroxylase 1; Short=ABA 8'-hydroxylase 1; AltName: Full=Cytochrome P450 707A5; AltName: Full=OsABA8ox1 >gi|122166104|sp|Q09J79.1|ABAH1_ORYSI RecName: Full=Abscisic acid 8'-hydroxylase 1; Short=ABA 8'-hydroxylase 1; AltName: Full=Cytochrome P450 707A5; AltName: Full=OsABA8ox1 >gi|114329476|gb|ABI64254.1| (+)-abscisic acid 8'-hydroxylase [Oryza sativa Indica Group] >…
Unigene59678_XYS	832	3	752	gi|81362266|gb|ABB71585.1|	468	222	468	0.69	0.82	0	250	352	4e-96	--	ABA 8'-hydroxylase 1 [Hordeum vulgare subsp. vulgare] >gi|112181149|dbj|BAF02839.1| ABA 8'-hydroxylase [Hordeum vulgare]
Unigene59678_XYS	832	3	749	gi|179251259|gb|ACB78189.1|	476	226	471	0.69	0.81	0	249	351	8e-96	--	ABA 8'-hydroxylase [Triticum aestivum]
Unigene59678_XYS	832	3	734	gi|42572955|ref|NP_974574.1|	484	217	458	0.7	0.84	0	245	345	3e-94	--	abscisic acid 8'-hydroxylase 1 [Arabidopsis thaliana] >gi|332658763|gb|AEE84163.1| abscisic acid 8'-hydroxylase 1 [Arabidopsis thaliana]
Unigene59678_XYS	832	3	734	gi|297804218|ref|XP_002869993.1|	484	217	458	0.7	0.83	0	245	343	2e-93	--	CYP707A1 [Arabidopsis lyrata subsp. lyrata] >gi|297315829|gb|EFH46252.1| CYP707A1 [Arabidopsis lyrata subsp. lyrata]
Unigene59678_XYS	832	3	662	gi|3046815|emb|CAA16713.1|	457	217	433	0.76	0.9	0	220	342	3e-93	--	cytochrome P450 [Arabidopsis thaliana] >gi|7268718|emb|CAB78925.1| cytochrome P450 [Arabidopsis thaliana]
Unigene59678_XYS	832	3	662	gi|30694744|ref|NP_199347.2|	446	217	433	0.75	0.88	0	220	335	4e-91	--	abscisic acid 8'-hydroxylase 3 [Arabidopsis thaliana] >gi|332007852|gb|AED95235.1| abscisic acid 8'-hydroxylase 3 [Arabidopsis thaliana]
Unigene59678_XYS	832	114	752	gi|341579604|gb|AEK81531.1|	221	1	216	0.74	0.86	0.01	216	334	1e-90	--	ABA 8'-hydroxylase [Gladiolus hybrid cultivar]
Unigene59678_XYS	832	3	740	gi|15227033|ref|NP_180473.1|	482	232	479	0.61	0.8	0.01	250	321	9e-87	--	abscisic acid 8'-hydroxylase 2 [Arabidopsis thaliana] >gi|334184553|ref|NP_001189629.1| abscisic acid 8'-hydroxylase 2 [Arabidopsis thaliana] >gi|75278888|sp|O81077.1|ABAH2_ARATH RecName: Full=Abscisic acid 8'-hydroxylase 2; Short=ABA 8'-hydroxylase 2; AltName: Full=Cytochrome P450 707A2 >gi|330253115|gb|AEC08209.1| abscisic acid 8'-hydroxylase 2 [Arabidopsis thaliana] >gi|330253116|gb|AEC08210.1…
Unigene59678_XYS	832	3	749	gi|86129700|gb|ABC86559.1|	465	215	463	0.64	0.75	0	249	318	4e-86	--	abscisic acid 8'-hydroxylase [Phaseolus vulgaris]
Unigene5142_XYS	302	65	301	gi|169659107|dbj|BAG12744.1|	493	24	91	0.56	0.67	0	79	90.5	6e-18	--	ABA 8-oxidase [Lactuca sativa]
Unigene5142_XYS	302	38	301	gi|158828191|gb|ABW81069.1|	478	19	102	0.53	0.67	0.01	89	90.1	8e-18	--	Cytp450-1 [Cleome spinosa]
Unigene5142_XYS	302	35	301	gi|15227033|ref|NP_180473.1|	482	6	86	0.5	0.65	0	89	89	2e-17	--	abscisic acid 8'-hydroxylase 2 [Arabidopsis thaliana] >gi|334184553|ref|NP_001189629.1| abscisic acid 8'-hydroxylase 2 [Arabidopsis thaliana] >gi|75278888|sp|O81077.1|ABAH2_ARATH RecName: Full=Abscisic acid 8'-hydroxylase 2; Short=ABA 8'-hydroxylase 2; AltName: Full=Cytochrome P450 707A2 >gi|330253115|gb|AEC08209.1| abscisic acid 8'-hydroxylase 2 [Arabidopsis thaliana] >gi|330253116|gb|AEC08210.1…
Unigene5142_XYS	302	113	301	gi|332071116|gb|AED99877.1|	471	11	73	0.57	0.8	0	63	85.1	3e-16	--	cytochrome P450 [Panax notoginseng]
Unigene5142_XYS	302	98	301	gi|297826291|ref|XP_002881028.1|	485	23	89	0.54	0.79	0	68	82.8	1e-15	--	CYP707A2 [Arabidopsis lyrata subsp. lyrata] >gi|297326867|gb|EFH57287.1| CYP707A2 [Arabidopsis lyrata subsp. lyrata]
Unigene5142_XYS	302	89	301	gi|224123490|ref|XP_002330327.1|	467	6	73	0.52	0.74	0	71	81.6	3e-15	--	cytochrome P450 [Populus trichocarpa] >gi|222871362|gb|EEF08493.1| cytochrome P450 [Populus trichocarpa]
Unigene5142_XYS	302	89	301	gi|71081902|gb|AAZ23260.1|	478	6	78	0.49	0.73	0.02	73	81.3	4e-15	--	cytochrome P450 monooxygenase [Nicotiana tabacum]
Unigene5142_XYS	302	92	301	gi|328461715|gb|AEB15967.1|	500	8	76	0.52	0.78	0	70	80.9	5e-15	--	ABA 8'-hydroxylase CYPA4 [Solanum tuberosum]
Unigene5142_XYS	302	119	301	gi|297834844|ref|XP_002885304.1|	468	11	71	0.59	0.78	0	61	80.1	8e-15	--	CYP707A4 [Arabidopsis lyrata subsp. lyrata] >gi|297331144|gb|EFH61563.1| CYP707A4 [Arabidopsis lyrata subsp. lyrata]
Unigene5142_XYS	302	92	301	gi|328461717|gb|AEB15968.1|	478	8	76	0.52	0.78	0	70	79.7	1e-14	--	ABA 8'-hydroxylase CYPA4 variant 1 [Solanum tuberosum]
Unigene5142_XYS	302	65	301	gi|18402179|ref|NP_566628.1|	468	6	71	0.5	0.68	0.01	80	79.7	1e-14	--	abscisic acid 8'-hydroxylase 4 [Arabidopsis thaliana] >gi|148872479|sp|Q9LJK2.2|ABAH4_ARATH RecName: Full=Abscisic acid 8'-hydroxylase 4; Short=ABA 8'-hydroxylase 4; AltName: Full=Cytochrome P450 707A4 >gi|332642694|gb|AEE76215.1| abscisic acid 8'-hydroxylase 4 [Arabidopsis thaliana]
Unigene5142_XYS	302	65	301	gi|9294629|dbj|BAB02968.1|	443	6	71	0.5	0.68	0.01	80	79.7	1e-14	--	cytochrome P450 [Arabidopsis thaliana]
Unigene5142_XYS	302	89	301	gi|224137498|ref|XP_002327141.1|	469	4	71	0.47	0.76	0	71	78.2	3e-14	--	cytochrome P450 [Populus trichocarpa] >gi|222835456|gb|EEE73891.1| cytochrome P450 [Populus trichocarpa]
Unigene5142_XYS	302	167	301	gi|122166103|sp|Q09J78.1|ABAH2_ORYSI	506	44	88	0.71	0.93	0	45	78.2	3e-14	--	RecName: Full=Abscisic acid 8'-hydroxylase 2; Short=ABA 8'-hydroxylase 2; AltName: Full=Cytochrome P450 707A6; AltName: Full=OsABA8ox2 >gi|114329478|gb|ABI64255.1| (+)-abscisic acid 8'-hydroxylase [Oryza sativa Indica Group]
Unigene5142_XYS	302	167	301	gi|115476850|ref|NP_001062021.1|	510	44	88	0.71	0.93	0	45	78.2	3e-14	--	Os08g0472800 [Oryza sativa Japonica Group] >gi|75294251|sp|Q6ZDE3.1|ABAH2_ORYSJ RecName: Full=Abscisic acid 8'-hydroxylase 2; Short=ABA 8'-hydroxylase 2; AltName: Full=Cytochrome P450 707A6; AltName: Full=OsABA8ox2 >gi|113623990|dbj|BAF23935.1| Os08g0472800 [Oryza sativa Japonica Group]
Unigene5142_XYS	302	89	301	gi|224063521|ref|XP_002301185.1|	469	4	71	0.47	0.76	0	71	77	7e-14	--	cytochrome P450 [Populus trichocarpa] >gi|222842911|gb|EEE80458.1| cytochrome P450 [Populus trichocarpa]
Unigene5142_XYS	302	83	301	gi|169659103|dbj|BAG12742.1|	484	7	74	0.52	0.73	0	73	77	7e-14	--	ABA 8-oxidase [Lactuca sativa]
Unigene5142_XYS	302	95	301	gi|169659105|dbj|BAG12743.1|	467	3	74	0.51	0.68	0.04	72	76.6	9e-14	--	ABA 8-oxidase [Lactuca sativa]
Unigene5142_XYS	302	89	301	gi|76803521|gb|ABA55733.1|	475	7	77	0.46	0.69	0	71	76.6	9e-14	--	ABA 8'-hydroxylase CYP707A2 [Solanum tuberosum]
Unigene5142_XYS	302	86	301	gi|251821337|emb|CAR92131.1|	477	10	77	0.54	0.69	0	72	75.9	2e-13	--	ABA 8'-hydroxylase cytochrome P450 [Nicotiana plumbaginifolia]
Unigene5217_XYS	226	225	1	gi|115467410|ref|NP_001057304.1|	215	124	198	0.64	0.78	0	75	112	2e-24	--	Os06g0254700 [Oryza sativa Japonica Group] >gi|113595344|dbj|BAF19218.1| Os06g0254700 [Oryza sativa Japonica Group]
Unigene5217_XYS	226	225	1	gi|195636684|gb|ACG37810.1|	216	121	195	0.64	0.77	0	75	110	7e-24	--	ABA-induced protein [Zea mays]
Unigene5217_XYS	226	225	1	gi|18409649|ref|NP_564995.1|	195	101	175	0.62	0.78	0	75	106	1e-22	--	Caleosin-related family protein [Arabidopsis thaliana] >gi|15810177|gb|AAL06990.1| At1g70670/F5A18_15 [Arabidopsis thaliana] >gi|23505789|gb|AAN28754.1| At1g70670/F5A18_15 [Arabidopsis thaliana] >gi|332196977|gb|AEE35098.1| Caleosin-related family protein [Arabidopsis thaliana]
Unigene5217_XYS	226	225	1	gi|226529189|ref|NP_001151879.1|	216	122	196	0.61	0.74	0	75	105	2e-22	--	ABA-induced protein [Zea mays] >gi|195650539|gb|ACG44737.1| ABA-induced protein [Zea mays]
Unigene36425_XYS	1053	1051	2	gi|332071116|gb|AED99877.1|	471	92	441	0.98	0.99	0	350	702	0	--	cytochrome P450 [Panax notoginseng]
Unigene36425_XYS	1053	1051	2	gi|224137498|ref|XP_002327141.1|	469	90	439	0.79	0.9	0	350	580	1e-164	--	cytochrome P450 [Populus trichocarpa] >gi|222835456|gb|EEE73891.1| cytochrome P450 [Populus trichocarpa]
Unigene36425_XYS	1053	1051	2	gi|169659103|dbj|BAG12742.1|	484	93	442	0.77	0.89	0	350	564	1e-160	--	ABA 8-oxidase [Lactuca sativa]
Unigene36425_XYS	1053	1051	2	gi|251821337|emb|CAR92131.1|	477	96	445	0.76	0.89	0	350	562	1e-159	--	ABA 8'-hydroxylase cytochrome P450 [Nicotiana plumbaginifolia]
Unigene36425_XYS	1053	1051	2	gi|76803521|gb|ABA55733.1|	475	96	446	0.76	0.89	0	351	559	1e-158	--	ABA 8'-hydroxylase CYP707A2 [Solanum tuberosum]
Unigene36425_XYS	1053	1051	2	gi|224063521|ref|XP_002301185.1|	469	90	439	0.76	0.88	0	350	558	1e-158	--	cytochrome P450 [Populus trichocarpa] >gi|222842911|gb|EEE80458.1| cytochrome P450 [Populus trichocarpa]
Unigene36425_XYS	1053	1051	2	gi|160369826|gb|ABX38720.1|	476	96	446	0.75	0.88	0	351	555	1e-157	--	ABA 8'-hydroxylase [Solanum lycopersicum]
Unigene36425_XYS	1053	1051	2	gi|71081902|gb|AAZ23260.1|	478	97	446	0.75	0.88	0	350	550	1e-155	--	cytochrome P450 monooxygenase [Nicotiana tabacum]
Unigene36425_XYS	1053	1051	2	gi|224123490|ref|XP_002330327.1|	467	92	441	0.73	0.87	0	350	549	1e-155	--	cytochrome P450 [Populus trichocarpa] >gi|222871362|gb|EEF08493.1| cytochrome P450 [Populus trichocarpa]
Unigene36425_XYS	1053	1051	2	gi|328461717|gb|AEB15968.1|	478	95	444	0.73	0.87	0	351	533	1e-150	--	ABA 8'-hydroxylase CYPA4 variant 1 [Solanum tuberosum]
Unigene36425_XYS	1053	1051	2	gi|18402179|ref|NP_566628.1|	468	90	439	0.71	0.85	0	350	532	1e-150	--	abscisic acid 8'-hydroxylase 4 [Arabidopsis thaliana] >gi|148872479|sp|Q9LJK2.2|ABAH4_ARATH RecName: Full=Abscisic acid 8'-hydroxylase 4; Short=ABA 8'-hydroxylase 4; AltName: Full=Cytochrome P450 707A4 >gi|332642694|gb|AEE76215.1| abscisic acid 8'-hydroxylase 4 [Arabidopsis thaliana]
Unigene36425_XYS	1053	1051	2	gi|297834844|ref|XP_002885304.1|	468	90	439	0.71	0.85	0	350	531	1e-150	--	CYP707A4 [Arabidopsis lyrata subsp. lyrata] >gi|297331144|gb|EFH61563.1| CYP707A4 [Arabidopsis lyrata subsp. lyrata]
Unigene36425_XYS	1053	1051	5	gi|9294629|dbj|BAB02968.1|	443	90	438	0.71	0.85	0	349	526	1e-148	--	cytochrome P450 [Arabidopsis thaliana]
Unigene36425_XYS	1053	1051	11	gi|328461715|gb|AEB15967.1|	500	95	441	0.73	0.87	0	348	521	1e-147	--	ABA 8'-hydroxylase CYPA4 [Solanum tuberosum]
Unigene36425_XYS	1053	1051	2	gi|86129702|gb|ABC86560.1|	485	107	454	0.7	0.84	0	350	507	1e-142	--	abscisic acid 8'-hydroxylase [Phaseolus vulgaris]
Unigene36425_XYS	1053	1051	2	gi|81362336|gb|ABB71586.1|	506	98	454	0.63	0.82	0.01	357	479	1e-134	--	ABA 8'-hydroxylase 2 [Hordeum vulgare subsp. vulgare]
Unigene36425_XYS	1053	1051	2	gi|122166103|sp|Q09J78.1|ABAH2_ORYSI	506	107	461	0.64	0.81	0.01	355	478	1e-134	--	RecName: Full=Abscisic acid 8'-hydroxylase 2; Short=ABA 8'-hydroxylase 2; AltName: Full=Cytochrome P450 707A6; AltName: Full=OsABA8ox2 >gi|114329478|gb|ABI64255.1| (+)-abscisic acid 8'-hydroxylase [Oryza sativa Indica Group]
Unigene36425_XYS	1053	1051	2	gi|115479545|ref|NP_001063366.1|	500	100	450	0.66	0.82	0	352	478	1e-134	--	Os09g0457100 [Oryza sativa Japonica Group] >gi|122221939|sp|Q0J185.1|ABAH3_ORYSJ RecName: Full=Abscisic acid 8'-hydroxylase 3; Short=ABA 8'-hydroxylase 3; AltName: Full=Cytochrome P450 707A7; AltName: Full=OsABA8ox3 >gi|113631599|dbj|BAF25280.1| Os09g0457100 [Oryza sativa Japonica Group]
Unigene36425_XYS	1053	1051	2	gi|260268383|dbj|BAI44031.1|	510	102	459	0.63	0.81	0.02	358	476	1e-133	--	ABA 8-hydroxylase [Triticum monococcum subsp. aegilopoides]
Unigene36425_XYS	1053	1051	2	gi|152126081|sp|A2Z212.1|ABAH3_ORYSI	500	100	450	0.65	0.82	0	352	476	1e-133	--	RecName: Full=Abscisic acid 8'-hydroxylase 3; Short=ABA 8'-hydroxylase 3; AltName: Full=Cytochrome P450 707A7; AltName: Full=OsABA8ox3
Unigene15642_XYS	185	3	185	gi|297826291|ref|XP_002881028.1|	485	253	313	0.77	0.9	0	61	94.7	3e-19	--	CYP707A2 [Arabidopsis lyrata subsp. lyrata] >gi|297326867|gb|EFH57287.1| CYP707A2 [Arabidopsis lyrata subsp. lyrata]
Unigene15642_XYS	185	3	185	gi|224104401|ref|XP_002313425.1|	428	195	256	0.74	0.9	0.01	62	92	2e-18	--	cytochrome P450 [Populus trichocarpa] >gi|222849833|gb|EEE87380.1| cytochrome P450 [Populus trichocarpa]
Unigene15642_XYS	185	3	185	gi|158828191|gb|ABW81069.1|	478	267	326	0.77	0.91	0	61	92	2e-18	--	Cytp450-1 [Cleome spinosa]
Unigene15642_XYS	185	3	185	gi|15227033|ref|NP_180473.1|	482	250	310	0.73	0.88	0	61	90.5	6e-18	--	abscisic acid 8'-hydroxylase 2 [Arabidopsis thaliana] >gi|334184553|ref|NP_001189629.1| abscisic acid 8'-hydroxylase 2 [Arabidopsis thaliana] >gi|75278888|sp|O81077.1|ABAH2_ARATH RecName: Full=Abscisic acid 8'-hydroxylase 2; Short=ABA 8'-hydroxylase 2; AltName: Full=Cytochrome P450 707A2 >gi|330253115|gb|AEC08209.1| abscisic acid 8'-hydroxylase 2 [Arabidopsis thaliana] >gi|330253116|gb|AEC08210.1…
Unigene15642_XYS	185	3	185	gi|253317672|gb|ACT22768.1|	281	159	218	0.72	0.86	0	61	84.3	4e-16	--	cytochrome P450 family 707 subfamily A polypeptide 2 [Lepidium sativum]
Unigene15642_XYS	185	3	185	gi|310705883|gb|ADP08627.1|	379	160	221	0.61	0.75	0.01	62	76.6	9e-14	--	ABA 8'-hydroxylase [Prunus avium]
Unigene15642_XYS	185	3	185	gi|169659107|dbj|BAG12744.1|	493	254	319	0.59	0.75	0.07	66	73.9	6e-13	--	ABA 8-oxidase [Lactuca sativa]
Unigene15642_XYS	185	3	185	gi|224123490|ref|XP_002330327.1|	467	236	296	0.59	0.73	0	61	68.9	2e-11	--	cytochrome P450 [Populus trichocarpa] >gi|222871362|gb|EEF08493.1| cytochrome P450 [Populus trichocarpa]
Unigene15642_XYS	185	3	185	gi|224063521|ref|XP_002301185.1|	469	234	294	0.55	0.72	0	61	68.9	2e-11	--	cytochrome P450 [Populus trichocarpa] >gi|222842911|gb|EEE80458.1| cytochrome P450 [Populus trichocarpa]
Unigene15642_XYS	185	3	185	gi|328461715|gb|AEB15967.1|	500	240	300	0.54	0.75	0	61	68.2	3e-11	--	ABA 8'-hydroxylase CYPA4 [Solanum tuberosum]
Unigene15642_XYS	185	3	185	gi|341869951|gb|AEK99068.1|	308	159	215	0.59	0.68	0	61	67.8	4e-11	--	ABA 8'-hydroxylase CYP707A1 [Diospyros kaki]
Unigene15642_XYS	185	3	185	gi|310705881|gb|ADP08626.1|	322	160	220	0.55	0.75	0	61	67.8	4e-11	--	ABA 8'-hydroxylase [Prunus avium]
Unigene15642_XYS	185	3	185	gi|18402179|ref|NP_566628.1|	468	234	294	0.59	0.7	0	61	67.8	4e-11	--	abscisic acid 8'-hydroxylase 4 [Arabidopsis thaliana] >gi|148872479|sp|Q9LJK2.2|ABAH4_ARATH RecName: Full=Abscisic acid 8'-hydroxylase 4; Short=ABA 8'-hydroxylase 4; AltName: Full=Cytochrome P450 707A4 >gi|332642694|gb|AEE76215.1| abscisic acid 8'-hydroxylase 4 [Arabidopsis thaliana]
Unigene15642_XYS	185	3	185	gi|9294629|dbj|BAB02968.1|	443	234	294	0.59	0.7	0	61	67.8	4e-11	--	cytochrome P450 [Arabidopsis thaliana]
Unigene15642_XYS	185	3	185	gi|251821337|emb|CAR92131.1|	477	240	300	0.55	0.73	0	61	67.4	5e-11	--	ABA 8'-hydroxylase cytochrome P450 [Nicotiana plumbaginifolia]
Unigene15642_XYS	185	3	185	gi|224137498|ref|XP_002327141.1|	469	234	294	0.54	0.75	0	61	67.4	5e-11	--	cytochrome P450 [Populus trichocarpa] >gi|222835456|gb|EEE73891.1| cytochrome P450 [Populus trichocarpa]
Unigene15642_XYS	185	3	185	gi|169659101|dbj|BAG12741.1|	464	234	290	0.54	0.72	0	61	67.4	5e-11	--	ABA 8-oxidase [Lactuca sativa]
Unigene15642_XYS	185	3	185	gi|71081902|gb|AAZ23260.1|	478	241	301	0.55	0.73	0	61	67.4	5e-11	--	cytochrome P450 monooxygenase [Nicotiana tabacum]
Unigene15642_XYS	185	3	185	gi|328461717|gb|AEB15968.1|	478	240	300	0.54	0.73	0	61	67	7e-11	--	ABA 8'-hydroxylase CYPA4 variant 1 [Solanum tuberosum]
Unigene15642_XYS	185	3	185	gi|341869961|gb|AEK99073.1|	305	158	214	0.57	0.68	0	61	66.6	9e-11	--	ABA 8'-hydroxylase CYP707A2 [Solanum lycopersicum]
Unigene61486_XYS	335	330	7	gi|84579412|dbj|BAE72093.1|	578	430	535	0.62	0.79	0	108	144	5e-34	--	Lactuca sativa 9-cis-epoxycarotenoid dioxygenase 4
Unigene61486_XYS	335	330	1	gi|76560798|gb|ABA43901.1|	635	480	592	0.61	0.76	0.03	114	141	2e-33	--	9-cis-epoxycarotenoid dioxygenase 3 [Coffea canephora]
Unigene61486_XYS	335	330	4	gi|38112200|gb|AAR11194.1|	605	451	561	0.64	0.77	0.02	112	141	3e-33	--	9-cis-epoxycarotenoid dioxygenase 2 [Vitis vinifera]
Unigene61486_XYS	335	330	1	gi|312306515|gb|ADQ74072.1|	592	447	559	0.59	0.78	0.03	114	140	4e-33	--	9-cis-epoxycarotenoid dioxygenase [Solanum ochranthum] >gi|312306517|gb|ADQ74073.1| 9-cis-epoxycarotenoid dioxygenase [Solanum ochranthum]
Unigene61486_XYS	335	330	1	gi|307590977|gb|ADN65136.1|	427	275	384	0.6	0.79	0	111	140	5e-33	--	9-cis-epoxycarotenoid dioxygenase [Prunus avium]
Unigene61486_XYS	335	330	1	gi|197293830|gb|ACH58414.1|	145	2	111	0.6	0.78	0	111	140	7e-33	--	9-cis-epoxycarotenoid dioxygenase [Prunus dulcis]
Unigene61486_XYS	335	330	1	gi|50346889|gb|AAT75151.1|	603	448	560	0.58	0.77	0.03	114	139	1e-32	--	9-cis-epoxy-carotenoid dioxygenase 1 [Solanum tuberosum]
Unigene61486_XYS	335	330	7	gi|297845938|ref|XP_002890850.1|	589	435	544	0.63	0.76	0.02	111	139	1e-32	--	nine-cis-epoxycarotenoid dioxygenase 5 [Arabidopsis lyrata subsp. lyrata] >gi|297336692|gb|EFH67109.1| nine-cis-epoxycarotenoid dioxygenase 5 [Arabidopsis lyrata subsp. lyrata]
Unigene61486_XYS	335	330	4	gi|67866964|gb|AAY82458.1|	586	435	542	0.6	0.77	0	110	139	1e-32	--	9-cis-epoxycarotenoid dioxygenase 1 [Cuscuta reflexa]
Unigene61486_XYS	335	330	7	gi|15220654|ref|NP_174302.1|	589	435	544	0.63	0.76	0.02	111	139	1e-32	--	9-cis-epoxycarotenoid dioxygenase [Arabidopsis thaliana] >gi|75169210|sp|Q9C6Z1.1|NCED5_ARATH RecName: Full=Probable 9-cis-epoxycarotenoid dioxygenase NCED5, chloroplastic; Short=AtNCED5; Flags: Precursor >gi|332193057|gb|AEE31178.1| 9-cis-epoxycarotenoid dioxygenase [Arabidopsis thaliana]
Unigene61486_XYS	335	330	1	gi|312306459|gb|ADQ74044.1|	595	450	562	0.58	0.77	0.03	114	138	2e-32	--	9-cis-epoxycarotenoid dioxygenase [Solanum peruvianum] >gi|312306461|gb|ADQ74045.1| 9-cis-epoxycarotenoid dioxygenase [Solanum peruvianum]
Unigene61486_XYS	335	330	1	gi|312306455|gb|ADQ74042.1|	595	450	562	0.58	0.77	0.03	114	138	2e-32	--	9-cis-epoxycarotenoid dioxygenase [Solanum peruvianum] >gi|312306457|gb|ADQ74043.1| 9-cis-epoxycarotenoid dioxygenase [Solanum peruvianum]
Unigene61486_XYS	335	330	1	gi|90991018|dbj|BAE92963.1|	569	439	550	0.6	0.76	0.02	113	138	2e-32	--	9-cis-epoxycarotenoid dioxygenase [Citrus unshiu]
Unigene61486_XYS	335	330	1	gi|68300870|gb|AAY89370.1|	605	451	562	0.6	0.76	0.02	113	138	2e-32	--	9-cis-epoxycarotenoid dioxygenase 1 [Citrus sinensis]
Unigene61486_XYS	335	330	4	gi|22335703|dbj|BAC10551.1|	608	453	565	0.61	0.72	0.03	113	138	2e-32	--	nine-cis-epoxycarotenoid dioxygenase3 [Pisum sativum]
Unigene61486_XYS	335	330	7	gi|81362166|gb|ABB71583.1|	526	369	481	0.61	0.75	0.04	113	138	2e-32	--	9-cis-epoxycarotenoid dioxygenase 1 [Hordeum vulgare subsp. vulgare]
Unigene61486_XYS	335	330	1	gi|90991022|dbj|BAE92965.1|	569	439	550	0.6	0.76	0.02	113	137	3e-32	--	9-cis-epoxycarotenoid dioxygenase [Citrus limon]
Unigene61486_XYS	335	330	4	gi|38112198|gb|AAR11193.1|	610	456	566	0.58	0.78	0.02	112	137	3e-32	--	9-cis-epoxycarotenoid dioxygenase 1 [Vitis vinifera]
Unigene61486_XYS	335	330	4	gi|335346404|gb|AEH41591.1|	615	459	570	0.59	0.76	0.03	113	137	4e-32	--	9-cis-epoxycarotenoid dioxygenase 1 [Ipomoea nil]
Unigene61486_XYS	335	333	4	gi|289468083|gb|ADC95722.1|	423	279	391	0.61	0.73	0.04	115	137	4e-32	--	9-cis epoxycarotenoid dioxygenase [Citrullus lanatus]
Unigene67339_XYS	166	166	2	gi|134285450|gb|ABO69703.1|	548	244	298	0.89	0.94	0	55	109	9e-24	--	9-cis-epoxycarotenoid dioxygenase [Castanea mollissima]
Unigene67339_XYS	166	166	2	gi|294679657|dbj|BAJ05401.1|	543	239	293	0.89	0.92	0	55	108	2e-23	--	carotenoid cleavage dioxygenase 1 [Osmanthus fragrans]
Unigene67339_XYS	166	166	2	gi|76560796|gb|ABA43900.1|	548	244	298	0.87	0.94	0	55	108	2e-23	--	carotenoid cleavage dioxygenase 1 [Coffea canephora]
Unigene67339_XYS	166	166	2	gi|76560804|gb|ABA43904.1|	548	244	298	0.87	0.94	0	55	108	2e-23	--	carotenoid cleavage dioxygenase 1 [Coffea arabica]
Unigene67339_XYS	166	166	2	gi|90991008|dbj|BAE92958.1|	523	232	286	0.87	0.94	0	55	108	3e-23	--	carotenoid cleavage dioxygenase1 [Citrus sinensis]
Unigene67339_XYS	166	166	2	gi|90991006|dbj|BAE92957.1|	523	232	286	0.87	0.94	0	55	108	3e-23	--	carotenoid cleavage dioxygenase1 [Citrus unshiu] >gi|90991010|dbj|BAE92959.1| carotenoid cleavage dioxygenase1 [Citrus limon]
Unigene67339_XYS	166	166	2	gi|61654494|gb|AAX48772.1|	542	238	292	0.87	0.94	0	55	108	3e-23	--	9,10[9',10']carotenoid cleavage dioxygenase [Vitis vinifera]
Unigene67339_XYS	166	166	2	gi|195972576|emb|CAR57918.1|	540	236	290	0.85	0.94	0	55	107	6e-23	--	carotenoid cleavage dioxygenase 1 [Medicago truncatula]
Unigene67339_XYS	166	166	2	gi|262036882|dbj|BAI47582.1|	349	101	155	0.85	0.92	0	55	106	1e-22	--	carotenoid cleavage dioxygenase 1 [Ipomoea sp. Kenyan]
Unigene67339_XYS	166	166	2	gi|62912528|gb|AAY21819.1|	556	252	306	0.87	0.92	0	55	105	1e-22	--	carotenoid cleavage dioxygenase [Suaeda salsa]
Unigene67339_XYS	166	166	2	gi|307592509|gb|ADN65332.1|	552	248	302	0.83	0.92	0	55	105	2e-22	--	carotenoid cleavage dioxygenase 1 [Manihot esculenta]
Unigene67339_XYS	166	166	2	gi|75166230|sp|Q94IR2.1|CCD1_PHAVU	543	239	293	0.83	0.92	0	55	105	2e-22	--	RecName: Full=Carotenoid 9,10(9',10')-cleavage dioxygenase 1; AltName: Full=Neoxanthin cleavage enzyme NC2; AltName: Full=PvCCD1; AltName: Full=PvNCED2 >gi|13876587|gb|AAK38744.1| carotenoid 9,10-9',10' cleavage dioxygenase [Phaseolus vulgaris]
Unigene67339_XYS	166	166	2	gi|75157294|sp|Q8LP17.1|CCD1_PEA	541	237	291	0.85	0.9	0	55	105	2e-22	--	RecName: Full=Carotenoid 9,10(9',10')-cleavage dioxygenase 1; AltName: Full=PsCCD1; AltName: Full=PsNCED1 >gi|22335695|dbj|BAC10549.1| nine-cis-epoxycarotenoid dioxygenase1 [Pisum sativum]
Unigene67339_XYS	166	166	2	gi|194580053|gb|ACF75911.1|	544	244	298	0.81	0.92	0	55	103	5e-22	--	carotenoid cleavage dioxygenases [Malus hupehensis var. mengshanensis]
Unigene67339_XYS	166	166	2	gi|84579416|dbj|BAE72095.1|	541	237	291	0.81	0.92	0	55	103	7e-22	--	Lactuca sativa carotenoid cleavage dioxygenase 2
Unigene67339_XYS	166	166	2	gi|23306372|gb|AAN17413.1|	501	200	254	0.81	0.92	0	55	102	1e-21	--	neoxanthin cleavage enzyme nc1 [Arabidopsis thaliana] >gi|25083747|gb|AAN72113.1| neoxanthin cleavage enzyme nc1 [Arabidopsis thaliana]
Unigene67339_XYS	166	166	2	gi|3096910|emb|CAA06712.1|	538	237	291	0.81	0.92	0	55	102	1e-21	--	carotenoid cleavage dioxygenase 1 [Arabidopsis thaliana]
Unigene67339_XYS	166	166	2	gi|15229451|ref|NP_191911.1|	538	237	291	0.81	0.92	0	55	102	1e-21	--	carotenoid cleavage dioxygenase 1 [Arabidopsis thaliana] >gi|146286063|sp|O65572.2|CCD1_ARATH RecName: Full=Carotenoid 9,10(9',10')-cleavage dioxygenase 1; AltName: Full=AtCCD1; AltName: Full=Neoxanthin cleavage enzyme NC1; Short=AtNCED1 >gi|7573335|emb|CAB87805.1| neoxanthin cleavage enzyme nc1 [Arabidopsis thaliana] >gi|332646977|gb|AEE80498.1| carotenoid cleavage dioxygenase 1 [Arabidopsis tha…
Unigene67339_XYS	166	166	2	gi|82548252|gb|ABB82946.1|	543	239	293	0.81	0.9	0	55	102	1e-21	--	carotenoid cleavage dioxygenase [Cucumis melo]
Unigene67339_XYS	166	166	2	gi|49659726|gb|AAT68187.1|	545	241	295	0.81	0.9	0	55	102	2e-21	--	carotenoid cleavage dioxygenase 1A [Solanum lycopersicum]
Unigene6254_XYS	459	458	3	gi|82548252|gb|ABB82946.1|	543	314	468	0.76	0.9	0.01	155	252	1e-66	--	carotenoid cleavage dioxygenase [Cucumis melo]
Unigene6254_XYS	459	458	3	gi|76560796|gb|ABA43900.1|	548	319	473	0.75	0.9	0.01	155	252	1e-66	--	carotenoid cleavage dioxygenase 1 [Coffea canephora]
Unigene6254_XYS	459	458	3	gi|76560804|gb|ABA43904.1|	548	319	473	0.75	0.9	0.01	155	252	1e-66	--	carotenoid cleavage dioxygenase 1 [Coffea arabica]
Unigene6254_XYS	459	458	3	gi|78191069|gb|ABB29859.1|	328	98	253	0.76	0.88	0.02	156	250	5e-66	--	carotene cleavage dioxygenase [Nicotiana langsdorffii x Nicotiana sanderae]
Unigene6254_XYS	459	458	3	gi|167989404|gb|ACA13522.1|	553	324	478	0.76	0.88	0.01	155	249	9e-66	--	dioxygenase [Fragaria x ananassa]
Unigene6254_XYS	459	458	3	gi|61654494|gb|AAX48772.1|	542	313	467	0.75	0.9	0.01	155	249	9e-66	--	9,10[9',10']carotenoid cleavage dioxygenase [Vitis vinifera]
Unigene6254_XYS	459	458	3	gi|134285450|gb|ABO69703.1|	548	319	473	0.76	0.88	0.01	155	248	1e-65	--	9-cis-epoxycarotenoid dioxygenase [Castanea mollissima]
Unigene6254_XYS	459	458	3	gi|49659730|gb|AAT68189.1|	546	317	471	0.76	0.87	0.01	155	248	1e-65	--	carotenoid cleavage dioxygenase 1 [Petunia x hybrida]
Unigene6254_XYS	459	458	3	gi|163881523|gb|ABY47994.1|	552	323	477	0.75	0.88	0.01	155	247	4e-65	--	carotenoid cleavage dioxygenase 1 [Rosa x damascena]
Unigene6254_XYS	459	458	3	gi|90991008|dbj|BAE92958.1|	523	307	461	0.75	0.88	0.01	155	246	6e-65	--	carotenoid cleavage dioxygenase1 [Citrus sinensis]
Unigene6254_XYS	459	458	3	gi|90991006|dbj|BAE92957.1|	523	307	461	0.75	0.88	0.01	155	246	6e-65	--	carotenoid cleavage dioxygenase1 [Citrus unshiu] >gi|90991010|dbj|BAE92959.1| carotenoid cleavage dioxygenase1 [Citrus limon]
Unigene6254_XYS	459	458	3	gi|294679657|dbj|BAJ05401.1|	543	314	468	0.74	0.88	0.01	155	246	7e-65	--	carotenoid cleavage dioxygenase 1 [Osmanthus fragrans]
Unigene6254_XYS	459	458	3	gi|49659726|gb|AAT68187.1|	545	316	470	0.74	0.88	0.01	155	246	7e-65	--	carotenoid cleavage dioxygenase 1A [Solanum lycopersicum]
Unigene6254_XYS	459	458	3	gi|75146864|sp|Q84KG5.1|CCD_CROSA	546	316	470	0.74	0.86	0.01	155	244	3e-64	--	RecName: Full=Carotenoid 9,10(9',10')-cleavage dioxygenase; AltName: Full=CsCCD >gi|30424396|emb|CAC79592.1| crocetin dialdehyde [Crocus sativus]
Unigene6254_XYS	459	458	3	gi|307592509|gb|ADN65332.1|	552	323	477	0.73	0.88	0.01	155	243	6e-64	--	carotenoid cleavage dioxygenase 1 [Manihot esculenta]
Unigene6254_XYS	459	458	3	gi|262036882|dbj|BAI47582.1|	349	176	330	0.75	0.87	0.01	155	243	6e-64	--	carotenoid cleavage dioxygenase 1 [Ipomoea sp. Kenyan]
Unigene6254_XYS	459	458	3	gi|84579416|dbj|BAE72095.1|	541	312	466	0.74	0.87	0.01	155	243	6e-64	--	Lactuca sativa carotenoid cleavage dioxygenase 2
Unigene6254_XYS	459	458	3	gi|23306372|gb|AAN17413.1|	501	275	429	0.74	0.87	0.01	155	243	8e-64	--	neoxanthin cleavage enzyme nc1 [Arabidopsis thaliana] >gi|25083747|gb|AAN72113.1| neoxanthin cleavage enzyme nc1 [Arabidopsis thaliana]
Unigene6254_XYS	459	458	3	gi|3096910|emb|CAA06712.1|	538	312	466	0.74	0.87	0.01	155	243	8e-64	--	carotenoid cleavage dioxygenase 1 [Arabidopsis thaliana]
Unigene6254_XYS	459	458	3	gi|15229451|ref|NP_191911.1|	538	312	466	0.74	0.87	0.01	155	243	8e-64	--	carotenoid cleavage dioxygenase 1 [Arabidopsis thaliana] >gi|146286063|sp|O65572.2|CCD1_ARATH RecName: Full=Carotenoid 9,10(9',10')-cleavage dioxygenase 1; AltName: Full=AtCCD1; AltName: Full=Neoxanthin cleavage enzyme NC1; Short=AtNCED1 >gi|7573335|emb|CAB87805.1| neoxanthin cleavage enzyme nc1 [Arabidopsis thaliana] >gi|332646977|gb|AEE80498.1| carotenoid cleavage dioxygenase 1 [Arabidopsis tha…
Unigene27579_XYS	1988	1827	211	gi|61654494|gb|AAX48772.1|	542	3	542	0.87	0.95	0	540	980	0	--	9,10[9',10']carotenoid cleavage dioxygenase [Vitis vinifera]
Unigene27579_XYS	1988	1830	211	gi|76560796|gb|ABA43900.1|	548	7	548	0.86	0.93	0	542	969	0	--	carotenoid cleavage dioxygenase 1 [Coffea canephora]
Unigene27579_XYS	1988	1830	211	gi|76560804|gb|ABA43904.1|	548	7	548	0.85	0.93	0	542	967	0	--	carotenoid cleavage dioxygenase 1 [Coffea arabica]
Unigene27579_XYS	1988	1803	214	gi|163881523|gb|ABY47994.1|	552	21	551	0.85	0.93	0	531	949	0	--	carotenoid cleavage dioxygenase 1 [Rosa x damascena]
Unigene27579_XYS	1988	1806	211	gi|134285450|gb|ABO69703.1|	548	16	548	0.84	0.92	0	533	941	0	--	9-cis-epoxycarotenoid dioxygenase [Castanea mollissima]
Unigene27579_XYS	1988	1812	211	gi|84579416|dbj|BAE72095.1|	541	8	541	0.83	0.91	0	534	938	0	--	Lactuca sativa carotenoid cleavage dioxygenase 2
Unigene27579_XYS	1988	1839	211	gi|294679657|dbj|BAJ05401.1|	543	1	543	0.82	0.9	0	543	937	0	--	carotenoid cleavage dioxygenase 1 [Osmanthus fragrans]
Unigene27579_XYS	1988	1803	211	gi|167989404|gb|ACA13522.1|	553	5	553	0.82	0.9	0.03	549	937	0	--	dioxygenase [Fragaria x ananassa]
Unigene27579_XYS	1988	1803	250	gi|90991006|dbj|BAE92957.1|	523	5	523	0.86	0.93	0	519	932	0	--	carotenoid cleavage dioxygenase1 [Citrus unshiu] >gi|90991010|dbj|BAE92959.1| carotenoid cleavage dioxygenase1 [Citrus limon]
Unigene27579_XYS	1988	1845	211	gi|49659726|gb|AAT68187.1|	545	1	545	0.82	0.9	0	545	929	0	--	carotenoid cleavage dioxygenase 1A [Solanum lycopersicum]
Unigene27579_XYS	1988	1803	250	gi|90991008|dbj|BAE92958.1|	523	5	523	0.86	0.93	0	519	929	0	--	carotenoid cleavage dioxygenase1 [Citrus sinensis]
Unigene27579_XYS	1988	1800	211	gi|82548252|gb|ABB82946.1|	543	13	543	0.84	0.92	0	531	928	0	--	carotenoid cleavage dioxygenase [Cucumis melo]
Unigene27579_XYS	1988	1824	211	gi|195972576|emb|CAR57918.1|	540	2	540	0.82	0.91	0	539	928	0	--	carotenoid cleavage dioxygenase 1 [Medicago truncatula]
Unigene27579_XYS	1988	1839	211	gi|49659730|gb|AAT68189.1|	546	1	546	0.82	0.9	0	546	928	0	--	carotenoid cleavage dioxygenase 1 [Petunia x hybrida]
Unigene27579_XYS	1988	1803	220	gi|62912528|gb|AAY21819.1|	556	25	553	0.84	0.93	0	529	927	0	--	carotenoid cleavage dioxygenase [Suaeda salsa]
Unigene27579_XYS	1988	1839	211	gi|30424353|emb|CAC79644.1|	547	1	547	0.82	0.89	0	547	922	0	--	dioxygenase [Capsicum annuum]
Unigene27579_XYS	1988	1839	214	gi|75157294|sp|Q8LP17.1|CCD1_PEA	541	1	540	0.81	0.9	0	544	920	0	--	RecName: Full=Carotenoid 9,10(9',10')-cleavage dioxygenase 1; AltName: Full=PsCCD1; AltName: Full=PsNCED1 >gi|22335695|dbj|BAC10549.1| nine-cis-epoxycarotenoid dioxygenase1 [Pisum sativum]
Unigene27579_XYS	1988	1833	211	gi|307592509|gb|ADN65332.1|	552	4	552	0.8	0.9	0.01	549	919	0	--	carotenoid cleavage dioxygenase 1 [Manihot esculenta]
Unigene27579_XYS	1988	1839	211	gi|75166230|sp|Q94IR2.1|CCD1_PHAVU	543	1	543	0.8	0.9	0	543	916	0	--	RecName: Full=Carotenoid 9,10(9',10')-cleavage dioxygenase 1; AltName: Full=Neoxanthin cleavage enzyme NC2; AltName: Full=PvCCD1; AltName: Full=PvNCED2 >gi|13876587|gb|AAK38744.1| carotenoid 9,10-9',10' cleavage dioxygenase [Phaseolus vulgaris]
Unigene27579_XYS	1988	1827	211	gi|194580053|gb|ACF75911.1|	544	8	544	0.81	0.9	0	541	915	0	--	carotenoid cleavage dioxygenases [Malus hupehensis var. mengshanensis]
Unigene34147_XYS	868	1	462	gi|90101585|sp|Q2VEX9.1|CRTSO_DAUCA	615	43	186	0.57	0.67	0	154	156	3e-37	--	RecName: Full=Carotenoid isomerase, chloroplastic; Short=CrtISO; Flags: Precursor
Unigene34147_XYS	868	130	381	gi|291291633|emb|CBJ19448.1|	84	1	84	0.85	0.92	0	84	140	2e-32	--	carotenoid isomerase [Daucus carota subsp. sativus]
Unigene34147_XYS	868	103	441	gi|262036868|dbj|BAI47575.1|	602	52	166	0.63	0.74	0.01	115	136	4e-31	--	carotenoid isomerase [Ipomoea sp. Kenyan]
Unigene34147_XYS	868	1	381	gi|75159637|sp|Q8S4R4.1|CRTSO_SOLLC	615	27	159	0.59	0.7	0.04	133	134	2e-30	--	RecName: Full=Carotenoid isomerase, chloroplastic; Short=CrtISO; AltName: Full=Protein tangerine; Flags: Precursor >gi|19550437|gb|AAL91366.1|AF416727_1 carotenoid isomerase [Solanum lycopersicum]
Unigene34147_XYS	868	379	492	gi|225439866|ref|XP_002274736.1|	1048	362	399	0.89	0.94	0	38	74.7	1e-28	--	PREDICTED: similar to kinesin motor protein-related [Vitis vinifera]
Unigene34147_XYS	868	55	426	gi|87299427|dbj|BAE79546.1|	641	74	200	0.59	0.71	0.03	128	126	3e-28	--	carotenoid isomerase [Chrysanthemum x morifolium]
Unigene34147_XYS	868	16	441	gi|75282667|sp|Q52QW3.1|CRTS1_ONCHC	587	20	151	0.52	0.62	0	143	124	1e-27	--	RecName: Full=Carotenoid isomerase 1, chloroplastic; Short=CrtISO1; AltName: Full=OcrtISO22; Flags: Precursor >gi|62526627|gb|AAX84688.1| carotenoid isomerase [Oncidium Gower Ramsey]
Unigene34147_XYS	868	91	441	gi|75282666|sp|Q52QW2.1|CRTS2_ONCHC	587	36	151	0.59	0.68	0	117	122	5e-27	--	RecName: Full=Carotenoid isomerase 2, chloroplastic; Short=CrtISO2; AltName: Full=OcrtISO24; Flags: Precursor >gi|62526629|gb|AAX84689.1| carotenoid isomerase [Oncidium Gower Ramsey]
Unigene34147_XYS	868	58	396	gi|7523710|gb|AAF63149.1|AC011001_19	587	26	144	0.59	0.69	0.05	119	122	5e-27	--	Similar to phytoene dehydrogenase [Arabidopsis thaliana]
Unigene34147_XYS	868	124	381	gi|228478492|gb|ACQ41832.1|	335	57	141	0.74	0.84	0	86	121	1e-26	--	carotenoid isomerase [Elaeis oleifera]
Unigene34147_XYS	868	58	381	gi|42561764|ref|NP_172167.2|	595	26	139	0.61	0.71	0.05	114	120	2e-26	--	carotenoid isomerase [Arabidopsis thaliana] >gi|209572620|sp|Q9M9Y8.2|CRTSO_ARATH RecName: Full=Carotenoid isomerase, chloroplastic; Short=CrtISO; AltName: Full=Carotenoid and chloroplast regulation protein 2; Flags: Precursor >gi|332189921|gb|AEE28042.1| carotenoid isomerase [Arabidopsis thaliana]
Unigene34147_XYS	868	196	381	gi|255927129|gb|ACU40949.1|	134	73	134	0.93	0.98	0	62	119	7e-26	--	carotenoid isomerase 2 [Zea mays]
Unigene34147_XYS	868	196	381	gi|255927127|gb|ACU40948.1|	134	73	134	0.93	0.98	0	62	119	7e-26	--	carotenoid isomerase 2 [Zea mays]
Unigene34147_XYS	868	196	381	gi|226526128|gb|ACO71189.1|	587	70	131	0.93	0.98	0	62	119	7e-26	--	carotenoid isomerase 1 [Zea mays]
Unigene34147_XYS	868	196	381	gi|157779739|gb|ABV71397.1|	542	25	86	0.93	0.98	0	62	119	7e-26	--	carotenoid isomerase [Zea mays]
Unigene34147_XYS	868	196	381	gi|225936196|gb|ACO37464.1|	144	70	131	0.93	0.98	0	62	119	7e-26	--	carotenoid isomerase 1 [Zea mays]
Unigene34147_XYS	868	196	381	gi|226491846|ref|NP_001148139.1|	587	70	131	0.93	0.98	0	62	119	7e-26	--	carotenoid isomerase [Zea mays] >gi|195616052|gb|ACG29856.1| carotenoid isomerase [Zea mays]
Unigene34147_XYS	868	196	381	gi|226532694|ref|NP_001148055.1|	589	73	134	0.93	0.98	0	62	119	7e-26	--	carotenoid isomerase 2 [Zea mays] >gi|195615540|gb|ACG29600.1| carotenoid isomerase [Zea mays]
Unigene34147_XYS	868	127	381	gi|115485967|ref|NP_001068127.1|	602	109	185	0.7	0.82	0	85	119	7e-26	--	Os11g0572700 [Oryza sativa Japonica Group] >gi|113645349|dbj|BAF28490.1| Os11g0572700 [Oryza sativa Japonica Group]
Unigene34147_XYS	868	196	381	gi|255927125|gb|ACU40947.1|	134	73	134	0.91	0.98	0	62	118	9e-26	--	carotenoid isomerase 2 [Zea mays]
Unigene34149_XYS	679	2	679	gi|90101585|sp|Q2VEX9.1|CRTSO_DAUCA	615	153	378	0.91	0.95	0	226	417	1e-116	--	RecName: Full=Carotenoid isomerase, chloroplastic; Short=CrtISO; Flags: Precursor
Unigene34149_XYS	679	2	679	gi|87299427|dbj|BAE79546.1|	641	179	404	0.87	0.92	0	226	401	1e-111	--	carotenoid isomerase [Chrysanthemum x morifolium]
Unigene34149_XYS	679	2	679	gi|262036868|dbj|BAI47575.1|	602	140	365	0.85	0.93	0	226	398	1e-110	--	carotenoid isomerase [Ipomoea sp. Kenyan]
Unigene34149_XYS	679	2	679	gi|42561764|ref|NP_172167.2|	595	133	358	0.86	0.93	0	226	398	1e-110	--	carotenoid isomerase [Arabidopsis thaliana] >gi|209572620|sp|Q9M9Y8.2|CRTSO_ARATH RecName: Full=Carotenoid isomerase, chloroplastic; Short=CrtISO; AltName: Full=Carotenoid and chloroplast regulation protein 2; Flags: Precursor >gi|332189921|gb|AEE28042.1| carotenoid isomerase [Arabidopsis thaliana]
Unigene34149_XYS	679	2	679	gi|75159637|sp|Q8S4R4.1|CRTSO_SOLLC	615	153	378	0.83	0.91	0	226	386	1e-106	--	RecName: Full=Carotenoid isomerase, chloroplastic; Short=CrtISO; AltName: Full=Protein tangerine; Flags: Precursor >gi|19550437|gb|AAL91366.1|AF416727_1 carotenoid isomerase [Solanum lycopersicum]
Unigene34149_XYS	679	2	679	gi|226491846|ref|NP_001148139.1|	587	125	350	0.82	0.9	0	226	385	1e-106	--	carotenoid isomerase [Zea mays] >gi|195616052|gb|ACG29856.1| carotenoid isomerase [Zea mays]
Unigene34149_XYS	679	2	679	gi|226526128|gb|ACO71189.1|	587	125	350	0.82	0.9	0	226	385	1e-106	--	carotenoid isomerase 1 [Zea mays]
Unigene34149_XYS	679	2	679	gi|157779739|gb|ABV71397.1|	542	80	305	0.82	0.9	0	226	385	1e-106	--	carotenoid isomerase [Zea mays]
Unigene34149_XYS	679	2	679	gi|226446245|gb|ACO58498.1|	462	1	226	0.82	0.89	0	226	380	1e-104	--	carotenoid isomerase 2 [Zea mays]
Unigene34149_XYS	679	2	679	gi|226532694|ref|NP_001148055.1|	589	128	353	0.82	0.89	0	226	380	1e-104	--	carotenoid isomerase 2 [Zea mays] >gi|195615540|gb|ACG29600.1| carotenoid isomerase [Zea mays]
Unigene34149_XYS	679	2	679	gi|7523710|gb|AAF63149.1|AC011001_19	587	133	350	0.83	0.89	0	226	375	1e-103	--	Similar to phytoene dehydrogenase [Arabidopsis thaliana]
Unigene34149_XYS	679	2	679	gi|75282667|sp|Q52QW3.1|CRTS1_ONCHC	587	125	350	0.79	0.88	0	226	374	1e-103	--	RecName: Full=Carotenoid isomerase 1, chloroplastic; Short=CrtISO1; AltName: Full=OcrtISO22; Flags: Precursor >gi|62526627|gb|AAX84688.1| carotenoid isomerase [Oncidium Gower Ramsey]
Unigene34149_XYS	679	2	679	gi|75282666|sp|Q52QW2.1|CRTS2_ONCHC	587	125	350	0.79	0.88	0	226	373	1e-102	--	RecName: Full=Carotenoid isomerase 2, chloroplastic; Short=CrtISO2; AltName: Full=OcrtISO24; Flags: Precursor >gi|62526629|gb|AAX84689.1| carotenoid isomerase [Oncidium Gower Ramsey]
Unigene34149_XYS	679	131	679	gi|78191051|gb|ABB29850.1|	339	1	183	0.82	0.91	0	183	311	4e-84	--	carotene isomerase [Nicotiana langsdorffii x Nicotiana sanderae]
Unigene34149_XYS	679	2	679	gi|115485967|ref|NP_001068127.1|	602	179	365	0.69	0.74	0	226	303	1e-81	--	Os11g0572700 [Oryza sativa Japonica Group] >gi|113645349|dbj|BAF28490.1| Os11g0572700 [Oryza sativa Japonica Group]
Unigene34149_XYS	679	143	637	gi|296937612|gb|ADH94763.1|	165	1	165	0.84	0.92	0	165	286	2e-76	--	carotenoid isomerase [Triticum monococcum subsp. aegilopoides]
Unigene34149_XYS	679	143	634	gi|296937594|gb|ADH94754.1|	164	1	164	0.84	0.92	0	164	285	4e-76	--	carotenoid isomerase [Aegilops tauschii] >gi|296937596|gb|ADH94755.1| carotenoid isomerase [Aegilops tauschii] >gi|296937642|gb|ADH94778.1| carotenoid isomerase [Aegilops tauschii] >gi|296937644|gb|ADH94779.1| carotenoid isomerase [Aegilops tauschii]
Unigene34149_XYS	679	143	634	gi|296937622|gb|ADH94768.1|	164	1	164	0.84	0.92	0	164	284	6e-76	--	carotenoid isomerase [Aegilops speltoides] >gi|296937624|gb|ADH94769.1| carotenoid isomerase [Aegilops speltoides] >gi|296937630|gb|ADH94772.1| carotenoid isomerase [Aegilops speltoides] >gi|296937640|gb|ADH94777.1| carotenoid isomerase [Triticum monococcum subsp. monococcum] >gi|296937646|gb|ADH94780.1| carotenoid isomerase [Triticum urartu]
Unigene34149_XYS	679	143	634	gi|296937620|gb|ADH94767.1|	164	1	164	0.84	0.91	0	164	284	8e-76	--	carotenoid isomerase [Hordeum marinum]
Unigene34149_XYS	679	143	634	gi|296937578|gb|ADH94746.1|	164	1	164	0.84	0.92	0	164	283	1e-75	--	carotenoid isomerase [Aegilops comosa] >gi|296937590|gb|ADH94752.1| carotenoid isomerase [Aegilops comosa]
Unigene34152_XYS	491	141	491	gi|90101585|sp|Q2VEX9.1|CRTSO_DAUCA	615	262	378	0.92	0.97	0	117	218	3e-56	--	RecName: Full=Carotenoid isomerase, chloroplastic; Short=CrtISO; Flags: Precursor
Unigene34152_XYS	491	141	491	gi|206570689|gb|ACI12955.1|	185	14	130	0.88	0.95	0	117	210	7e-54	--	carotenoid isomerase [Manihot esculenta]
Unigene34152_XYS	491	141	491	gi|42561764|ref|NP_172167.2|	595	242	358	0.88	0.95	0	117	209	2e-53	--	carotenoid isomerase [Arabidopsis thaliana] >gi|209572620|sp|Q9M9Y8.2|CRTSO_ARATH RecName: Full=Carotenoid isomerase, chloroplastic; Short=CrtISO; AltName: Full=Carotenoid and chloroplast regulation protein 2; Flags: Precursor >gi|332189921|gb|AEE28042.1| carotenoid isomerase [Arabidopsis thaliana]
Unigene34152_XYS	491	141	491	gi|7523710|gb|AAF63149.1|AC011001_19	587	234	350	0.88	0.95	0	117	209	2e-53	--	Similar to phytoene dehydrogenase [Arabidopsis thaliana]
Unigene34152_XYS	491	141	491	gi|87299427|dbj|BAE79546.1|	641	288	404	0.88	0.93	0	117	207	4e-53	--	carotenoid isomerase [Chrysanthemum x morifolium]
Unigene34152_XYS	491	141	491	gi|226526128|gb|ACO71189.1|	587	234	350	0.83	0.93	0	117	201	3e-51	--	carotenoid isomerase 1 [Zea mays]
Unigene34152_XYS	491	141	491	gi|157779739|gb|ABV71397.1|	542	189	305	0.83	0.93	0	117	201	3e-51	--	carotenoid isomerase [Zea mays]
Unigene34152_XYS	491	141	491	gi|226491846|ref|NP_001148139.1|	587	234	350	0.83	0.93	0	117	201	3e-51	--	carotenoid isomerase [Zea mays] >gi|195616052|gb|ACG29856.1| carotenoid isomerase [Zea mays]
Unigene34152_XYS	491	141	491	gi|226446245|gb|ACO58498.1|	462	110	226	0.83	0.92	0	117	199	1e-50	--	carotenoid isomerase 2 [Zea mays]
Unigene34152_XYS	491	141	491	gi|226532694|ref|NP_001148055.1|	589	237	353	0.83	0.92	0	117	199	1e-50	--	carotenoid isomerase 2 [Zea mays] >gi|195615540|gb|ACG29600.1| carotenoid isomerase [Zea mays]
Unigene34152_XYS	491	141	491	gi|262036868|dbj|BAI47575.1|	602	249	365	0.83	0.94	0	117	197	4e-50	--	carotenoid isomerase [Ipomoea sp. Kenyan]
Unigene34152_XYS	491	141	491	gi|75282667|sp|Q52QW3.1|CRTS1_ONCHC	587	234	350	0.82	0.92	0	117	197	4e-50	--	RecName: Full=Carotenoid isomerase 1, chloroplastic; Short=CrtISO1; AltName: Full=OcrtISO22; Flags: Precursor >gi|62526627|gb|AAX84688.1| carotenoid isomerase [Oncidium Gower Ramsey]
Unigene34152_XYS	491	156	491	gi|115485967|ref|NP_001068127.1|	602	254	365	0.85	0.93	0	112	196	1e-49	--	Os11g0572700 [Oryza sativa Japonica Group] >gi|113645349|dbj|BAF28490.1| Os11g0572700 [Oryza sativa Japonica Group]
Unigene34152_XYS	491	141	491	gi|75282666|sp|Q52QW2.1|CRTS2_ONCHC	587	234	350	0.81	0.92	0	117	196	1e-49	--	RecName: Full=Carotenoid isomerase 2, chloroplastic; Short=CrtISO2; AltName: Full=OcrtISO24; Flags: Precursor >gi|62526629|gb|AAX84689.1| carotenoid isomerase [Oncidium Gower Ramsey]
Unigene34152_XYS	491	141	491	gi|78191051|gb|ABB29850.1|	339	67	183	0.81	0.92	0	117	195	2e-49	--	carotene isomerase [Nicotiana langsdorffii x Nicotiana sanderae]
Unigene34152_XYS	491	141	491	gi|75159637|sp|Q8S4R4.1|CRTSO_SOLLC	615	262	378	0.81	0.92	0	117	194	3e-49	--	RecName: Full=Carotenoid isomerase, chloroplastic; Short=CrtISO; AltName: Full=Protein tangerine; Flags: Precursor >gi|19550437|gb|AAL91366.1|AF416727_1 carotenoid isomerase [Solanum lycopersicum]
Unigene34152_XYS	491	141	449	gi|296937612|gb|ADH94763.1|	165	63	165	0.85	0.93	0	103	178	2e-44	--	carotenoid isomerase [Triticum monococcum subsp. aegilopoides]
Unigene34152_XYS	491	141	449	gi|296937582|gb|ADH94748.1|	164	62	164	0.85	0.93	0	103	178	2e-44	--	carotenoid isomerase [Hordeum vulgare subsp. spontaneum] >gi|296937584|gb|ADH94749.1| carotenoid isomerase [Hordeum vulgare subsp. spontaneum]
Unigene34152_XYS	491	141	449	gi|296937580|gb|ADH94747.1|	164	62	164	0.85	0.93	0	103	178	2e-44	--	carotenoid isomerase [Aegilops bicornis]
Unigene34152_XYS	491	141	446	gi|296937622|gb|ADH94768.1|	164	63	164	0.85	0.93	0	102	177	7e-44	--	carotenoid isomerase [Aegilops speltoides] >gi|296937624|gb|ADH94769.1| carotenoid isomerase [Aegilops speltoides] >gi|296937630|gb|ADH94772.1| carotenoid isomerase [Aegilops speltoides] >gi|296937640|gb|ADH94777.1| carotenoid isomerase [Triticum monococcum subsp. monococcum] >gi|296937646|gb|ADH94780.1| carotenoid isomerase [Triticum urartu]
Unigene34153_XYS	488	2	412	gi|90101585|sp|Q2VEX9.1|CRTSO_DAUCA	615	153	289	0.89	0.91	0	137	250	5e-66	--	RecName: Full=Carotenoid isomerase, chloroplastic; Short=CrtISO; Flags: Precursor
Unigene34153_XYS	488	2	412	gi|262036868|dbj|BAI47575.1|	602	140	276	0.85	0.91	0	137	244	3e-64	--	carotenoid isomerase [Ipomoea sp. Kenyan]
Unigene34153_XYS	488	2	412	gi|87299427|dbj|BAE79546.1|	641	179	315	0.84	0.9	0	137	239	8e-63	--	carotenoid isomerase [Chrysanthemum x morifolium]
Unigene34153_XYS	488	2	412	gi|42561764|ref|NP_172167.2|	595	133	269	0.83	0.89	0	137	235	2e-61	--	carotenoid isomerase [Arabidopsis thaliana] >gi|209572620|sp|Q9M9Y8.2|CRTSO_ARATH RecName: Full=Carotenoid isomerase, chloroplastic; Short=CrtISO; AltName: Full=Carotenoid and chloroplast regulation protein 2; Flags: Precursor >gi|332189921|gb|AEE28042.1| carotenoid isomerase [Arabidopsis thaliana]
Unigene34153_XYS	488	2	412	gi|75159637|sp|Q8S4R4.1|CRTSO_SOLLC	615	153	289	0.82	0.89	0	137	235	2e-61	--	RecName: Full=Carotenoid isomerase, chloroplastic; Short=CrtISO; AltName: Full=Protein tangerine; Flags: Precursor >gi|19550437|gb|AAL91366.1|AF416727_1 carotenoid isomerase [Solanum lycopersicum]
Unigene34153_XYS	488	2	412	gi|226491846|ref|NP_001148139.1|	587	125	261	0.81	0.87	0	137	230	5e-60	--	carotenoid isomerase [Zea mays] >gi|195616052|gb|ACG29856.1| carotenoid isomerase [Zea mays]
Unigene34153_XYS	488	2	412	gi|226526128|gb|ACO71189.1|	587	125	261	0.81	0.87	0	137	230	7e-60	--	carotenoid isomerase 1 [Zea mays]
Unigene34153_XYS	488	2	412	gi|157779739|gb|ABV71397.1|	542	80	216	0.81	0.87	0	137	230	7e-60	--	carotenoid isomerase [Zea mays]
Unigene34153_XYS	488	2	412	gi|75282667|sp|Q52QW3.1|CRTS1_ONCHC	587	125	261	0.78	0.86	0	137	227	4e-59	--	RecName: Full=Carotenoid isomerase 1, chloroplastic; Short=CrtISO1; AltName: Full=OcrtISO22; Flags: Precursor >gi|62526627|gb|AAX84688.1| carotenoid isomerase [Oncidium Gower Ramsey]
Unigene34153_XYS	488	2	412	gi|75282666|sp|Q52QW2.1|CRTS2_ONCHC	587	125	261	0.78	0.86	0	137	226	1e-58	--	RecName: Full=Carotenoid isomerase 2, chloroplastic; Short=CrtISO2; AltName: Full=OcrtISO24; Flags: Precursor >gi|62526629|gb|AAX84689.1| carotenoid isomerase [Oncidium Gower Ramsey]
Unigene34153_XYS	488	2	412	gi|226446245|gb|ACO58498.1|	462	1	137	0.79	0.85	0	137	224	3e-58	--	carotenoid isomerase 2 [Zea mays]
Unigene34153_XYS	488	2	412	gi|226532694|ref|NP_001148055.1|	589	128	264	0.79	0.85	0	137	224	3e-58	--	carotenoid isomerase 2 [Zea mays] >gi|195615540|gb|ACG29600.1| carotenoid isomerase [Zea mays]
Unigene34153_XYS	488	2	412	gi|7523710|gb|AAF63149.1|AC011001_19	587	133	261	0.77	0.83	0	137	213	1e-54	--	Similar to phytoene dehydrogenase [Arabidopsis thaliana]
Unigene34153_XYS	488	2	412	gi|159480318|ref|XP_001698231.1|	568	120	262	0.55	0.69	0.04	143	159	1e-38	--	carotenoid isomerase [Chlamydomonas reinhardtii] >gi|158273729|gb|EDO99516.1| carotenoid isomerase [Chlamydomonas reinhardtii]
Unigene34153_XYS	488	131	412	gi|78191051|gb|ABB29850.1|	339	1	94	0.8	0.87	0	94	159	1e-38	--	carotene isomerase [Nicotiana langsdorffii x Nicotiana sanderae]
Unigene34153_XYS	488	143	412	gi|296937620|gb|ADH94767.1|	164	1	90	0.83	0.87	0	90	155	2e-37	--	carotenoid isomerase [Hordeum marinum]
Unigene34153_XYS	488	143	412	gi|296937594|gb|ADH94754.1|	164	1	90	0.83	0.88	0	90	155	2e-37	--	carotenoid isomerase [Aegilops tauschii] >gi|296937596|gb|ADH94755.1| carotenoid isomerase [Aegilops tauschii] >gi|296937642|gb|ADH94778.1| carotenoid isomerase [Aegilops tauschii] >gi|296937644|gb|ADH94779.1| carotenoid isomerase [Aegilops tauschii]
Unigene34153_XYS	488	143	412	gi|296937616|gb|ADH94765.1|	162	1	90	0.83	0.87	0	90	155	2e-37	--	carotenoid isomerase [Hordeum bogdanii]
Unigene34153_XYS	488	143	412	gi|296937632|gb|ADH94773.1|	162	1	90	0.83	0.88	0	90	155	3e-37	--	carotenoid isomerase [Aegilops speltoides subsp. speltoides]
Unigene34153_XYS	488	143	412	gi|296937622|gb|ADH94768.1|	164	1	90	0.83	0.88	0	90	155	3e-37	--	carotenoid isomerase [Aegilops speltoides] >gi|296937624|gb|ADH94769.1| carotenoid isomerase [Aegilops speltoides] >gi|296937630|gb|ADH94772.1| carotenoid isomerase [Aegilops speltoides] >gi|296937640|gb|ADH94777.1| carotenoid isomerase [Triticum monococcum subsp. monococcum] >gi|296937646|gb|ADH94780.1| carotenoid isomerase [Triticum urartu]
Unigene34157_XYS	260	2	232	gi|262036868|dbj|BAI47575.1|	602	140	216	0.87	0.94	0	77	150	4e-36	--	carotenoid isomerase [Ipomoea sp. Kenyan]
Unigene34157_XYS	260	2	232	gi|90101585|sp|Q2VEX9.1|CRTSO_DAUCA	615	153	229	0.88	0.93	0	77	149	1e-35	--	RecName: Full=Carotenoid isomerase, chloroplastic; Short=CrtISO; Flags: Precursor
Unigene34157_XYS	260	2	232	gi|87299427|dbj|BAE79546.1|	641	179	255	0.83	0.93	0	77	142	1e-33	--	carotenoid isomerase [Chrysanthemum x morifolium]
Unigene34157_XYS	260	2	232	gi|75159637|sp|Q8S4R4.1|CRTSO_SOLLC	615	153	229	0.83	0.9	0	77	142	1e-33	--	RecName: Full=Carotenoid isomerase, chloroplastic; Short=CrtISO; AltName: Full=Protein tangerine; Flags: Precursor >gi|19550437|gb|AAL91366.1|AF416727_1 carotenoid isomerase [Solanum lycopersicum]
Unigene34157_XYS	260	2	232	gi|42561764|ref|NP_172167.2|	595	133	209	0.83	0.9	0	77	141	3e-33	--	carotenoid isomerase [Arabidopsis thaliana] >gi|209572620|sp|Q9M9Y8.2|CRTSO_ARATH RecName: Full=Carotenoid isomerase, chloroplastic; Short=CrtISO; AltName: Full=Carotenoid and chloroplast regulation protein 2; Flags: Precursor >gi|332189921|gb|AEE28042.1| carotenoid isomerase [Arabidopsis thaliana]
Unigene34157_XYS	260	2	229	gi|115485967|ref|NP_001068127.1|	602	179	254	0.84	0.88	0	76	139	1e-32	--	Os11g0572700 [Oryza sativa Japonica Group] >gi|113645349|dbj|BAF28490.1| Os11g0572700 [Oryza sativa Japonica Group]
Unigene34157_XYS	260	2	232	gi|226526128|gb|ACO71189.1|	587	125	201	0.8	0.87	0	77	136	7e-32	--	carotenoid isomerase 1 [Zea mays]
Unigene34157_XYS	260	2	232	gi|157779739|gb|ABV71397.1|	542	80	156	0.8	0.87	0	77	136	7e-32	--	carotenoid isomerase [Zea mays]
Unigene34157_XYS	260	2	232	gi|226491846|ref|NP_001148139.1|	587	125	201	0.8	0.87	0	77	136	7e-32	--	carotenoid isomerase [Zea mays] >gi|195616052|gb|ACG29856.1| carotenoid isomerase [Zea mays]
Unigene34157_XYS	260	2	232	gi|226446245|gb|ACO58498.1|	462	1	77	0.77	0.83	0	77	130	4e-30	--	carotenoid isomerase 2 [Zea mays]
Unigene34157_XYS	260	2	232	gi|226532694|ref|NP_001148055.1|	589	128	204	0.77	0.83	0	77	130	4e-30	--	carotenoid isomerase 2 [Zea mays] >gi|195615540|gb|ACG29600.1| carotenoid isomerase [Zea mays]
Unigene34157_XYS	260	2	232	gi|75282667|sp|Q52QW3.1|CRTS1_ONCHC	587	125	201	0.74	0.83	0	77	129	1e-29	--	RecName: Full=Carotenoid isomerase 1, chloroplastic; Short=CrtISO1; AltName: Full=OcrtISO22; Flags: Precursor >gi|62526627|gb|AAX84688.1| carotenoid isomerase [Oncidium Gower Ramsey]
Unigene34157_XYS	260	2	232	gi|75282666|sp|Q52QW2.1|CRTS2_ONCHC	587	125	201	0.74	0.83	0	77	129	1e-29	--	RecName: Full=Carotenoid isomerase 2, chloroplastic; Short=CrtISO2; AltName: Full=OcrtISO24; Flags: Precursor >gi|62526629|gb|AAX84689.1| carotenoid isomerase [Oncidium Gower Ramsey]
Unigene34157_XYS	260	2	232	gi|7523710|gb|AAF63149.1|AC011001_19	587	133	201	0.72	0.8	0	77	118	2e-26	--	Similar to phytoene dehydrogenase [Arabidopsis thaliana]
Unigene34157_XYS	260	38	232	gi|75756014|gb|ABA27061.1|	72	1	65	0.81	0.89	0	65	117	3e-26	--	TO99a-3 [Taraxacum officinale]
Unigene34157_XYS	260	2	232	gi|159480318|ref|XP_001698231.1|	568	120	202	0.53	0.65	0.07	83	92	2e-18	--	carotenoid isomerase [Chlamydomonas reinhardtii] >gi|158273729|gb|EDO99516.1| carotenoid isomerase [Chlamydomonas reinhardtii]
Unigene34157_XYS	260	2	232	gi|194477266|ref|YP_002049445.1|	468	28	104	0.41	0.63	0	77	72	2e-12	--	Carotenoid isomerase [Paulinella chromatophora] >gi|171192273|gb|ACB43235.1| Carotenoid isomerase [Paulinella chromatophora]
Unigene34157_XYS	260	131	232	gi|78191051|gb|ABB29850.1|	339	1	34	0.79	0.88	0	34	67	7e-11	--	carotene isomerase [Nicotiana langsdorffii x Nicotiana sanderae]
Unigene34157_XYS	260	143	232	gi|296937594|gb|ADH94754.1|	164	1	30	0.8	0.9	0	30	59.7	1e-08	--	carotenoid isomerase [Aegilops tauschii] >gi|296937596|gb|ADH94755.1| carotenoid isomerase [Aegilops tauschii] >gi|296937642|gb|ADH94778.1| carotenoid isomerase [Aegilops tauschii] >gi|296937644|gb|ADH94779.1| carotenoid isomerase [Aegilops tauschii]
Unigene34157_XYS	260	143	232	gi|296937620|gb|ADH94767.1|	164	1	30	0.8	0.86	0	30	59.3	1e-08	--	carotenoid isomerase [Hordeum marinum]
Unigene34158_XYS	187	50	187	gi|90101585|sp|Q2VEX9.1|CRTSO_DAUCA	615	333	378	0.84	0.95	0	46	80.1	2e-19	--	RecName: Full=Carotenoid isomerase, chloroplastic; Short=CrtISO; Flags: Precursor
Unigene34158_XYS	187	50	187	gi|87299427|dbj|BAE79546.1|	641	359	404	0.8	0.91	0	46	75.9	8e-18	--	carotenoid isomerase [Chrysanthemum x morifolium]
Unigene34158_XYS	187	50	187	gi|115485967|ref|NP_001068127.1|	602	320	365	0.78	0.89	0	46	75.9	8e-18	--	Os11g0572700 [Oryza sativa Japonica Group] >gi|113645349|dbj|BAF28490.1| Os11g0572700 [Oryza sativa Japonica Group]
Unigene34158_XYS	187	50	187	gi|42561764|ref|NP_172167.2|	595	313	358	0.78	0.93	0	46	73.9	1e-17	--	carotenoid isomerase [Arabidopsis thaliana] >gi|209572620|sp|Q9M9Y8.2|CRTSO_ARATH RecName: Full=Carotenoid isomerase, chloroplastic; Short=CrtISO; AltName: Full=Carotenoid and chloroplast regulation protein 2; Flags: Precursor >gi|332189921|gb|AEE28042.1| carotenoid isomerase [Arabidopsis thaliana]
Unigene34158_XYS	187	50	187	gi|7523710|gb|AAF63149.1|AC011001_19	587	305	350	0.78	0.93	0	46	73.9	1e-17	--	Similar to phytoene dehydrogenase [Arabidopsis thaliana]
Unigene34158_XYS	187	50	187	gi|206570689|gb|ACI12955.1|	185	85	130	0.78	0.91	0	46	74.7	2e-17	--	carotenoid isomerase [Manihot esculenta]
Unigene34158_XYS	187	50	187	gi|226532694|ref|NP_001148055.1|	589	308	353	0.76	0.89	0	46	74.3	2e-17	--	carotenoid isomerase 2 [Zea mays] >gi|195615540|gb|ACG29600.1| carotenoid isomerase [Zea mays]
Unigene34158_XYS	187	35	187	gi|226526128|gb|ACO71189.1|	587	300	350	0.68	0.84	0	51	74.3	2e-17	--	carotenoid isomerase 1 [Zea mays]
Unigene34158_XYS	187	35	187	gi|226491846|ref|NP_001148139.1|	587	300	350	0.68	0.84	0	51	74.3	2e-17	--	carotenoid isomerase [Zea mays] >gi|195616052|gb|ACG29856.1| carotenoid isomerase [Zea mays]
Unigene34158_XYS	187	35	187	gi|157779739|gb|ABV71397.1|	542	255	305	0.68	0.84	0	51	74.3	2e-17	--	carotenoid isomerase [Zea mays]
Unigene34158_XYS	187	50	187	gi|226446245|gb|ACO58498.1|	462	181	226	0.76	0.89	0	46	74.3	2e-17	--	carotenoid isomerase 2 [Zea mays]
Unigene34158_XYS	187	50	187	gi|75282667|sp|Q52QW3.1|CRTS1_ONCHC	587	305	350	0.69	0.86	0	46	68.6	1e-15	--	RecName: Full=Carotenoid isomerase 1, chloroplastic; Short=CrtISO1; AltName: Full=OcrtISO22; Flags: Precursor >gi|62526627|gb|AAX84688.1| carotenoid isomerase [Oncidium Gower Ramsey]
Unigene34158_XYS	187	50	187	gi|75282666|sp|Q52QW2.1|CRTS2_ONCHC	587	305	350	0.69	0.86	0	46	68.6	1e-15	--	RecName: Full=Carotenoid isomerase 2, chloroplastic; Short=CrtISO2; AltName: Full=OcrtISO24; Flags: Precursor >gi|62526629|gb|AAX84689.1| carotenoid isomerase [Oncidium Gower Ramsey]
Unigene34158_XYS	187	35	187	gi|332371441|dbj|BAK22390.1|	254	53	106	0.66	0.83	0.05	54	70.5	2e-15	--	carotenoid isomerase [Eustoma exaltatum subsp. russellianum]
Unigene34158_XYS	187	50	187	gi|262036868|dbj|BAI47575.1|	602	320	365	0.71	0.93	0	46	69.7	3e-15	--	carotenoid isomerase [Ipomoea sp. Kenyan]
Unigene34158_XYS	187	50	187	gi|75159637|sp|Q8S4R4.1|CRTSO_SOLLC	615	333	378	0.69	0.89	0	46	68.6	6e-15	--	RecName: Full=Carotenoid isomerase, chloroplastic; Short=CrtISO; AltName: Full=Protein tangerine; Flags: Precursor >gi|19550437|gb|AAL91366.1|AF416727_1 carotenoid isomerase [Solanum lycopersicum]
Unigene34158_XYS	187	11	187	gi|78191051|gb|ABB29850.1|	339	130	183	0.62	0.83	0	59	72.8	1e-12	--	carotene isomerase [Nicotiana langsdorffii x Nicotiana sanderae]
Unigene34158_XYS	187	50	187	gi|21435727|gb|AAM53952.1|AF514839_1	175	2	47	0.73	0.89	0	46	71.2	4e-12	--	carotenoid isomerase [Forsythia x intermedia]
Unigene34158_XYS	187	50	145	gi|296937612|gb|ADH94763.1|	165	134	165	0.75	0.87	0	32	51.2	2e-10	--	carotenoid isomerase [Triticum monococcum subsp. aegilopoides]
Unigene34158_XYS	187	50	145	gi|296937582|gb|ADH94748.1|	164	133	164	0.75	0.87	0	32	51.2	2e-10	--	carotenoid isomerase [Hordeum vulgare subsp. spontaneum] >gi|296937584|gb|ADH94749.1| carotenoid isomerase [Hordeum vulgare subsp. spontaneum]
Unigene44633_XYS	259	259	2	gi|89887543|gb|ABD78412.1|	425	117	202	0.8	0.86	0	86	144	3e-34	--	neoxanthin epoxy-carotenoid cleavage dioxygenase 3 [Coffea canephora]
Unigene44633_XYS	259	259	2	gi|76560798|gb|ABA43901.1|	635	117	202	0.8	0.86	0	86	144	3e-34	--	9-cis-epoxycarotenoid dioxygenase 3 [Coffea canephora]
Unigene44633_XYS	259	259	2	gi|312306509|gb|ADQ74069.1|	595	87	172	0.79	0.86	0	86	144	3e-34	--	9-cis-epoxycarotenoid dioxygenase [Solanum peruvianum]
Unigene44633_XYS	259	259	2	gi|312306501|gb|ADQ74065.1|	595	87	172	0.79	0.86	0	86	144	3e-34	--	9-cis-epoxycarotenoid dioxygenase [Solanum peruvianum]
Unigene44633_XYS	259	259	2	gi|312306493|gb|ADQ74061.1|	595	87	172	0.79	0.86	0	86	144	3e-34	--	9-cis-epoxycarotenoid dioxygenase [Solanum peruvianum]
Unigene44633_XYS	259	259	2	gi|312306489|gb|ADQ74059.1|	595	87	172	0.79	0.86	0	86	144	3e-34	--	9-cis-epoxycarotenoid dioxygenase [Solanum peruvianum] >gi|312306497|gb|ADQ74063.1| 9-cis-epoxycarotenoid dioxygenase [Solanum peruvianum] >gi|312306499|gb|ADQ74064.1| 9-cis-epoxycarotenoid dioxygenase [Solanum peruvianum] >gi|312306503|gb|ADQ74066.1| 9-cis-epoxycarotenoid dioxygenase [Solanum peruvianum] >gi|312306507|gb|ADQ74068.1| 9-cis-epoxycarotenoid dioxygenase [Solanum peruvianum]
Unigene44633_XYS	259	259	2	gi|312306483|gb|ADQ74056.1|	595	87	172	0.79	0.86	0	86	144	3e-34	--	9-cis-epoxycarotenoid dioxygenase [Solanum peruvianum] >gi|312306485|gb|ADQ74057.1| 9-cis-epoxycarotenoid dioxygenase [Solanum peruvianum] >gi|312306511|gb|ADQ74070.1| 9-cis-epoxycarotenoid dioxygenase [Solanum peruvianum] >gi|312306513|gb|ADQ74071.1| 9-cis-epoxycarotenoid dioxygenase [Solanum peruvianum]
Unigene44633_XYS	259	259	2	gi|312306479|gb|ADQ74054.1|	595	87	172	0.79	0.86	0	86	144	3e-34	--	9-cis-epoxycarotenoid dioxygenase [Solanum peruvianum]
Unigene44633_XYS	259	259	2	gi|312306477|gb|ADQ74053.1|	595	87	172	0.79	0.86	0	86	144	3e-34	--	9-cis-epoxycarotenoid dioxygenase [Solanum peruvianum] >gi|312306491|gb|ADQ74060.1| 9-cis-epoxycarotenoid dioxygenase [Solanum peruvianum]
Unigene44633_XYS	259	259	2	gi|312306475|gb|ADQ74052.1|	595	87	172	0.79	0.86	0	86	144	3e-34	--	9-cis-epoxycarotenoid dioxygenase [Solanum peruvianum] >gi|312306487|gb|ADQ74058.1| 9-cis-epoxycarotenoid dioxygenase [Solanum peruvianum] >gi|312306495|gb|ADQ74062.1| 9-cis-epoxycarotenoid dioxygenase [Solanum peruvianum]
Unigene44633_XYS	259	259	2	gi|312306471|gb|ADQ74050.1|	595	87	172	0.79	0.86	0	86	144	3e-34	--	9-cis-epoxycarotenoid dioxygenase [Solanum peruvianum]
Unigene44633_XYS	259	259	2	gi|312306467|gb|ADQ74048.1|	596	88	173	0.79	0.86	0	86	144	3e-34	--	9-cis-epoxycarotenoid dioxygenase [Solanum peruvianum]
Unigene44633_XYS	259	259	2	gi|312306465|gb|ADQ74047.1|	595	87	172	0.79	0.86	0	86	144	3e-34	--	9-cis-epoxycarotenoid dioxygenase [Solanum peruvianum] >gi|312306469|gb|ADQ74049.1| 9-cis-epoxycarotenoid dioxygenase [Solanum peruvianum] >gi|312306473|gb|ADQ74051.1| 9-cis-epoxycarotenoid dioxygenase [Solanum peruvianum] >gi|312306505|gb|ADQ74067.1| 9-cis-epoxycarotenoid dioxygenase [Solanum peruvianum]
Unigene44633_XYS	259	259	2	gi|312306463|gb|ADQ74046.1|	595	87	172	0.79	0.86	0	86	144	3e-34	--	9-cis-epoxycarotenoid dioxygenase [Solanum peruvianum]
Unigene44633_XYS	259	259	2	gi|312306459|gb|ADQ74044.1|	595	87	172	0.79	0.86	0	86	144	3e-34	--	9-cis-epoxycarotenoid dioxygenase [Solanum peruvianum] >gi|312306461|gb|ADQ74045.1| 9-cis-epoxycarotenoid dioxygenase [Solanum peruvianum]
Unigene44633_XYS	259	259	2	gi|312306455|gb|ADQ74042.1|	595	87	172	0.79	0.86	0	86	144	3e-34	--	9-cis-epoxycarotenoid dioxygenase [Solanum peruvianum] >gi|312306457|gb|ADQ74043.1| 9-cis-epoxycarotenoid dioxygenase [Solanum peruvianum]
Unigene44633_XYS	259	259	2	gi|312306451|gb|ADQ74040.1|	597	89	174	0.79	0.86	0	86	144	3e-34	--	9-cis-epoxycarotenoid dioxygenase [Solanum chilense]
Unigene44633_XYS	259	259	2	gi|312306431|gb|ADQ74030.1|	598	90	175	0.79	0.86	0	86	144	3e-34	--	9-cis-epoxycarotenoid dioxygenase [Solanum chilense]
Unigene44633_XYS	259	259	2	gi|312306429|gb|ADQ74029.1|	597	89	174	0.79	0.86	0	86	144	3e-34	--	9-cis-epoxycarotenoid dioxygenase [Solanum chilense]
Unigene44633_XYS	259	259	2	gi|312306427|gb|ADQ74028.1|	595	87	172	0.79	0.86	0	86	144	3e-34	--	9-cis-epoxycarotenoid dioxygenase [Solanum chilense]
Unigene54586_XYS	202	2	154	gi|316930857|gb|ABS19630.2|	542	492	542	0.94	0.98	0	51	99.8	1e-20	--	carotenoid cleavage dioxygenase [Bixa orellana]
Unigene54586_XYS	202	2	154	gi|82548252|gb|ABB82946.1|	543	493	543	0.9	0.98	0	51	99	2e-20	--	carotenoid cleavage dioxygenase [Cucumis melo]
Unigene54586_XYS	202	2	154	gi|49659730|gb|AAT68189.1|	546	496	546	0.94	0.98	0	51	99	2e-20	--	carotenoid cleavage dioxygenase 1 [Petunia x hybrida]
Unigene54586_XYS	202	2	154	gi|49659726|gb|AAT68187.1|	545	495	545	0.94	0.98	0	51	99	2e-20	--	carotenoid cleavage dioxygenase 1A [Solanum lycopersicum]
Unigene54586_XYS	202	2	154	gi|78191069|gb|ABB29859.1|	328	278	328	0.92	0.98	0	51	97.8	4e-20	--	carotene cleavage dioxygenase [Nicotiana langsdorffii x Nicotiana sanderae]
Unigene54586_XYS	202	2	154	gi|76560796|gb|ABA43900.1|	548	498	548	0.9	1	0	51	96.3	1e-19	--	carotenoid cleavage dioxygenase 1 [Coffea canephora]
Unigene54586_XYS	202	2	154	gi|30424353|emb|CAC79644.1|	547	497	547	0.92	0.96	0	51	96.3	1e-19	--	dioxygenase [Capsicum annuum]
Unigene54586_XYS	202	2	154	gi|194580053|gb|ACF75911.1|	544	494	544	0.88	0.96	0	51	95.9	1e-19	--	carotenoid cleavage dioxygenases [Malus hupehensis var. mengshanensis]
Unigene54586_XYS	202	2	154	gi|283971022|gb|AAT68188.2|	545	495	545	0.88	0.98	0	51	95.5	2e-19	--	carotenoid cleavage dioxygenase 1B [Solanum lycopersicum]
Unigene54586_XYS	202	2	151	gi|163881523|gb|ABY47994.1|	552	502	551	0.86	0.98	0	50	95.5	2e-19	--	carotenoid cleavage dioxygenase 1 [Rosa x damascena]
Unigene54586_XYS	202	2	154	gi|51100567|emb|CAD33264.1|	546	496	546	0.88	0.98	0	51	95.5	2e-19	--	carotenoid cleavage oxygenase [Solanum lycopersicum]
Unigene54586_XYS	202	2	154	gi|307592509|gb|ADN65332.1|	552	502	552	0.88	0.96	0	51	95.1	2e-19	--	carotenoid cleavage dioxygenase 1 [Manihot esculenta]
Unigene54586_XYS	202	2	154	gi|76560804|gb|ABA43904.1|	548	498	548	0.88	1	0	51	95.1	2e-19	--	carotenoid cleavage dioxygenase 1 [Coffea arabica]
Unigene54586_XYS	202	2	154	gi|167989404|gb|ACA13522.1|	553	503	553	0.86	0.96	0	51	94.7	3e-19	--	dioxygenase [Fragaria x ananassa]
Unigene54586_XYS	202	2	154	gi|294679657|dbj|BAJ05401.1|	543	493	543	0.88	0.96	0	51	94.4	4e-19	--	carotenoid cleavage dioxygenase 1 [Osmanthus fragrans]
Unigene54586_XYS	202	2	154	gi|195972576|emb|CAR57918.1|	540	490	540	0.88	0.96	0	51	94	5e-19	--	carotenoid cleavage dioxygenase 1 [Medicago truncatula]
Unigene54586_XYS	202	2	154	gi|75166230|sp|Q94IR2.1|CCD1_PHAVU	543	493	543	0.88	0.96	0	51	93.2	9e-19	--	RecName: Full=Carotenoid 9,10(9',10')-cleavage dioxygenase 1; AltName: Full=Neoxanthin cleavage enzyme NC2; AltName: Full=PvCCD1; AltName: Full=PvNCED2 >gi|13876587|gb|AAK38744.1| carotenoid 9,10-9',10' cleavage dioxygenase [Phaseolus vulgaris]
Unigene54586_XYS	202	2	154	gi|134285450|gb|ABO69703.1|	548	498	548	0.84	0.94	0	51	92	2e-18	--	9-cis-epoxycarotenoid dioxygenase [Castanea mollissima]
Unigene54586_XYS	202	2	145	gi|23306372|gb|AAN17413.1|	501	451	498	0.91	0.93	0	48	92	2e-18	--	neoxanthin cleavage enzyme nc1 [Arabidopsis thaliana] >gi|25083747|gb|AAN72113.1| neoxanthin cleavage enzyme nc1 [Arabidopsis thaliana]
Unigene54586_XYS	202	2	145	gi|3096910|emb|CAA06712.1|	538	488	535	0.91	0.93	0	48	92	2e-18	--	carotenoid cleavage dioxygenase 1 [Arabidopsis thaliana]
CL6.Contig1_XYS	259	75	4	gi|76560796|gb|ABA43900.1|	548	211	234	0.95	1	0	24	54.3	5e-07	--	carotenoid cleavage dioxygenase 1 [Coffea canephora]
CL6.Contig1_XYS	259	75	4	gi|76560804|gb|ABA43904.1|	548	211	234	0.95	1	0	24	54.3	5e-07	--	carotenoid cleavage dioxygenase 1 [Coffea arabica]
CL6.Contig1_XYS	259	75	1	gi|30424353|emb|CAC79644.1|	547	210	234	0.88	1	0	25	53.9	6e-07	--	dioxygenase [Capsicum annuum]
CL6.Contig1_XYS	259	75	1	gi|194580053|gb|ACF75911.1|	544	211	235	0.88	1	0	25	53.5	8e-07	--	carotenoid cleavage dioxygenases [Malus hupehensis var. mengshanensis]
CL6.Contig1_XYS	259	75	1	gi|82548252|gb|ABB82946.1|	543	206	230	0.88	1	0	25	53.5	8e-07	--	carotenoid cleavage dioxygenase [Cucumis melo]
CL6.Contig1_XYS	259	75	4	gi|61654494|gb|AAX48772.1|	542	205	228	0.91	1	0	24	53.5	8e-07	--	9,10[9',10']carotenoid cleavage dioxygenase [Vitis vinifera]
Unigene62261_XYS	1005	362	856	gi|18404709|ref|NP_565887.1|	207	38	202	0.77	0.9	0	166	265	6e-70	--	abscisic acid receptor PYL4 [Arabidopsis thaliana] >gi|75099990|sp|O80920.1|PYL4_ARATH RecName: Full=Abscisic acid receptor PYL4; AltName: Full=ABI1-binding protein 2; AltName: Full=PYR1-like protein 4; AltName: Full=Regulatory components of ABA receptor 10 >gi|3395441|gb|AAC28773.1| expressed protein [Arabidopsis thaliana] >gi|14517502|gb|AAK62641.1| At2g38310/T19C21.20 [Arabidopsis thaliana] >g…
Unigene62261_XYS	1005	323	826	gi|15239114|ref|NP_196163.1|	203	31	198	0.67	0.82	0	169	235	6e-61	--	abscisic acid receptor PYL5 [Arabidopsis thaliana] >gi|75171431|sp|Q9FLB1.1|PYL5_ARATH RecName: Full=Abscisic acid receptor PYL5; AltName: Full=ABI1-binding protein 3; AltName: Full=PYR1-like protein 5; AltName: Full=Regulatory components of ABA receptor 8 >gi|15529254|gb|AAK97721.1| AT5g05440/K18I23_25 [Arabidopsis thaliana] >gi|16974395|gb|AAL31123.1| AT5g05440/K18I23_25 [Arabidopsis thaliana] …
Unigene62261_XYS	1005	350	844	gi|226509984|ref|NP_001148260.1|	218	47	214	0.67	0.79	0.01	168	232	5e-60	--	cyclase/dehydrase family protein [Zea mays] >gi|195617008|gb|ACG30334.1| cyclase/dehydrase family protein [Zea mays]
Unigene62261_XYS	1005	347	847	gi|18405351|ref|NP_565928.1|	215	42	213	0.63	0.82	0.02	172	231	9e-60	--	abscisic acid receptor PYL6 [Arabidopsis thaliana] >gi|75160425|sp|Q8S8E3.1|PYL6_ARATH RecName: Full=Abscisic acid receptor PYL6; AltName: Full=ABI1-binding protein 5; AltName: Full=PYR1-like protein 6; AltName: Full=Regulatory components of ABA receptor 9 >gi|20198019|gb|AAD25668.2| expressed protein [Arabidopsis thaliana] >gi|330254721|gb|AEC09815.1| abscisic acid receptor PYL6 [Arabidopsis tha…
Unigene62261_XYS	1005	350	844	gi|115452475|ref|NP_001049838.1|	229	54	221	0.67	0.79	0.01	168	228	8e-59	--	Os03g0297600 [Oryza sativa Japonica Group] >gi|108707658|gb|ABF95453.1| Streptomyces cyclase/dehydrase family protein, expressed [Oryza sativa Japonica Group] >gi|113548309|dbj|BAF11752.1| Os03g0297600 [Oryza sativa Japonica Group]
Unigene62261_XYS	1005	347	847	gi|297827665|ref|XP_002881715.1|	215	42	213	0.63	0.8	0.02	172	226	4e-58	--	bet v I allergen family protein [Arabidopsis lyrata subsp. lyrata] >gi|297327554|gb|EFH57974.1| bet v I allergen family protein [Arabidopsis lyrata subsp. lyrata]
Unigene62261_XYS	1005	206	820	gi|226509450|ref|NP_001147241.1|	233	3	213	0.55	0.71	0.04	214	217	2e-55	--	AT-rich element binding factor 3 [Zea mays]
Unigene62261_XYS	1005	353	844	gi|15624049|dbj|BAB68102.1|	208	31	195	0.64	0.78	0	165	217	2e-55	--	Bet v I allergen-like [Oryza sativa Japonica Group]
Unigene62261_XYS	1005	341	844	gi|115464439|ref|NP_001055819.1|	216	37	209	0.63	0.76	0.03	174	215	7e-55	--	Os05g0473000 [Oryza sativa Japonica Group] >gi|113579370|dbj|BAF17733.1| Os05g0473000 [Oryza sativa Japonica Group]
Unigene62261_XYS	1005	347	820	gi|195608982|gb|ACG26321.1|	212	30	192	0.65	0.8	0.03	163	214	1e-54	--	AT-rich element binding factor 3 [Zea mays]
Unigene62261_XYS	1005	365	853	gi|18378830|ref|NP_563626.1|	187	21	184	0.51	0.75	0.01	165	188	9e-47	--	abscisic acid receptor PYL9 [Arabidopsis thaliana] >gi|75147174|sp|Q84MC7.1|PYL9_ARATH RecName: Full=Abscisic acid receptor PYL9; AltName: Full=ABI1-binding protein 4; AltName: Full=PYR1-like protein 9; AltName: Full=Regulatory components of ABA receptor 1 >gi|30102578|gb|AAP21207.1| At1g01360 [Arabidopsis thaliana] >gi|332189156|gb|AEE27277.1| abscisic acid receptor PYL9 [Arabidopsis thaliana]
Unigene62261_XYS	1005	365	853	gi|9665155|gb|AAF97339.1|AC023628_20	186	20	183	0.51	0.75	0.01	165	188	9e-47	--	Unknown protein [Arabidopsis thaliana]
Unigene62261_XYS	1005	365	847	gi|326367315|gb|ADZ55282.1|	208	37	200	0.56	0.73	0.01	164	187	2e-46	--	abscisic acid receptor PYR1 [Fragaria x ananassa]
Unigene62261_XYS	1005	344	844	gi|115462647|ref|NP_001054923.1|	209	31	199	0.5	0.73	0.01	169	186	3e-46	--	Os05g0213500 [Oryza sativa Japonica Group] >gi|113578474|dbj|BAF16837.1| Os05g0213500 [Oryza sativa Japonica Group]
Unigene62261_XYS	1005	374	856	gi|104304209|gb|ABF72432.1|	185	17	178	0.52	0.74	0.01	163	186	6e-46	--	PIP1 [Capsicum annuum]
Unigene62261_XYS	1005	374	856	gi|47558817|gb|AAT35532.1|	186	18	179	0.52	0.74	0.01	163	186	6e-46	--	CAPIP1 [Capsicum annuum]
Unigene62261_XYS	1005	365	820	gi|297825707|ref|XP_002880736.1|	189	22	177	0.57	0.76	0.02	156	183	3e-45	--	bet v I allergen family protein [Arabidopsis lyrata subsp. lyrata] >gi|297326575|gb|EFH56995.1| bet v I allergen family protein [Arabidopsis lyrata subsp. lyrata]
Unigene62261_XYS	1005	320	853	gi|18411513|ref|NP_567208.1|	211	8	186	0.48	0.71	0.01	180	183	4e-45	--	abscisic acid receptor PYL7 [Arabidopsis thaliana] >gi|122178092|sp|Q1ECF1.1|PYL7_ARATH RecName: Full=Abscisic acid receptor PYL7; AltName: Full=ABI1-binding protein 7; AltName: Full=PYR1-like protein 7; AltName: Full=Regulatory components of ABA receptor 2 >gi|107738290|gb|ABF83673.1| At4g01026 [Arabidopsis thaliana] >gi|332656569|gb|AEE81969.1| abscisic acid receptor PYL7 [Arabidopsis thaliana]
Unigene62261_XYS	1005	374	856	gi|78191398|gb|ABB29920.1|	185	17	178	0.52	0.74	0.01	163	182	5e-45	--	CAPIP1-like [Solanum tuberosum]
Unigene62261_XYS	1005	374	844	gi|15238661|ref|NP_200128.1|	188	22	179	0.52	0.74	0.01	159	182	8e-45	--	abscisic acid receptor PYL8 [Arabidopsis thaliana] >gi|75170450|sp|Q9FGM1.1|PYL8_ARATH RecName: Full=Abscisic acid receptor PYL8; AltName: Full=ABI1-binding protein 1; AltName: Full=PYR1-like protein 8; AltName: Full=Regulatory components of ABA receptor 3 >gi|27808528|gb|AAO24544.1| At5g53160 [Arabidopsis thaliana] >gi|332008933|gb|AED96316.1| abscisic acid receptor PYL8 [Arabidopsis thaliana]
Unigene62262_XYS	887	199	738	gi|18404709|ref|NP_565887.1|	207	26	202	0.71	0.86	0	181	268	7e-71	--	abscisic acid receptor PYL4 [Arabidopsis thaliana] >gi|75099990|sp|O80920.1|PYL4_ARATH RecName: Full=Abscisic acid receptor PYL4; AltName: Full=ABI1-binding protein 2; AltName: Full=PYR1-like protein 4; AltName: Full=Regulatory components of ABA receptor 10 >gi|3395441|gb|AAC28773.1| expressed protein [Arabidopsis thaliana] >gi|14517502|gb|AAK62641.1| At2g38310/T19C21.20 [Arabidopsis thaliana] >g…
Unigene62262_XYS	887	223	708	gi|15239114|ref|NP_196163.1|	203	34	198	0.69	0.84	0.02	166	239	3e-62	--	abscisic acid receptor PYL5 [Arabidopsis thaliana] >gi|75171431|sp|Q9FLB1.1|PYL5_ARATH RecName: Full=Abscisic acid receptor PYL5; AltName: Full=ABI1-binding protein 3; AltName: Full=PYR1-like protein 5; AltName: Full=Regulatory components of ABA receptor 8 >gi|15529254|gb|AAK97721.1| AT5g05440/K18I23_25 [Arabidopsis thaliana] >gi|16974395|gb|AAL31123.1| AT5g05440/K18I23_25 [Arabidopsis thaliana] …
Unigene62262_XYS	887	235	729	gi|18405351|ref|NP_565928.1|	215	44	213	0.67	0.83	0.02	170	237	2e-61	--	abscisic acid receptor PYL6 [Arabidopsis thaliana] >gi|75160425|sp|Q8S8E3.1|PYL6_ARATH RecName: Full=Abscisic acid receptor PYL6; AltName: Full=ABI1-binding protein 5; AltName: Full=PYR1-like protein 6; AltName: Full=Regulatory components of ABA receptor 9 >gi|20198019|gb|AAD25668.2| expressed protein [Arabidopsis thaliana] >gi|330254721|gb|AEC09815.1| abscisic acid receptor PYL6 [Arabidopsis tha…
Unigene62262_XYS	887	232	726	gi|226509984|ref|NP_001148260.1|	218	47	214	0.68	0.79	0.01	168	233	3e-60	--	cyclase/dehydrase family protein [Zea mays] >gi|195617008|gb|ACG30334.1| cyclase/dehydrase family protein [Zea mays]
Unigene62262_XYS	887	235	729	gi|297827665|ref|XP_002881715.1|	215	44	213	0.66	0.81	0.02	170	231	1e-59	--	bet v I allergen family protein [Arabidopsis lyrata subsp. lyrata] >gi|297327554|gb|EFH57974.1| bet v I allergen family protein [Arabidopsis lyrata subsp. lyrata]
Unigene62262_XYS	887	232	726	gi|115452475|ref|NP_001049838.1|	229	54	221	0.68	0.79	0.01	168	229	4e-59	--	Os03g0297600 [Oryza sativa Japonica Group] >gi|108707658|gb|ABF95453.1| Streptomyces cyclase/dehydrase family protein, expressed [Oryza sativa Japonica Group] >gi|113548309|dbj|BAF11752.1| Os03g0297600 [Oryza sativa Japonica Group]
Unigene62262_XYS	887	235	726	gi|15624049|dbj|BAB68102.1|	208	31	195	0.64	0.78	0	165	216	3e-55	--	Bet v I allergen-like [Oryza sativa Japonica Group]
Unigene62262_XYS	887	235	726	gi|115464439|ref|NP_001055819.1|	216	40	209	0.63	0.77	0.03	170	216	3e-55	--	Os05g0473000 [Oryza sativa Japonica Group] >gi|113579370|dbj|BAF17733.1| Os05g0473000 [Oryza sativa Japonica Group]
Unigene62262_XYS	887	118	702	gi|226509450|ref|NP_001147241.1|	233	12	213	0.55	0.7	0.03	202	214	1e-54	--	AT-rich element binding factor 3 [Zea mays]
Unigene62262_XYS	887	169	702	gi|195608982|gb|ACG26321.1|	212	8	192	0.58	0.74	0.03	185	214	2e-54	--	AT-rich element binding factor 3 [Zea mays]
Unigene62262_XYS	887	247	729	gi|326367315|gb|ADZ55282.1|	208	37	200	0.55	0.73	0.01	164	188	1e-46	--	abscisic acid receptor PYR1 [Fragaria x ananassa]
Unigene62262_XYS	887	241	738	gi|104304209|gb|ABF72432.1|	185	12	178	0.51	0.73	0.01	168	187	1e-46	--	PIP1 [Capsicum annuum]
Unigene62262_XYS	887	241	726	gi|115462647|ref|NP_001054923.1|	209	36	199	0.51	0.74	0.01	164	187	1e-46	--	Os05g0213500 [Oryza sativa Japonica Group] >gi|113578474|dbj|BAF16837.1| Os05g0213500 [Oryza sativa Japonica Group]
Unigene62262_XYS	887	241	738	gi|47558817|gb|AAT35532.1|	186	13	179	0.51	0.73	0.01	168	187	1e-46	--	CAPIP1 [Capsicum annuum]
Unigene62262_XYS	887	247	735	gi|18378830|ref|NP_563626.1|	187	21	184	0.5	0.75	0.01	165	187	2e-46	--	abscisic acid receptor PYL9 [Arabidopsis thaliana] >gi|75147174|sp|Q84MC7.1|PYL9_ARATH RecName: Full=Abscisic acid receptor PYL9; AltName: Full=ABI1-binding protein 4; AltName: Full=PYR1-like protein 9; AltName: Full=Regulatory components of ABA receptor 1 >gi|30102578|gb|AAP21207.1| At1g01360 [Arabidopsis thaliana] >gi|332189156|gb|AEE27277.1| abscisic acid receptor PYL9 [Arabidopsis thaliana]
Unigene62262_XYS	887	247	735	gi|9665155|gb|AAF97339.1|AC023628_20	186	20	183	0.5	0.75	0.01	165	187	2e-46	--	Unknown protein [Arabidopsis thaliana]
Unigene62262_XYS	887	247	702	gi|297825707|ref|XP_002880736.1|	189	22	177	0.57	0.76	0.02	156	185	8e-46	--	bet v I allergen family protein [Arabidopsis lyrata subsp. lyrata] >gi|297326575|gb|EFH56995.1| bet v I allergen family protein [Arabidopsis lyrata subsp. lyrata]
Unigene62262_XYS	887	241	726	gi|15238661|ref|NP_200128.1|	188	17	179	0.51	0.74	0.01	164	185	8e-46	--	abscisic acid receptor PYL8 [Arabidopsis thaliana] >gi|75170450|sp|Q9FGM1.1|PYL8_ARATH RecName: Full=Abscisic acid receptor PYL8; AltName: Full=ABI1-binding protein 1; AltName: Full=PYR1-like protein 8; AltName: Full=Regulatory components of ABA receptor 3 >gi|27808528|gb|AAO24544.1| At5g53160 [Arabidopsis thaliana] >gi|332008933|gb|AED96316.1| abscisic acid receptor PYL8 [Arabidopsis thaliana]
Unigene62262_XYS	887	241	738	gi|78191398|gb|ABB29920.1|	185	12	178	0.51	0.73	0.01	168	184	1e-45	--	CAPIP1-like [Solanum tuberosum]
Unigene62262_XYS	887	241	735	gi|18411513|ref|NP_567208.1|	211	21	186	0.5	0.74	0.01	167	184	1e-45	--	abscisic acid receptor PYL7 [Arabidopsis thaliana] >gi|122178092|sp|Q1ECF1.1|PYL7_ARATH RecName: Full=Abscisic acid receptor PYL7; AltName: Full=ABI1-binding protein 7; AltName: Full=PYR1-like protein 7; AltName: Full=Regulatory components of ABA receptor 2 >gi|107738290|gb|ABF83673.1| At4g01026 [Arabidopsis thaliana] >gi|332656569|gb|AEE81969.1| abscisic acid receptor PYL7 [Arabidopsis thaliana]
Unigene62263_XYS	872	184	723	gi|18404709|ref|NP_565887.1|	207	26	202	0.71	0.86	0	181	268	7e-71	--	abscisic acid receptor PYL4 [Arabidopsis thaliana] >gi|75099990|sp|O80920.1|PYL4_ARATH RecName: Full=Abscisic acid receptor PYL4; AltName: Full=ABI1-binding protein 2; AltName: Full=PYR1-like protein 4; AltName: Full=Regulatory components of ABA receptor 10 >gi|3395441|gb|AAC28773.1| expressed protein [Arabidopsis thaliana] >gi|14517502|gb|AAK62641.1| At2g38310/T19C21.20 [Arabidopsis thaliana] >g…
Unigene62263_XYS	872	190	693	gi|15239114|ref|NP_196163.1|	203	31	198	0.68	0.82	0	169	239	3e-62	--	abscisic acid receptor PYL5 [Arabidopsis thaliana] >gi|75171431|sp|Q9FLB1.1|PYL5_ARATH RecName: Full=Abscisic acid receptor PYL5; AltName: Full=ABI1-binding protein 3; AltName: Full=PYR1-like protein 5; AltName: Full=Regulatory components of ABA receptor 8 >gi|15529254|gb|AAK97721.1| AT5g05440/K18I23_25 [Arabidopsis thaliana] >gi|16974395|gb|AAL31123.1| AT5g05440/K18I23_25 [Arabidopsis thaliana] …
Unigene62263_XYS	872	220	714	gi|18405351|ref|NP_565928.1|	215	44	213	0.67	0.83	0.02	170	237	2e-61	--	abscisic acid receptor PYL6 [Arabidopsis thaliana] >gi|75160425|sp|Q8S8E3.1|PYL6_ARATH RecName: Full=Abscisic acid receptor PYL6; AltName: Full=ABI1-binding protein 5; AltName: Full=PYR1-like protein 6; AltName: Full=Regulatory components of ABA receptor 9 >gi|20198019|gb|AAD25668.2| expressed protein [Arabidopsis thaliana] >gi|330254721|gb|AEC09815.1| abscisic acid receptor PYL6 [Arabidopsis tha…
Unigene62263_XYS	872	217	711	gi|226509984|ref|NP_001148260.1|	218	47	214	0.68	0.79	0.01	168	233	2e-60	--	cyclase/dehydrase family protein [Zea mays] >gi|195617008|gb|ACG30334.1| cyclase/dehydrase family protein [Zea mays]
Unigene62263_XYS	872	220	714	gi|297827665|ref|XP_002881715.1|	215	44	213	0.66	0.81	0.02	170	231	1e-59	--	bet v I allergen family protein [Arabidopsis lyrata subsp. lyrata] >gi|297327554|gb|EFH57974.1| bet v I allergen family protein [Arabidopsis lyrata subsp. lyrata]
Unigene62263_XYS	872	217	711	gi|115452475|ref|NP_001049838.1|	229	54	221	0.68	0.79	0.01	168	229	3e-59	--	Os03g0297600 [Oryza sativa Japonica Group] >gi|108707658|gb|ABF95453.1| Streptomyces cyclase/dehydrase family protein, expressed [Oryza sativa Japonica Group] >gi|113548309|dbj|BAF11752.1| Os03g0297600 [Oryza sativa Japonica Group]
Unigene62263_XYS	872	220	711	gi|15624049|dbj|BAB68102.1|	208	31	195	0.64	0.78	0	165	216	2e-55	--	Bet v I allergen-like [Oryza sativa Japonica Group]
Unigene62263_XYS	872	220	711	gi|115464439|ref|NP_001055819.1|	216	40	209	0.63	0.77	0.03	170	216	3e-55	--	Os05g0473000 [Oryza sativa Japonica Group] >gi|113579370|dbj|BAF17733.1| Os05g0473000 [Oryza sativa Japonica Group]
Unigene62263_XYS	872	220	687	gi|195608982|gb|ACG26321.1|	212	32	192	0.64	0.81	0.03	161	213	3e-54	--	AT-rich element binding factor 3 [Zea mays]
Unigene62263_XYS	872	220	687	gi|226509450|ref|NP_001147241.1|	233	53	213	0.64	0.81	0.03	161	213	3e-54	--	AT-rich element binding factor 3 [Zea mays]
Unigene62263_XYS	872	232	714	gi|326367315|gb|ADZ55282.1|	208	37	200	0.55	0.73	0.01	164	188	9e-47	--	abscisic acid receptor PYR1 [Fragaria x ananassa]
Unigene62263_XYS	872	226	723	gi|104304209|gb|ABF72432.1|	185	12	178	0.51	0.73	0.01	168	187	1e-46	--	PIP1 [Capsicum annuum]
Unigene62263_XYS	872	226	711	gi|115462647|ref|NP_001054923.1|	209	36	199	0.51	0.74	0.01	164	187	1e-46	--	Os05g0213500 [Oryza sativa Japonica Group] >gi|113578474|dbj|BAF16837.1| Os05g0213500 [Oryza sativa Japonica Group]
Unigene62263_XYS	872	226	723	gi|47558817|gb|AAT35532.1|	186	13	179	0.51	0.73	0.01	168	187	1e-46	--	CAPIP1 [Capsicum annuum]
Unigene62263_XYS	872	232	720	gi|18378830|ref|NP_563626.1|	187	21	184	0.5	0.75	0.01	165	187	2e-46	--	abscisic acid receptor PYL9 [Arabidopsis thaliana] >gi|75147174|sp|Q84MC7.1|PYL9_ARATH RecName: Full=Abscisic acid receptor PYL9; AltName: Full=ABI1-binding protein 4; AltName: Full=PYR1-like protein 9; AltName: Full=Regulatory components of ABA receptor 1 >gi|30102578|gb|AAP21207.1| At1g01360 [Arabidopsis thaliana] >gi|332189156|gb|AEE27277.1| abscisic acid receptor PYL9 [Arabidopsis thaliana]
Unigene62263_XYS	872	232	720	gi|9665155|gb|AAF97339.1|AC023628_20	186	20	183	0.5	0.75	0.01	165	187	2e-46	--	Unknown protein [Arabidopsis thaliana]
Unigene62263_XYS	872	217	711	gi|15238661|ref|NP_200128.1|	188	14	179	0.5	0.73	0.01	167	185	6e-46	--	abscisic acid receptor PYL8 [Arabidopsis thaliana] >gi|75170450|sp|Q9FGM1.1|PYL8_ARATH RecName: Full=Abscisic acid receptor PYL8; AltName: Full=ABI1-binding protein 1; AltName: Full=PYR1-like protein 8; AltName: Full=Regulatory components of ABA receptor 3 >gi|27808528|gb|AAO24544.1| At5g53160 [Arabidopsis thaliana] >gi|332008933|gb|AED96316.1| abscisic acid receptor PYL8 [Arabidopsis thaliana]
Unigene62263_XYS	872	232	687	gi|297825707|ref|XP_002880736.1|	189	22	177	0.57	0.76	0.02	156	185	8e-46	--	bet v I allergen family protein [Arabidopsis lyrata subsp. lyrata] >gi|297326575|gb|EFH56995.1| bet v I allergen family protein [Arabidopsis lyrata subsp. lyrata]
Unigene62263_XYS	872	226	723	gi|78191398|gb|ABB29920.1|	185	12	178	0.51	0.73	0.01	168	184	1e-45	--	CAPIP1-like [Solanum tuberosum]
Unigene62263_XYS	872	226	720	gi|18411513|ref|NP_567208.1|	211	21	186	0.5	0.74	0.01	167	184	1e-45	--	abscisic acid receptor PYL7 [Arabidopsis thaliana] >gi|122178092|sp|Q1ECF1.1|PYL7_ARATH RecName: Full=Abscisic acid receptor PYL7; AltName: Full=ABI1-binding protein 7; AltName: Full=PYR1-like protein 7; AltName: Full=Regulatory components of ABA receptor 2 >gi|107738290|gb|ABF83673.1| At4g01026 [Arabidopsis thaliana] >gi|332656569|gb|AEE81969.1| abscisic acid receptor PYL7 [Arabidopsis thaliana]
Unigene66427_XYS	391	390	43	gi|326367315|gb|ADZ55282.1|	208	86	201	0.86	0.94	0	116	202	8e-52	--	abscisic acid receptor PYR1 [Fragaria x ananassa]
Unigene66427_XYS	391	390	43	gi|89257688|gb|ABD65175.1|	191	66	181	0.81	0.9	0	116	191	3e-48	--	Streptomyces cyclase/dehydrase family protein [Brassica oleracea]
Unigene66427_XYS	391	390	43	gi|89274227|gb|ABD65631.1|	281	66	181	0.81	0.91	0	116	190	6e-48	--	Streptomyces cyclase/dehydrase family protein [Brassica oleracea]
Unigene66427_XYS	391	390	43	gi|268612440|pdb|3K3K|A	211	86	201	0.79	0.87	0	116	184	2e-46	--	Chain A, Crystal Structure Of Dimeric Abscisic Acid (Aba) Receptor Pyrabactin Resistance 1 (Pyr1) With Aba-Bound Closed-Lid And Aba-Free Open-Lid Subunits >gi|268612441|pdb|3K3K|B Chain B, Crystal Structure Of Dimeric Abscisic Acid (Aba) Receptor Pyrabactin Resistance 1 (Pyr1) With Aba-Bound Closed-Lid And Aba-Free Open-Lid Subunits
Unigene66427_XYS	391	390	43	gi|266618814|pdb|3K90|A	193	68	183	0.79	0.87	0	116	184	2e-46	--	Chain A, The Abscisic Acid Receptor Pyr1 In Complex With Abscisic Acid >gi|266618815|pdb|3K90|B Chain B, The Abscisic Acid Receptor Pyr1 In Complex With Abscisic Acid >gi|266618816|pdb|3K90|C Chain C, The Abscisic Acid Receptor Pyr1 In Complex With Abscisic Acid >gi|266618817|pdb|3K90|D Chain D, The Abscisic Acid Receptor Pyr1 In Complex With Abscisic Acid >gi|326328052|pdb|3QN1|A Chain A, Crysta…
Unigene66427_XYS	391	390	43	gi|15236689|ref|NP_193521.1|	191	66	181	0.79	0.87	0	116	184	2e-46	--	abscisic acid receptor PYR1 [Arabidopsis thaliana] >gi|75219670|sp|O49686.1|PYR1_ARATH RecName: Full=Abscisic acid receptor PYR1; AltName: Full=ABI1-binding protein 6; AltName: Full=Protein PYRABACTIN RESISTANCE 1; AltName: Full=Regulatory components of ABA receptor 11 >gi|332658559|gb|AEE83959.1| abscisic acid receptor PYR1 [Arabidopsis thaliana]
Unigene66427_XYS	391	390	43	gi|303325112|pdb|3NJO|A	194	69	184	0.78	0.87	0	116	181	2e-45	--	Chain A, X-Ray Crystal Structure Of The Pyr1-Pyrabactin A Complex >gi|303325113|pdb|3NJO|B Chain B, X-Ray Crystal Structure Of The Pyr1-Pyrabactin A Complex >gi|303325114|pdb|3NJO|C Chain C, X-Ray Crystal Structure Of The Pyr1-Pyrabactin A Complex
Unigene66427_XYS	391	390	37	gi|266618841|pdb|3KDJ|A	202	74	194	0.74	0.85	0.02	121	179	1e-44	--	Chain A, Complex Structure Of (+)-Aba-Bound Pyl1 And Abi1 >gi|298508792|pdb|3NEF|A Chain A, High-Resolution Pyrabactin-Bound Pyl1 Structure >gi|298508793|pdb|3NEF|B Chain B, High-Resolution Pyrabactin-Bound Pyl1 Structure >gi|298508794|pdb|3NEG|A Chain A, Pyrabactin-Bound Pyl1 Structure In The Open And Close Forms >gi|298508795|pdb|3NEG|B Chain B, Pyrabactin-Bound Pyl1 Structure In The Open And C…
Unigene66427_XYS	391	390	37	gi|22327625|ref|NP_199491.2|	221	93	213	0.74	0.85	0.02	121	179	1e-44	--	abscisic acid receptor PYL1 [Arabidopsis thaliana] >gi|75161694|sp|Q8VZS8.1|PYL1_ARATH RecName: Full=Abscisic acid receptor PYL1; AltName: Full=ABI1-binding protein 6; AltName: Full=PYR1-like protein 1; AltName: Full=Regulatory components of ABA receptor 9 >gi|332008043|gb|AED95426.1| abscisic acid receptor PYL1 [Arabidopsis thaliana]
Unigene66427_XYS	391	390	43	gi|270346708|pdb|3KAY|A	178	60	178	0.75	0.86	0.02	119	179	1e-44	--	Chain A, Crystal Structure Of Abscisic Acid Receptor Pyl1 >gi|270346709|pdb|3KAY|B Chain B, Crystal Structure Of Abscisic Acid Receptor Pyl1 >gi|304445977|pdb|3NMN|A Chain A, Crystal Structure Of Pyrabactin-Bound Abscisic Acid Receptor Pyl1 In Complex With Type 2c Protein Phosphatase Abi1 >gi|304445979|pdb|3NMN|C Chain C, Crystal Structure Of Pyrabactin-Bound Abscisic Acid Receptor Pyl1 In Comple…
Unigene66427_XYS	391	390	43	gi|262368070|pdb|3JRS|A	208	90	208	0.75	0.86	0.02	119	179	1e-44	--	Chain A, Crystal Structure Of (+)-Aba-Bound Pyl1 >gi|262368071|pdb|3JRS|B Chain B, Crystal Structure Of (+)-Aba-Bound Pyl1 >gi|262368072|pdb|3JRS|C Chain C, Crystal Structure Of (+)-Aba-Bound Pyl1
Unigene66427_XYS	391	390	46	gi|262368069|pdb|3JRQ|B	186	69	186	0.76	0.86	0.02	118	178	2e-44	--	Chain B, Crystal Structure Of (+)-Aba-Bound Pyl1 In Complex With Abi1
Unigene66427_XYS	391	378	43	gi|195625286|gb|ACG34473.1|	212	87	197	0.7	0.81	0	112	149	8e-36	--	cyclase/dehydrase family protein [Zea mays]
Unigene66427_XYS	391	378	43	gi|226499154|ref|NP_001150686.1|	212	87	197	0.68	0.79	0	112	145	2e-34	--	cyclase/dehydrase family protein [Zea mays] >gi|195641068|gb|ACG40002.1| cyclase/dehydrase family protein [Zea mays]
Unigene66427_XYS	391	363	64	gi|297721005|ref|NP_001172865.1|	207	92	194	0.7	0.81	0.02	103	144	3e-34	--	Os02g0226801 [Oryza sativa Japonica Group] >gi|49388537|dbj|BAD25659.1| Bet v I allergen-like [Oryza sativa Japonica Group] >gi|49388671|dbj|BAD25855.1| Bet v I allergen-like [Oryza sativa Japonica Group] >gi|255670735|dbj|BAH91594.1| Os02g0226801 [Oryza sativa Japonica Group]
Unigene66427_XYS	391	381	49	gi|115483600|ref|NP_001065470.1|	212	87	194	0.65	0.81	0	111	143	6e-34	--	Os10g0573400 [Oryza sativa Japonica Group] >gi|113640002|dbj|BAF27307.1| Os10g0573400 [Oryza sativa Japonica Group]
Unigene66427_XYS	391	363	73	gi|303325107|pdb|3NJ1|A	193	82	180	0.67	0.83	0.02	99	140	7e-33	--	Chain A, X-Ray Crystal Structure Of The Pyl2(V114i)-Pyrabactin A Complex
Unigene66427_XYS	391	363	73	gi|304445974|pdb|3NMH|A	178	68	166	0.66	0.83	0.02	99	139	9e-33	--	Chain A, Crystal Structure Of The Abscisic Receptor Pyl2 In Complex With Pyrabactin >gi|304445975|pdb|3NMH|B Chain B, Crystal Structure Of The Abscisic Receptor Pyl2 In Complex With Pyrabactin >gi|304445976|pdb|3NMH|C Chain C, Crystal Structure Of The Abscisic Receptor Pyl2 In Complex With Pyrabactin
Unigene66427_XYS	391	363	73	gi|303325104|pdb|3NJ0|A	193	82	180	0.66	0.83	0.02	99	139	9e-33	--	Chain A, X-Ray Crystal Structure Of The Pyl2-Pyrabactin A Complex >gi|303325105|pdb|3NJ0|B Chain B, X-Ray Crystal Structure Of The Pyl2-Pyrabactin A Complex >gi|303325106|pdb|3NJ0|C Chain C, X-Ray Crystal Structure Of The Pyl2-Pyrabactin A Complex
Unigene66427_XYS	391	363	73	gi|270346710|pdb|3KAZ|A	176	67	165	0.66	0.83	0.02	99	139	9e-33	--	Chain A, Crystal Structure Of Abscisic Acid Receptor Pyl2 >gi|270346711|pdb|3KAZ|B Chain B, Crystal Structure Of Abscisic Acid Receptor Pyl2 >gi|270346712|pdb|3KAZ|C Chain C, Crystal Structure Of Abscisic Acid Receptor Pyl2 >gi|270346713|pdb|3KB0|A Chain A, Crystal Structure Of Abscisic Acid-Bound Pyl2 >gi|270346714|pdb|3KB3|A Chain A, Crystal Structure Of Abscisic Acid-Bound Pyl2 In Complex With…
Unigene69608_XYS	393	63	392	gi|73918048|gb|AAZ93634.1|	149	1	139	0.55	0.65	0.21	141	151	3e-36	--	MSA [Vitis vinifera]
Unigene69608_XYS	393	63	392	gi|86156026|gb|ABC86744.1|	149	1	139	0.55	0.65	0.21	141	151	3e-36	--	abscisic stress ripening protein [Vitis pseudoreticulata]
Unigene69608_XYS	393	63	392	gi|302373070|gb|ADL28707.1|	116	1	115	0.62	0.77	0.05	116	150	6e-36	--	water-stress inducible protein 1 [Pinus pinaster] >gi|302373074|gb|ADL28709.1| water-stress inducible protein 1 [Pinus pinaster] >gi|302373076|gb|ADL28710.1| water-stress inducible protein 1 [Pinus pinaster] >gi|302373078|gb|ADL28711.1| water-stress inducible protein 1 [Pinus pinaster] >gi|302373082|gb|ADL28713.1| water-stress inducible protein 1 [Pinus pinaster] >gi|302373084|gb|ADL28714.1| wate…
Unigene69608_XYS	393	63	392	gi|270064310|gb|ACZ60133.1|	143	1	132	0.55	0.69	0.17	133	148	2e-35	--	abscisic stress ripening [Musa balbisiana]
Unigene69608_XYS	393	63	392	gi|302373072|gb|ADL28708.1|	116	1	115	0.62	0.78	0.05	116	147	5e-35	--	water-stress inducible protein 1 [Pinus pinaster] >gi|302373080|gb|ADL28712.1| water-stress inducible protein 1 [Pinus pinaster] >gi|302373162|gb|ADL28753.1| water-stress inducible protein 1 [Pinus pinaster] >gi|302373184|gb|ADL28764.1| water-stress inducible protein 1 [Pinus pinaster] >gi|302373230|gb|ADL28787.1| water-stress inducible protein 1 [Pinus pinaster] >gi|302373232|gb|ADL28788.1| wate…
Unigene69608_XYS	393	63	392	gi|270064283|gb|ACZ60120.1|	143	1	132	0.54	0.69	0.17	133	146	7e-35	--	abscisic stress ripening [Musa itinerans var. itinerans] >gi|270064285|gb|ACZ60121.1| abscisic stress ripening [Musa ABB Group] >gi|270064295|gb|ACZ60126.1| abscisic stress ripening [Musa AAB Group] >gi|270064312|gb|ACZ60134.1| abscisic stress ripening [Musa balbisiana] >gi|270064314|gb|ACZ60135.1| abscisic stress ripening [Musa balbisiana]
Unigene69608_XYS	393	63	392	gi|270064308|gb|ACZ60132.1|	143	1	132	0.54	0.68	0.17	133	146	9e-35	--	abscisic stress ripening [Musa AAB Group]
Unigene69608_XYS	393	63	392	gi|270064301|gb|ACZ60129.1|	143	1	132	0.54	0.68	0.17	133	146	9e-35	--	abscisic stress ripening [Musa acuminata AAA Group]
Unigene69608_XYS	393	63	392	gi|270064287|gb|ACZ60122.1|	143	1	132	0.54	0.69	0.17	133	146	9e-35	--	abscisic stress ripening [Musa ABB Group]
Unigene69608_XYS	393	63	392	gi|270064281|gb|ACZ60119.1|	143	1	132	0.54	0.68	0.17	133	146	9e-35	--	abscisic stress ripening [Musa acuminata subsp. burmannicoides] >gi|270064293|gb|ACZ60125.1| abscisic stress ripening [Musa ABB Group] >gi|270064299|gb|ACZ60128.1| abscisic stress ripening [Musa acuminata AAA Group] >gi|270064316|gb|ACZ60136.1| abscisic stress ripening [Musa acuminata] >gi|270064320|gb|ACZ60138.1| abscisic stress ripening [Musa acuminata AAA Group]
Unigene69608_XYS	393	63	392	gi|270064289|gb|ACZ60123.1|	143	1	132	0.54	0.69	0.17	133	145	2e-34	--	abscisic stress ripening [Musa ABB Group]
Unigene69608_XYS	393	63	392	gi|270064305|gb|ACZ60131.1|	143	1	132	0.54	0.68	0.17	133	145	2e-34	--	abscisic stress ripening [Musa ABB Group]
Unigene69608_XYS	393	63	392	gi|47575681|gb|AAT35818.1|	143	1	132	0.54	0.68	0.17	133	145	2e-34	--	abscisic stress ripening protein-like protein [Musa acuminata]
Unigene69608_XYS	393	69	392	gi|3064035|gb|AAC14177.1|	143	5	133	0.55	0.66	0.16	129	145	2e-34	--	ABA stress ripening protein [Mesembryanthemum crystallinum]
Unigene69608_XYS	393	63	392	gi|270064318|gb|ACZ60137.1|	143	1	132	0.54	0.67	0.17	133	144	3e-34	--	abscisic stress ripening [Musa banksii]
Unigene69608_XYS	393	63	392	gi|270064297|gb|ACZ60127.1|	143	1	132	0.54	0.67	0.17	133	144	3e-34	--	abscisic stress ripening [Musa AAB Group]
Unigene69608_XYS	393	63	392	gi|270064291|gb|ACZ60124.1|	142	1	131	0.56	0.68	0.17	133	144	3e-34	--	abscisic stress ripening [Musa ABB Group]
Unigene69608_XYS	393	63	392	gi|269852848|gb|ACZ50751.1|	146	1	134	0.52	0.67	0.17	134	144	3e-34	--	abscisic stress ripening [Musa acuminata AAA Group]
Unigene69608_XYS	393	63	392	gi|1297089|gb|AAB02692.1|	126	1	116	0.61	0.76	0.05	117	144	3e-34	--	LP3-1 [Pinus taeda]
Unigene69608_XYS	393	63	392	gi|270064303|gb|ACZ60130.1|	143	1	132	0.54	0.68	0.17	133	144	5e-34	--	abscisic stress ripening [Musa ABB Group]
Unigene71922_XYS	411	331	38	gi|59896064|gb|AAX11392.1|	322	237	322	0.5	0.65	0	98	81.6	3e-15	--	bZIP transcription factor [Malus x domestica]
Unigene71922_XYS	411	349	152	gi|92090805|gb|ABE73182.1|	272	166	231	0.59	0.75	0	66	80.1	8e-15	--	ABA response element binding factor [Avena fatua]
Unigene71922_XYS	411	349	152	gi|92090807|gb|ABE73183.1|	264	158	223	0.57	0.75	0	66	79	2e-14	--	ABA response element binding factor [Avena fatua]
Unigene71922_XYS	411	349	152	gi|92090809|gb|ABE73184.1|	266	160	225	0.57	0.75	0	66	79	2e-14	--	ABA response element binding factor [Avena fatua]
Unigene71922_XYS	411	349	152	gi|92090811|gb|ABE73185.1|	273	167	232	0.57	0.75	0	66	79	2e-14	--	ABA response element binding factor [Avena fatua]
Unigene71922_XYS	411	370	152	gi|117307414|dbj|BAF36444.1|	390	277	349	0.52	0.69	0	73	77.8	4e-14	--	bZip type transcription factor TaABI5 [Triticum aestivum] >gi|147225205|dbj|BAF62438.1| bZip type transcription factor TaABI5 [Triticum aestivum]
Unigene71922_XYS	411	370	152	gi|21693583|gb|AAM75354.1|AF519803_1	351	238	310	0.52	0.69	0	73	77.8	4e-14	--	ABA response element binding factor [Triticum aestivum]
Unigene71922_XYS	411	331	41	gi|302398623|gb|ADL36606.1|	322	237	321	0.49	0.63	0	97	77.4	5e-14	--	BZIP domain class transcription factor [Malus x domestica]
Unigene71922_XYS	411	370	152	gi|146275401|dbj|BAF61106.1|	390	277	349	0.52	0.68	0	73	77	7e-14	--	bZip type transcription factor TmABI5 [Triticum monococcum] >gi|147225211|dbj|BAF62441.1| abscisic acid insensitive 5 homologue [Triticum monococcum]
Unigene71922_XYS	411	370	152	gi|21693585|gb|AAM75355.1|AF519804_1	391	278	350	0.52	0.68	0	73	77	7e-14	--	ABA response element binding factor [Triticum aestivum]
Unigene71922_XYS	411	394	38	gi|334184281|ref|NP_001189545.1|	195	87	195	0.41	0.58	0.04	124	76.6	9e-14	--	basic region/leucine zipper motif 27-containing protein [Arabidopsis thaliana] >gi|330251587|gb|AEC06681.1| basic region/leucine zipper motif 27-containing protein [Arabidopsis thaliana]
Unigene71922_XYS	411	337	152	gi|308044319|ref|NP_001183940.1|	385	283	344	0.61	0.75	0	62	75.5	2e-13	--	ABRE binding protein [Zea mays] >gi|281484890|gb|ADA70308.1| ABRE binding protein [Zea mays]
Unigene71922_XYS	411	370	152	gi|111115690|gb|ABH05131.1|	394	281	353	0.5	0.68	0	73	75.5	2e-13	--	ABA responsive element binding factor 1 [Hordeum vulgare subsp. vulgare]
Unigene71922_XYS	411	343	38	gi|119552395|gb|ABL84199.1|	217	129	217	0.43	0.62	0	102	75.5	2e-13	--	self-pruning G-box protein [Solanum lycopersicum]
Unigene71922_XYS	411	349	152	gi|92090803|gb|ABE73181.1|	265	159	224	0.54	0.75	0	66	75.5	2e-13	--	ABA response element binding factor [Avena fatua]
Unigene71922_XYS	411	406	38	gi|29027733|dbj|BAC65865.1|	285	177	285	0.37	0.54	0	123	75.1	3e-13	--	bZIP transcription factor [Arabidopsis thaliana] >gi|29027739|dbj|BAC65868.1| bZIP transcription factor [Arabidopsis thaliana] >gi|29027743|dbj|BAC65870.1| bZIP transcription factor [Arabidopsis thaliana] >gi|29027749|dbj|BAC65873.1| bZIP transcription factor [Arabidopsis thaliana]
Unigene71922_XYS	411	406	38	gi|29027737|dbj|BAC65867.1|	285	177	285	0.37	0.54	0	123	75.1	3e-13	--	bZIP transcription factor [Arabidopsis thaliana] >gi|29027747|dbj|BAC65872.1| bZIP transcription factor [Arabidopsis thaliana]
Unigene71922_XYS	411	406	38	gi|29027735|dbj|BAC65866.1|	285	177	285	0.37	0.54	0	123	75.1	3e-13	--	bZIP transcription factor [Arabidopsis thaliana] >gi|29027745|dbj|BAC65871.1| bZIP transcription factor [Arabidopsis thaliana]
Unigene71922_XYS	411	406	38	gi|334187206|ref|NP_195315.3|	285	177	285	0.37	0.54	0	123	75.1	3e-13	--	protein FD [Arabidopsis thaliana] >gi|75240074|sp|Q84JK2.1|FD_ARATH RecName: Full=Protein FD; AltName: Full=bZIP transcription factor 14; Short=AtbZIP14 >gi|29027731|dbj|BAC65864.1| bZIP transcription factor [Arabidopsis thaliana] >gi|29027741|dbj|BAC65869.1| bZIP transcription factor [Arabidopsis thaliana] >gi|332661186|gb|AEE86586.1| protein FD [Arabidopsis thaliana]
Unigene71922_XYS	411	298	38	gi|205271003|emb|CAP66259.1|	489	407	489	0.48	0.62	0.06	93	73.9	6e-13	--	ABA-responsive element binding protein 1 [Beta vulgaris subsp. vulgaris]
Unigene3492_XYS	801	294	791	gi|18404709|ref|NP_565887.1|	207	31	196	0.76	0.83	0	167	254	9e-67	--	abscisic acid receptor PYL4 [Arabidopsis thaliana] >gi|75099990|sp|O80920.1|PYL4_ARATH RecName: Full=Abscisic acid receptor PYL4; AltName: Full=ABI1-binding protein 2; AltName: Full=PYR1-like protein 4; AltName: Full=Regulatory components of ABA receptor 10 >gi|3395441|gb|AAC28773.1| expressed protein [Arabidopsis thaliana] >gi|14517502|gb|AAK62641.1| At2g38310/T19C21.20 [Arabidopsis thaliana] >g…
Unigene3492_XYS	801	201	785	gi|15239114|ref|NP_196163.1|	203	1	200	0.6	0.73	0.02	201	231	8e-60	--	abscisic acid receptor PYL5 [Arabidopsis thaliana] >gi|75171431|sp|Q9FLB1.1|PYL5_ARATH RecName: Full=Abscisic acid receptor PYL5; AltName: Full=ABI1-binding protein 3; AltName: Full=PYR1-like protein 5; AltName: Full=Regulatory components of ABA receptor 8 >gi|15529254|gb|AAK97721.1| AT5g05440/K18I23_25 [Arabidopsis thaliana] >gi|16974395|gb|AAL31123.1| AT5g05440/K18I23_25 [Arabidopsis thaliana] …
Unigene3492_XYS	801	201	800	gi|18405351|ref|NP_565928.1|	215	1	213	0.54	0.71	0.06	213	225	5e-58	--	abscisic acid receptor PYL6 [Arabidopsis thaliana] >gi|75160425|sp|Q8S8E3.1|PYL6_ARATH RecName: Full=Abscisic acid receptor PYL6; AltName: Full=ABI1-binding protein 5; AltName: Full=PYR1-like protein 6; AltName: Full=Regulatory components of ABA receptor 9 >gi|20198019|gb|AAD25668.2| expressed protein [Arabidopsis thaliana] >gi|330254721|gb|AEC09815.1| abscisic acid receptor PYL6 [Arabidopsis tha…
Unigene3492_XYS	801	201	800	gi|297827665|ref|XP_002881715.1|	215	1	213	0.53	0.69	0.06	213	221	9e-57	--	bet v I allergen family protein [Arabidopsis lyrata subsp. lyrata] >gi|297327554|gb|EFH57974.1| bet v I allergen family protein [Arabidopsis lyrata subsp. lyrata]
Unigene3492_XYS	801	300	794	gi|115464439|ref|NP_001055819.1|	216	38	208	0.66	0.75	0.03	171	221	1e-56	--	Os05g0473000 [Oryza sativa Japonica Group] >gi|113579370|dbj|BAF17733.1| Os05g0473000 [Oryza sativa Japonica Group]
Unigene3492_XYS	801	306	794	gi|226509984|ref|NP_001148260.1|	218	48	213	0.64	0.74	0.01	166	212	4e-54	--	cyclase/dehydrase family protein [Zea mays] >gi|195617008|gb|ACG30334.1| cyclase/dehydrase family protein [Zea mays]
Unigene3492_XYS	801	306	794	gi|115452475|ref|NP_001049838.1|	229	55	220	0.63	0.75	0.01	166	209	3e-53	--	Os03g0297600 [Oryza sativa Japonica Group] >gi|108707658|gb|ABF95453.1| Streptomyces cyclase/dehydrase family protein, expressed [Oryza sativa Japonica Group] >gi|113548309|dbj|BAF11752.1| Os03g0297600 [Oryza sativa Japonica Group]
Unigene3492_XYS	801	294	794	gi|15624049|dbj|BAB68102.1|	208	29	194	0.63	0.75	0	168	208	6e-53	--	Bet v I allergen-like [Oryza sativa Japonica Group]
Unigene3492_XYS	801	306	773	gi|195608982|gb|ACG26321.1|	212	32	192	0.63	0.79	0.03	161	206	2e-52	--	AT-rich element binding factor 3 [Zea mays]
Unigene3492_XYS	801	306	773	gi|226509450|ref|NP_001147241.1|	233	53	213	0.63	0.79	0.03	161	206	2e-52	--	AT-rich element binding factor 3 [Zea mays]
Unigene3492_XYS	801	318	794	gi|18378830|ref|NP_563626.1|	187	21	180	0.55	0.75	0.01	161	192	6e-48	--	abscisic acid receptor PYL9 [Arabidopsis thaliana] >gi|75147174|sp|Q84MC7.1|PYL9_ARATH RecName: Full=Abscisic acid receptor PYL9; AltName: Full=ABI1-binding protein 4; AltName: Full=PYR1-like protein 9; AltName: Full=Regulatory components of ABA receptor 1 >gi|30102578|gb|AAP21207.1| At1g01360 [Arabidopsis thaliana] >gi|332189156|gb|AEE27277.1| abscisic acid receptor PYL9 [Arabidopsis thaliana]
Unigene3492_XYS	801	318	794	gi|9665155|gb|AAF97339.1|AC023628_20	186	20	179	0.55	0.75	0.01	161	192	6e-48	--	Unknown protein [Arabidopsis thaliana]
Unigene3492_XYS	801	312	794	gi|104304209|gb|ABF72432.1|	185	12	173	0.54	0.74	0.01	163	189	4e-47	--	PIP1 [Capsicum annuum]
Unigene3492_XYS	801	312	794	gi|47558817|gb|AAT35532.1|	186	13	174	0.54	0.74	0.01	163	189	4e-47	--	CAPIP1 [Capsicum annuum]
Unigene3492_XYS	801	312	794	gi|15238661|ref|NP_200128.1|	188	17	178	0.55	0.73	0.01	163	188	6e-47	--	abscisic acid receptor PYL8 [Arabidopsis thaliana] >gi|75170450|sp|Q9FGM1.1|PYL8_ARATH RecName: Full=Abscisic acid receptor PYL8; AltName: Full=ABI1-binding protein 1; AltName: Full=PYR1-like protein 8; AltName: Full=Regulatory components of ABA receptor 3 >gi|27808528|gb|AAO24544.1| At5g53160 [Arabidopsis thaliana] >gi|332008933|gb|AED96316.1| abscisic acid receptor PYL8 [Arabidopsis thaliana]
Unigene3492_XYS	801	312	794	gi|78191398|gb|ABB29920.1|	185	12	173	0.55	0.74	0.01	163	187	1e-46	--	CAPIP1-like [Solanum tuberosum]
Unigene3492_XYS	801	318	794	gi|196196276|gb|ACG76109.1|	193	23	182	0.54	0.73	0.01	161	187	2e-46	--	pathogenesis-induced protein [Arachis hypogaea]
Unigene3492_XYS	801	306	800	gi|89257688|gb|ABD65175.1|	191	13	180	0.57	0.7	0.01	168	184	1e-45	--	Streptomyces cyclase/dehydrase family protein [Brassica oleracea]
Unigene3492_XYS	801	312	794	gi|18411513|ref|NP_567208.1|	211	21	182	0.51	0.74	0.01	163	184	2e-45	--	abscisic acid receptor PYL7 [Arabidopsis thaliana] >gi|122178092|sp|Q1ECF1.1|PYL7_ARATH RecName: Full=Abscisic acid receptor PYL7; AltName: Full=ABI1-binding protein 7; AltName: Full=PYR1-like protein 7; AltName: Full=Regulatory components of ABA receptor 2 >gi|107738290|gb|ABF83673.1| At4g01026 [Arabidopsis thaliana] >gi|332656569|gb|AEE81969.1| abscisic acid receptor PYL7 [Arabidopsis thaliana]
Unigene3492_XYS	801	318	800	gi|326367315|gb|ADZ55282.1|	208	37	200	0.56	0.71	0.01	164	182	3e-45	--	abscisic acid receptor PYR1 [Fragaria x ananassa]
Unigene47206_XYS	707	69	707	gi|84579422|dbj|BAE72098.1|	1360	762	974	0.81	0.9	0	213	358	4e-98	--	Lactuca sativa aldehyde oxidase 1
Unigene47206_XYS	707	69	707	gi|224131694|ref|XP_002328085.1|	1371	776	988	0.79	0.89	0	213	352	2e-96	--	aldehyde oxidase 2 [Populus trichocarpa] >gi|222837600|gb|EEE75965.1| aldehyde oxidase 2 [Populus trichocarpa]
Unigene47206_XYS	707	69	707	gi|224104955|ref|XP_002313633.1|	1372	777	989	0.78	0.88	0	213	344	6e-94	--	aldehyde oxidase 1 [Populus trichocarpa] >gi|222850041|gb|EEE87588.1| aldehyde oxidase 1 [Populus trichocarpa]
Unigene47206_XYS	707	69	707	gi|312986085|gb|ADR31355.1|	1329	764	976	0.74	0.88	0	213	341	5e-93	--	ABA aldehyde oxidase [Solanum lycopersicum]
Unigene47206_XYS	707	69	707	gi|312986083|gb|ADR31354.1|	1290	693	905	0.74	0.88	0	213	341	5e-93	--	ABA aldehyde oxidase [Solanum lycopersicum]
Unigene47206_XYS	707	69	707	gi|312986081|gb|ADR31353.1|	1361	764	976	0.74	0.88	0	213	341	5e-93	--	ABA aldehyde oxidase [Solanum lycopersicum]
Unigene47206_XYS	707	69	707	gi|152925782|gb|ABS32109.1|	1367	773	985	0.77	0.86	0	213	339	2e-92	--	aldehyde oxidase 2 [Pisum sativum]
Unigene47206_XYS	707	69	707	gi|212549818|gb|ACJ26769.1|	1350	755	967	0.75	0.88	0	213	338	4e-92	--	AO2 [Arachis hypogaea]
Unigene47206_XYS	707	69	707	gi|10764218|gb|AAG22607.1|AF258810_1	1364	768	980	0.74	0.89	0	213	337	9e-92	--	aldehyde oxidase [Solanum lycopersicum] >gi|14028575|gb|AAK52410.1|AF258814_1 aldehyde oxidase TAO3 [Solanum lycopersicum]
Unigene47206_XYS	707	69	707	gi|296875332|gb|ADH82119.1|	862	486	698	0.75	0.86	0	213	334	7e-91	--	abscisic aldehyde oxidase [Citrus sinensis]
Unigene47206_XYS	707	69	707	gi|10764216|gb|AAG22606.1|AF258809_1	1367	762	974	0.72	0.88	0	213	334	7e-91	--	aldehyde oxidase [Solanum lycopersicum] >gi|14028573|gb|AAK52409.1|AF258813_1 aldehyde oxidase TAO2 [Solanum lycopersicum]
Unigene47206_XYS	707	42	707	gi|2494131|gb|AAB80640.1|	1369	763	984	0.71	0.87	0	222	331	5e-90	--	Strong similarity to Lycopersicon aldehyde oxidase (gb|U82559) [Arabidopsis thaliana]
Unigene47206_XYS	707	66	707	gi|18390411|ref|NP_563711.1|	1337	737	950	0.72	0.89	0	214	329	2e-89	--	aldehyde oxidase 4 [Arabidopsis thaliana] >gi|62899864|sp|Q7G191.2|ALDO4_ARATH RecName: Full=Aldehyde oxidase 4; Short=AO-4; Short=AtAO-4; Short=AtAO2 >gi|6759368|dbj|BAA90299.1| aldehyde oxidase [Arabidopsis thaliana] >gi|332189596|gb|AEE27717.1| aldehyde oxidase 4 [Arabidopsis thaliana]
Unigene47206_XYS	707	69	707	gi|297822365|ref|XP_002879065.1|	1320	727	939	0.73	0.87	0	213	327	7e-89	--	aldehyde oxidase [Arabidopsis lyrata subsp. lyrata] >gi|297324904|gb|EFH55324.1| aldehyde oxidase [Arabidopsis lyrata subsp. lyrata]
Unigene47206_XYS	707	69	707	gi|152925784|gb|ABS32110.1|	1367	772	984	0.75	0.85	0	213	327	9e-89	--	aldehyde oxidase 3 [Pisum sativum]
Unigene47206_XYS	707	69	707	gi|115481080|ref|NP_001064133.1|	1387	789	1001	0.73	0.85	0	213	325	3e-88	--	Os10g0138100 [Oryza sativa Japonica Group] >gi|113638742|dbj|BAF26047.1| Os10g0138100 [Oryza sativa Japonica Group]
Unigene47206_XYS	707	69	707	gi|75296231|sp|Q7XH05.1|ALDO1_ORYSJ	1358	760	972	0.73	0.85	0	213	325	3e-88	--	RecName: Full=Probable aldehyde oxidase 1; Short=AO-1
Unigene47206_XYS	707	69	707	gi|3172044|dbj|BAA28630.1|	986	390	602	0.72	0.87	0	213	325	5e-88	--	aldehyde oxidase [Arabidopsis thaliana]
Unigene47206_XYS	707	69	707	gi|15225852|ref|NP_180283.1|	1332	736	948	0.72	0.87	0	213	325	5e-88	--	abscisic-aldehyde oxidase [Arabidopsis thaliana] >gi|145329961|ref|NP_001077966.1| abscisic-aldehyde oxidase [Arabidopsis thaliana] >gi|62899867|sp|Q7G9P4.1|ALDO3_ARATH RecName: Full=Abscisic-aldehyde oxidase; AltName: Full=Aldehyde oxidase 3; Short=AO-3; Short=AtAO-3; Short=AtAO4 >gi|4557058|gb|AAD22498.1| aldehyde oxidase [Arabidopsis thaliana] >gi|330252850|gb|AEC07944.1| abscisic-aldehyde oxi…
Unigene47206_XYS	707	69	707	gi|5672672|dbj|BAA82672.1|	1332	736	948	0.72	0.87	0	213	325	5e-88	--	aldehyde oxidase [Arabidopsis thaliana]
Unigene47207_XYS	466	3	464	gi|224131694|ref|XP_002328085.1|	1371	648	801	0.72	0.87	0	154	234	2e-61	--	aldehyde oxidase 2 [Populus trichocarpa] >gi|222837600|gb|EEE75965.1| aldehyde oxidase 2 [Populus trichocarpa]
Unigene47207_XYS	466	6	464	gi|312986085|gb|ADR31355.1|	1329	637	789	0.71	0.85	0	153	231	2e-60	--	ABA aldehyde oxidase [Solanum lycopersicum]
Unigene47207_XYS	466	6	464	gi|312986083|gb|ADR31354.1|	1290	566	718	0.71	0.85	0	153	231	2e-60	--	ABA aldehyde oxidase [Solanum lycopersicum]
Unigene47207_XYS	466	6	464	gi|312986081|gb|ADR31353.1|	1361	637	789	0.71	0.85	0	153	231	2e-60	--	ABA aldehyde oxidase [Solanum lycopersicum]
Unigene47207_XYS	466	6	464	gi|10764218|gb|AAG22607.1|AF258810_1	1364	641	793	0.72	0.83	0	153	229	1e-59	--	aldehyde oxidase [Solanum lycopersicum] >gi|14028575|gb|AAK52410.1|AF258814_1 aldehyde oxidase TAO3 [Solanum lycopersicum]
Unigene47207_XYS	466	24	464	gi|84579422|dbj|BAE72098.1|	1360	641	787	0.74	0.86	0	147	229	1e-59	--	Lactuca sativa aldehyde oxidase 1
Unigene47207_XYS	466	3	464	gi|212549818|gb|ACJ26769.1|	1350	627	780	0.7	0.83	0	154	225	1e-58	--	AO2 [Arachis hypogaea]
Unigene47207_XYS	466	3	464	gi|224104955|ref|XP_002313633.1|	1372	649	802	0.7	0.83	0	154	222	2e-57	--	aldehyde oxidase 1 [Populus trichocarpa] >gi|222850041|gb|EEE87588.1| aldehyde oxidase 1 [Populus trichocarpa]
Unigene47207_XYS	466	3	464	gi|152925784|gb|ABS32110.1|	1367	644	797	0.71	0.8	0	154	221	3e-57	--	aldehyde oxidase 3 [Pisum sativum]
Unigene47207_XYS	466	3	464	gi|296875332|gb|ADH82119.1|	862	358	511	0.67	0.83	0	154	216	9e-56	--	abscisic aldehyde oxidase [Citrus sinensis]
Unigene47207_XYS	466	3	464	gi|152925782|gb|ABS32109.1|	1367	644	798	0.67	0.81	0	155	215	1e-55	--	aldehyde oxidase 2 [Pisum sativum]
Unigene47207_XYS	466	6	464	gi|10764216|gb|AAG22606.1|AF258809_1	1367	635	787	0.68	0.79	0	153	214	4e-55	--	aldehyde oxidase [Solanum lycopersicum] >gi|14028573|gb|AAK52409.1|AF258813_1 aldehyde oxidase TAO2 [Solanum lycopersicum]
Unigene47207_XYS	466	3	464	gi|297822365|ref|XP_002879065.1|	1320	599	752	0.66	0.8	0	154	213	9e-55	--	aldehyde oxidase [Arabidopsis lyrata subsp. lyrata] >gi|297324904|gb|EFH55324.1| aldehyde oxidase [Arabidopsis lyrata subsp. lyrata]
Unigene47207_XYS	466	3	464	gi|3172044|dbj|BAA28630.1|	986	262	415	0.65	0.81	0	154	212	2e-54	--	aldehyde oxidase [Arabidopsis thaliana]
Unigene47207_XYS	466	3	464	gi|15225852|ref|NP_180283.1|	1332	608	761	0.65	0.81	0	154	212	2e-54	--	abscisic-aldehyde oxidase [Arabidopsis thaliana] >gi|145329961|ref|NP_001077966.1| abscisic-aldehyde oxidase [Arabidopsis thaliana] >gi|62899867|sp|Q7G9P4.1|ALDO3_ARATH RecName: Full=Abscisic-aldehyde oxidase; AltName: Full=Aldehyde oxidase 3; Short=AO-3; Short=AtAO-3; Short=AtAO4 >gi|4557058|gb|AAD22498.1| aldehyde oxidase [Arabidopsis thaliana] >gi|330252850|gb|AEC07944.1| abscisic-aldehyde oxi…
Unigene47207_XYS	466	3	464	gi|5672672|dbj|BAA82672.1|	1332	608	761	0.65	0.81	0	154	212	2e-54	--	aldehyde oxidase [Arabidopsis thaliana]
Unigene47207_XYS	466	42	464	gi|164415012|gb|ABY52975.1|	1377	662	802	0.7	0.82	0	141	204	4e-52	--	Aldehyde oxidase [Arachis hypogaea]
Unigene47207_XYS	466	3	464	gi|15229722|ref|NP_189946.1|	1321	597	750	0.62	0.81	0	154	203	6e-52	--	aldehyde oxidase 2 [Arabidopsis thaliana] >gi|62899865|sp|Q7G192.2|ALDO2_ARATH RecName: Full=Aldehyde oxidase 2; Short=AO-2; Short=AtAO-2; Short=AtAO3 >gi|3172025|dbj|BAA28625.1| aldehyde oxidase [Arabidopsis thaliana] >gi|9967509|emb|CAC05634.1| aldehyde oxidase [Arabidopsis thaliana] >gi|332644291|gb|AEE77812.1| aldehyde oxidase 2 [Arabidopsis thaliana]
Unigene47207_XYS	466	3	464	gi|94467214|dbj|BAE93768.1|	1349	620	773	0.59	0.8	0	154	203	8e-52	--	aldehyde oxidase [Brassica rapa subsp. pekinensis]
Unigene47207_XYS	466	3	464	gi|152925780|gb|ABS32108.1|	1373	649	803	0.63	0.76	0	155	199	1e-50	--	aldehyde oxidase 1 [Pisum sativum]
CL3171.Contig1_XYS	708	536	42	gi|18404709|ref|NP_565887.1|	207	40	200	0.57	0.77	0	166	199	2e-50	--	abscisic acid receptor PYL4 [Arabidopsis thaliana] >gi|75099990|sp|O80920.1|PYL4_ARATH RecName: Full=Abscisic acid receptor PYL4; AltName: Full=ABI1-binding protein 2; AltName: Full=PYR1-like protein 4; AltName: Full=Regulatory components of ABA receptor 10 >gi|3395441|gb|AAC28773.1| expressed protein [Arabidopsis thaliana] >gi|14517502|gb|AAK62641.1| At2g38310/T19C21.20 [Arabidopsis thaliana] >g…
CL3171.Contig1_XYS	708	545	54	gi|18405351|ref|NP_565928.1|	215	48	210	0.56	0.78	0	165	197	1e-49	--	abscisic acid receptor PYL6 [Arabidopsis thaliana] >gi|75160425|sp|Q8S8E3.1|PYL6_ARATH RecName: Full=Abscisic acid receptor PYL6; AltName: Full=ABI1-binding protein 5; AltName: Full=PYR1-like protein 6; AltName: Full=Regulatory components of ABA receptor 9 >gi|20198019|gb|AAD25668.2| expressed protein [Arabidopsis thaliana] >gi|330254721|gb|AEC09815.1| abscisic acid receptor PYL6 [Arabidopsis tha…
CL3171.Contig1_XYS	708	545	54	gi|297827665|ref|XP_002881715.1|	215	48	210	0.55	0.76	0	165	192	3e-48	--	bet v I allergen family protein [Arabidopsis lyrata subsp. lyrata] >gi|297327554|gb|EFH57974.1| bet v I allergen family protein [Arabidopsis lyrata subsp. lyrata]
CL3171.Contig1_XYS	708	494	57	gi|15242531|ref|NP_199399.1|	159	12	153	0.64	0.8	0	146	189	3e-47	--	abscisic acid receptor PYL12 [Arabidopsis thaliana] >gi|75170957|sp|Q9FJ49.1|PYL12_ARATH RecName: Full=Abscisic acid receptor PYL12; AltName: Full=PYR1-like protein 12; AltName: Full=Regulatory components of ABA receptor 6 >gi|332007926|gb|AED95309.1| abscisic acid receptor PYL12 [Arabidopsis thaliana]
CL3171.Contig1_XYS	708	530	48	gi|15242529|ref|NP_199398.1|	161	7	157	0.6	0.75	0	161	187	1e-46	--	abscisic acid receptor PYL11 [Arabidopsis thaliana] >gi|75170958|sp|Q9FJ50.1|PYL11_ARATH RecName: Full=Abscisic acid receptor PYL11; AltName: Full=PYR1-like protein 11; AltName: Full=Regulatory components of ABA receptor 5 >gi|332007925|gb|AED95308.1| abscisic acid receptor PYL11 [Arabidopsis thaliana]
CL3171.Contig1_XYS	708	494	57	gi|297791125|ref|XP_002863447.1|	159	12	153	0.63	0.78	0	146	186	3e-46	--	bet v I allergen family protein [Arabidopsis lyrata subsp. lyrata] >gi|297309282|gb|EFH39706.1| bet v I allergen family protein [Arabidopsis lyrata subsp. lyrata]
CL3171.Contig1_XYS	708	659	48	gi|15624049|dbj|BAB68102.1|	208	2	195	0.48	0.66	0	206	184	1e-45	--	Bet v I allergen-like [Oryza sativa Japonica Group]
CL3171.Contig1_XYS	708	506	39	gi|297791127|ref|XP_002863448.1|	162	8	160	0.58	0.75	0	156	182	3e-45	--	bet v I allergen family protein [Arabidopsis lyrata subsp. lyrata] >gi|297309283|gb|EFH39707.1| bet v I allergen family protein [Arabidopsis lyrata subsp. lyrata]
CL3171.Contig1_XYS	708	551	45	gi|115452475|ref|NP_001049838.1|	229	56	222	0.52	0.71	0	169	182	3e-45	--	Os03g0297600 [Oryza sativa Japonica Group] >gi|108707658|gb|ABF95453.1| Streptomyces cyclase/dehydrase family protein, expressed [Oryza sativa Japonica Group] >gi|113548309|dbj|BAF11752.1| Os03g0297600 [Oryza sativa Japonica Group]
CL3171.Contig1_XYS	708	551	48	gi|226509984|ref|NP_001148260.1|	218	49	214	0.51	0.7	0	168	181	1e-44	--	cyclase/dehydrase family protein [Zea mays] >gi|195617008|gb|ACG30334.1| cyclase/dehydrase family protein [Zea mays]
CL3171.Contig1_XYS	708	530	66	gi|15239114|ref|NP_196163.1|	203	48	198	0.55	0.75	0	156	178	7e-44	--	abscisic acid receptor PYL5 [Arabidopsis thaliana] >gi|75171431|sp|Q9FLB1.1|PYL5_ARATH RecName: Full=Abscisic acid receptor PYL5; AltName: Full=ABI1-binding protein 3; AltName: Full=PYR1-like protein 5; AltName: Full=Regulatory components of ABA receptor 8 >gi|15529254|gb|AAK97721.1| AT5g05440/K18I23_25 [Arabidopsis thaliana] >gi|16974395|gb|AAL31123.1| AT5g05440/K18I23_25 [Arabidopsis thaliana] …
CL3171.Contig1_XYS	708	542	48	gi|115464439|ref|NP_001055819.1|	216	43	209	0.5	0.71	0.02	170	174	8e-43	--	Os05g0473000 [Oryza sativa Japonica Group] >gi|113579370|dbj|BAF17733.1| Os05g0473000 [Oryza sativa Japonica Group]
CL3171.Contig1_XYS	708	545	42	gi|196196276|gb|ACG76109.1|	193	23	185	0.52	0.7	0	168	172	5e-42	--	pathogenesis-induced protein [Arachis hypogaea]
CL3171.Contig1_XYS	708	530	42	gi|18378830|ref|NP_563626.1|	187	24	183	0.53	0.71	0	163	171	1e-41	--	abscisic acid receptor PYL9 [Arabidopsis thaliana] >gi|75147174|sp|Q84MC7.1|PYL9_ARATH RecName: Full=Abscisic acid receptor PYL9; AltName: Full=ABI1-binding protein 4; AltName: Full=PYR1-like protein 9; AltName: Full=Regulatory components of ABA receptor 1 >gi|30102578|gb|AAP21207.1| At1g01360 [Arabidopsis thaliana] >gi|332189156|gb|AEE27277.1| abscisic acid receptor PYL9 [Arabidopsis thaliana]
CL3171.Contig1_XYS	708	530	42	gi|9665155|gb|AAF97339.1|AC023628_20	186	23	182	0.53	0.71	0	163	171	1e-41	--	Unknown protein [Arabidopsis thaliana]
CL3171.Contig1_XYS	708	539	48	gi|326367315|gb|ADZ55282.1|	208	37	199	0.52	0.69	0	165	169	2e-41	--	abscisic acid receptor PYR1 [Fragaria x ananassa]
CL3171.Contig1_XYS	708	545	42	gi|18411513|ref|NP_567208.1|	211	23	185	0.5	0.72	0	168	169	3e-41	--	abscisic acid receptor PYL7 [Arabidopsis thaliana] >gi|122178092|sp|Q1ECF1.1|PYL7_ARATH RecName: Full=Abscisic acid receptor PYL7; AltName: Full=ABI1-binding protein 7; AltName: Full=PYR1-like protein 7; AltName: Full=Regulatory components of ABA receptor 2 >gi|107738290|gb|ABF83673.1| At4g01026 [Arabidopsis thaliana] >gi|332656569|gb|AEE81969.1| abscisic acid receptor PYL7 [Arabidopsis thaliana]
Unigene5217_XYS	226	225	34	gi|37652831|emb|CAE51349.1|	204	109	172	0.73	0.82	0	64	102	2e-21	--	calcium binding protein [Fagus sylvatica]
Unigene5217_XYS	226	225	1	gi|145336050|ref|NP_173738.2|	210	112	186	0.6	0.77	0	75	101	3e-21	--	caleosin-related protein [Arabidopsis thaliana] >gi|332192240|gb|AEE30361.1| caleosin-related protein [Arabidopsis thaliana]
Unigene5217_XYS	226	225	1	gi|186478787|ref|NP_001117339.1|	184	86	160	0.6	0.77	0	75	101	3e-21	--	caleosin-related protein [Arabidopsis thaliana] >gi|332192242|gb|AEE30363.1| caleosin-related protein [Arabidopsis thaliana]
Unigene5217_XYS	226	225	1	gi|9295714|gb|AAF87020.1|AC005292_29	353	255	329	0.6	0.77	0	75	101	3e-21	--	F26F24.9 [Arabidopsis thaliana]
Unigene5217_XYS	226	225	1	gi|226528242|ref|NP_001152407.1|	227	139	213	0.62	0.77	0	75	100	6e-21	--	LOC100286047 [Zea mays] >gi|195655937|gb|ACG47436.1| ABA-induced protein [Zea mays]
Unigene5217_XYS	226	225	1	gi|226493265|ref|NP_001148700.1|	234	132	206	0.6	0.77	0	75	100	7e-21	--	caleosin related protein [Zea mays] >gi|195621488|gb|ACG32574.1| caleosin related protein [Zea mays]
Unigene5217_XYS	226	225	1	gi|115448521|ref|NP_001048040.1|	373	281	355	0.61	0.77	0	75	100	7e-21	--	Os02g0734600 [Oryza sativa Japonica Group] >gi|113537571|dbj|BAF09954.1| Os02g0734600 [Oryza sativa Japonica Group]
Unigene5217_XYS	226	225	1	gi|195634745|gb|ACG36841.1|	226	131	205	0.6	0.77	0	75	99.4	1e-20	--	caleosin related protein [Zea mays]
Unigene5217_XYS	226	225	1	gi|226504072|ref|NP_001150081.1|	225	137	211	0.61	0.76	0	75	99	2e-20	--	ABA-induced protein [Zea mays] >gi|195636512|gb|ACG37724.1| ABA-induced protein [Zea mays]
Unigene5217_XYS	226	225	1	gi|18409651|ref|NP_564996.1|	192	102	176	0.61	0.74	0	75	97.1	6e-20	--	Caleosin-related family protein [Arabidopsis thaliana] >gi|332196978|gb|AEE35099.1| Caleosin-related family protein [Arabidopsis thaliana]
Unigene5217_XYS	226	225	1	gi|297599891|ref|NP_001048039.2|	173	80	154	0.57	0.74	0	75	94	5e-19	--	Os02g0734400 [Oryza sativa Japonica Group] >gi|255671235|dbj|BAF09953.2| Os02g0734400 [Oryza sativa Japonica Group]
Unigene5217_XYS	226	225	1	gi|240254139|ref|NP_173739.4|	205	108	181	0.57	0.74	0	75	91.7	3e-18	--	Caleosin-related family protein [Arabidopsis thaliana] >gi|332192243|gb|AEE30364.1| Caleosin-related family protein [Arabidopsis thaliana]
Unigene5217_XYS	226	225	1	gi|22748332|gb|AAN05334.1|	271	183	257	0.53	0.7	0	75	90.5	6e-18	--	Putative abscisic acid-induced protein - rice [Oryza sativa Japonica Group]
Unigene5217_XYS	226	225	1	gi|226501910|ref|NP_001151906.1|	243	152	226	0.52	0.74	0	75	90.1	8e-18	--	caleosin [Zea mays] >gi|195650849|gb|ACG44892.1| caleosin [Zea mays]
Unigene5217_XYS	226	225	1	gi|115467406|ref|NP_001057302.1|	157	55	129	0.53	0.65	0	75	87.8	4e-17	--	Os06g0254300 [Oryza sativa Japonica Group] >gi|113595342|dbj|BAF19216.1| Os06g0254300 [Oryza sativa Japonica Group]
Unigene5217_XYS	226	225	1	gi|115467408|ref|NP_001057303.1|	225	123	197	0.53	0.66	0	75	87.8	4e-17	--	Os06g0254600 [Oryza sativa Japonica Group] >gi|113595343|dbj|BAF19217.1| Os06g0254600 [Oryza sativa Japonica Group]
Unigene33563_XYS	586	2	355	gi|18404709|ref|NP_565887.1|	207	78	195	0.79	0.92	0	119	193	1e-48	--	abscisic acid receptor PYL4 [Arabidopsis thaliana] >gi|75099990|sp|O80920.1|PYL4_ARATH RecName: Full=Abscisic acid receptor PYL4; AltName: Full=ABI1-binding protein 2; AltName: Full=PYR1-like protein 4; AltName: Full=Regulatory components of ABA receptor 10 >gi|3395441|gb|AAC28773.1| expressed protein [Arabidopsis thaliana] >gi|14517502|gb|AAK62641.1| At2g38310/T19C21.20 [Arabidopsis thaliana] >g…
Unigene33563_XYS	586	2	364	gi|226509984|ref|NP_001148260.1|	218	92	214	0.73	0.83	0.01	123	181	7e-45	--	cyclase/dehydrase family protein [Zea mays] >gi|195617008|gb|ACG30334.1| cyclase/dehydrase family protein [Zea mays]
Unigene33563_XYS	586	2	364	gi|115452475|ref|NP_001049838.1|	229	99	221	0.72	0.83	0.01	123	178	5e-44	--	Os03g0297600 [Oryza sativa Japonica Group] >gi|108707658|gb|ABF95453.1| Streptomyces cyclase/dehydrase family protein, expressed [Oryza sativa Japonica Group] >gi|113548309|dbj|BAF11752.1| Os03g0297600 [Oryza sativa Japonica Group]
Unigene33563_XYS	586	2	367	gi|18405351|ref|NP_565928.1|	215	87	213	0.66	0.82	0.03	127	171	4e-42	--	abscisic acid receptor PYL6 [Arabidopsis thaliana] >gi|75160425|sp|Q8S8E3.1|PYL6_ARATH RecName: Full=Abscisic acid receptor PYL6; AltName: Full=ABI1-binding protein 5; AltName: Full=PYR1-like protein 6; AltName: Full=Regulatory components of ABA receptor 9 >gi|20198019|gb|AAD25668.2| expressed protein [Arabidopsis thaliana] >gi|330254721|gb|AEC09815.1| abscisic acid receptor PYL6 [Arabidopsis tha…
Unigene33563_XYS	586	2	367	gi|297827665|ref|XP_002881715.1|	215	87	213	0.66	0.82	0.03	127	170	1e-41	--	bet v I allergen family protein [Arabidopsis lyrata subsp. lyrata] >gi|297327554|gb|EFH57974.1| bet v I allergen family protein [Arabidopsis lyrata subsp. lyrata]
Unigene33563_XYS	586	2	346	gi|15239114|ref|NP_196163.1|	203	84	198	0.71	0.84	0	116	166	1e-40	--	abscisic acid receptor PYL5 [Arabidopsis thaliana] >gi|75171431|sp|Q9FLB1.1|PYL5_ARATH RecName: Full=Abscisic acid receptor PYL5; AltName: Full=ABI1-binding protein 3; AltName: Full=PYR1-like protein 5; AltName: Full=Regulatory components of ABA receptor 8 >gi|15529254|gb|AAK97721.1| AT5g05440/K18I23_25 [Arabidopsis thaliana] >gi|16974395|gb|AAL31123.1| AT5g05440/K18I23_25 [Arabidopsis thaliana] …
Unigene33563_XYS	586	2	364	gi|15624049|dbj|BAB68102.1|	208	74	195	0.65	0.82	0	122	164	9e-40	--	Bet v I allergen-like [Oryza sativa Japonica Group]
Unigene33563_XYS	586	2	364	gi|115464439|ref|NP_001055819.1|	216	83	209	0.63	0.79	0.04	127	159	2e-38	--	Os05g0473000 [Oryza sativa Japonica Group] >gi|113579370|dbj|BAF17733.1| Os05g0473000 [Oryza sativa Japonica Group]
Unigene33563_XYS	586	2	340	gi|195608982|gb|ACG26321.1|	212	75	192	0.66	0.83	0.04	118	154	7e-37	--	AT-rich element binding factor 3 [Zea mays]
Unigene33563_XYS	586	2	340	gi|226509450|ref|NP_001147241.1|	233	96	213	0.66	0.83	0.04	118	154	7e-37	--	AT-rich element binding factor 3 [Zea mays]
Unigene33563_XYS	586	2	364	gi|104304209|gb|ABF72432.1|	185	53	174	0.55	0.76	0.01	123	147	7e-35	--	PIP1 [Capsicum annuum]
Unigene33563_XYS	586	2	364	gi|115462647|ref|NP_001054923.1|	209	77	199	0.53	0.77	0.01	123	147	7e-35	--	Os05g0213500 [Oryza sativa Japonica Group] >gi|113578474|dbj|BAF16837.1| Os05g0213500 [Oryza sativa Japonica Group]
Unigene33563_XYS	586	2	364	gi|47558817|gb|AAT35532.1|	186	54	175	0.55	0.76	0.01	123	147	7e-35	--	CAPIP1 [Capsicum annuum]
Unigene33563_XYS	586	2	373	gi|18378830|ref|NP_563626.1|	187	60	184	0.51	0.76	0.01	126	147	1e-34	--	abscisic acid receptor PYL9 [Arabidopsis thaliana] >gi|75147174|sp|Q84MC7.1|PYL9_ARATH RecName: Full=Abscisic acid receptor PYL9; AltName: Full=ABI1-binding protein 4; AltName: Full=PYR1-like protein 9; AltName: Full=Regulatory components of ABA receptor 1 >gi|30102578|gb|AAP21207.1| At1g01360 [Arabidopsis thaliana] >gi|332189156|gb|AEE27277.1| abscisic acid receptor PYL9 [Arabidopsis thaliana]
Unigene33563_XYS	586	2	373	gi|9665155|gb|AAF97339.1|AC023628_20	186	59	183	0.51	0.76	0.01	126	147	1e-34	--	Unknown protein [Arabidopsis thaliana]
Unigene33563_XYS	586	2	364	gi|297721005|ref|NP_001172865.1|	207	73	199	0.59	0.74	0.04	127	145	3e-34	--	Os02g0226801 [Oryza sativa Japonica Group] >gi|49388537|dbj|BAD25659.1| Bet v I allergen-like [Oryza sativa Japonica Group] >gi|49388671|dbj|BAD25855.1| Bet v I allergen-like [Oryza sativa Japonica Group] >gi|255670735|dbj|BAH91594.1| Os02g0226801 [Oryza sativa Japonica Group]
Unigene33563_XYS	586	2	361	gi|15242531|ref|NP_199399.1|	159	36	155	0.57	0.76	0	120	145	3e-34	--	abscisic acid receptor PYL12 [Arabidopsis thaliana] >gi|75170957|sp|Q9FJ49.1|PYL12_ARATH RecName: Full=Abscisic acid receptor PYL12; AltName: Full=PYR1-like protein 12; AltName: Full=Regulatory components of ABA receptor 6 >gi|332007926|gb|AED95309.1| abscisic acid receptor PYL12 [Arabidopsis thaliana]
Unigene33563_XYS	586	2	364	gi|78191398|gb|ABB29920.1|	185	53	174	0.55	0.76	0.01	123	144	6e-34	--	CAPIP1-like [Solanum tuberosum]
Unigene33563_XYS	586	2	364	gi|115468550|ref|NP_001057874.1|	207	71	200	0.57	0.72	0.06	130	144	6e-34	--	Os06g0562200 [Oryza sativa Japonica Group] >gi|53791798|dbj|BAD53743.1| Bet v I allergen-like [Oryza sativa Japonica Group] >gi|53792800|dbj|BAD53834.1| Bet v I allergen-like [Oryza sativa Japonica Group] >gi|113595914|dbj|BAF19788.1| Os06g0562200 [Oryza sativa Japonica Group]
Unigene33563_XYS	586	2	364	gi|15238661|ref|NP_200128.1|	188	58	179	0.53	0.76	0.01	123	144	1e-33	--	abscisic acid receptor PYL8 [Arabidopsis thaliana] >gi|75170450|sp|Q9FGM1.1|PYL8_ARATH RecName: Full=Abscisic acid receptor PYL8; AltName: Full=ABI1-binding protein 1; AltName: Full=PYR1-like protein 8; AltName: Full=Regulatory components of ABA receptor 3 >gi|27808528|gb|AAO24544.1| At5g53160 [Arabidopsis thaliana] >gi|332008933|gb|AED96316.1| abscisic acid receptor PYL8 [Arabidopsis thaliana]
Unigene40790_XYS	206	3	206	gi|297827079|ref|XP_002881422.1|	258	55	122	0.6	0.83	0	68	106	8e-23	--	abscisic acid-responsive HVA22 family protein [Arabidopsis lyrata subsp. lyrata] >gi|297327261|gb|EFH57681.1| abscisic acid-responsive HVA22 family protein [Arabidopsis lyrata subsp. lyrata]
Unigene40790_XYS	206	3	206	gi|18404020|ref|NP_565832.1|	258	55	122	0.6	0.83	0	68	106	8e-23	--	HVA22-like protein j [Arabidopsis thaliana] >gi|57012598|sp|Q8GXE9.2|HA22J_ARATH RecName: Full=HVA22-like protein j; Short=AtHVA22j >gi|20197992|gb|AAD21455.2| expressed protein [Arabidopsis thaliana] >gi|91806321|gb|ABE65888.1| abscisic acid-responsive HVA22 family protein [Arabidopsis thaliana] >gi|330254100|gb|AEC09194.1| HVA22-like protein j [Arabidopsis thaliana]
Unigene40790_XYS	206	3	203	gi|297795247|ref|XP_002865508.1|	282	44	110	0.67	0.83	0	67	105	2e-22	--	abscisic acid-responsive HVA22 family protein [Arabidopsis lyrata subsp. lyrata] >gi|297311343|gb|EFH41767.1| abscisic acid-responsive HVA22 family protein [Arabidopsis lyrata subsp. lyrata]
Unigene40790_XYS	206	3	203	gi|145334693|ref|NP_001078692.1|	285	44	110	0.67	0.83	0	67	105	2e-22	--	HVA22-like protein i [Arabidopsis thaliana] >gi|186528596|ref|NP_001119361.1| HVA22-like protein i [Arabidopsis thaliana] >gi|222424274|dbj|BAH20094.1| AT5G42560 [Arabidopsis thaliana] >gi|332007444|gb|AED94827.1| HVA22-like protein i [Arabidopsis thaliana] >gi|332007445|gb|AED94828.1| HVA22-like protein i [Arabidopsis thaliana]
Unigene40790_XYS	206	3	203	gi|18422223|ref|NP_568606.1|	296	55	121	0.67	0.83	0	67	105	2e-22	--	HVA22-like protein i [Arabidopsis thaliana] >gi|57012602|sp|Q8LE10.2|HA22I_ARATH RecName: Full=HVA22-like protein i; Short=AtHVA22i >gi|94442437|gb|ABF19006.1| At5g42560 [Arabidopsis thaliana] >gi|332007443|gb|AED94826.1| HVA22-like protein i [Arabidopsis thaliana]
Unigene40790_XYS	206	3	203	gi|195624908|gb|ACG34284.1|	278	55	121	0.61	0.85	0	67	103	7e-22	--	receptor expression-enhancing protein 3 [Zea mays]
Unigene40790_XYS	206	3	203	gi|297844956|ref|XP_002890359.1|	309	55	121	0.61	0.82	0	67	100	6e-21	--	abscisic acid-responsive HVA22 family protein [Arabidopsis lyrata subsp. lyrata] >gi|297336201|gb|EFH66618.1| abscisic acid-responsive HVA22 family protein [Arabidopsis lyrata subsp. lyrata]
Unigene40790_XYS	206	3	203	gi|297839451|ref|XP_002887607.1|	168	44	110	0.62	0.83	0	67	100	6e-21	--	abscisic acid-responsive HVA22 family protein [Arabidopsis lyrata subsp. lyrata] >gi|297333448|gb|EFH63866.1| abscisic acid-responsive HVA22 family protein [Arabidopsis lyrata subsp. lyrata]
Unigene40790_XYS	206	3	203	gi|240254373|ref|NP_177699.4|	177	55	121	0.61	0.83	0	67	98.6	2e-20	--	HVA22-like protein G [Arabidopsis thaliana] >gi|332197626|gb|AEE35747.1| HVA22-like protein G [Arabidopsis thaliana]
Unigene40790_XYS	206	3	203	gi|21553483|gb|AAM62576.1|	315	55	121	0.61	0.8	0	67	98.6	2e-20	--	pathogenicity protein PATH531-like protein [Arabidopsis thaliana]
Unigene40790_XYS	206	3	203	gi|18394805|ref|NP_564100.1|	315	55	121	0.61	0.8	0	67	98.6	2e-20	--	HVA22-like protein h [Arabidopsis thaliana] >gi|57012603|sp|Q8LEM6.2|HA22H_ARATH RecName: Full=HVA22-like protein h; Short=AtHVA22h >gi|15010626|gb|AAK73972.1| At1g19950/T20H2_25 [Arabidopsis thaliana] >gi|24111285|gb|AAN46766.1| At1g19950/T20H2_25 [Arabidopsis thaliana] >gi|332191795|gb|AEE29916.1| HVA22-like protein h [Arabidopsis thaliana]
Unigene40790_XYS	206	3	203	gi|9369382|gb|AAF87131.1|AC006434_27	166	44	110	0.61	0.83	0	67	98.6	2e-20	--	F10A5.11 [Arabidopsis thaliana]
Unigene40790_XYS	206	3	203	gi|8779002|gb|AAF79917.1|AC022472_26	304	44	110	0.61	0.8	0	67	98.6	2e-20	--	Contains similarity to Magnaporthe grisea pathogenicity protein (PATH531) from Pyricularia grisea gb|AF019630 [Arabidopsis thaliana]
Unigene40790_XYS	206	3	203	gi|115450537|ref|NP_001048869.1|	288	55	121	0.59	0.8	0	67	96.3	1e-19	--	Os03g0132300 [Oryza sativa Japonica Group] >gi|113547340|dbj|BAF10783.1| Os03g0132300 [Oryza sativa Japonica Group]
Unigene40790_XYS	206	3	203	gi|115451931|ref|NP_001049566.1|	250	55	121	0.55	0.76	0	67	93.2	9e-19	--	Os03g0250200 [Oryza sativa Japonica Group] >gi|113548037|dbj|BAF11480.1| Os03g0250200 [Oryza sativa Japonica Group]
Unigene40790_XYS	206	3	203	gi|108707191|gb|ABF94986.1|	333	55	121	0.55	0.76	0	67	93.2	9e-19	--	TB2/DP1, HVA22 family protein, expressed [Oryza sativa Japonica Group]
Unigene40790_XYS	206	3	203	gi|226497864|ref|NP_001148675.1|	329	55	121	0.52	0.76	0	67	91.3	3e-18	--	LOC100282291 [Zea mays] >gi|195621326|gb|ACG32493.1| receptor expression-enhancing protein 3 [Zea mays]
Unigene40790_XYS	206	3	203	gi|195620556|gb|ACG32108.1|	332	55	121	0.53	0.74	0	67	91.3	3e-18	--	receptor expression-enhancing protein 3 [Zea mays]
Unigene40790_XYS	206	3	203	gi|195644228|gb|ACG41582.1|	332	55	121	0.53	0.74	0	67	91.3	3e-18	--	receptor expression-enhancing protein 3 [Zea mays]
Unigene40790_XYS	206	3	203	gi|110288694|gb|ABG65940.1|	347	55	121	0.53	0.77	0	67	91.3	3e-18	--	TB2/DP1, HVA22 family protein, expressed [Oryza sativa Japonica Group]
Unigene3174_XYS	285	2	166	gi|21238947|dbj|BAB96578.1|	755	671	725	0.74	0.85	0	55	89	2e-17	--	abscisic acid insensitive 3-like factor [Phaseolus vulgaris]
Unigene3174_XYS	285	2	166	gi|51870707|dbj|BAD42433.1|	751	660	714	0.74	0.83	0	55	88.6	2e-17	--	ABI-3 homolog [Psophocarpus tetragonolobus]
Unigene3174_XYS	285	2	190	gi|157922024|gb|ABW03098.1|	313	223	285	0.63	0.79	0	63	87.8	4e-17	--	ABI3-like factor [Pisum sativum]
Unigene3174_XYS	285	2	190	gi|157922020|gb|ABW03096.1|	683	593	655	0.63	0.79	0	63	87.8	4e-17	--	ABI3-like factor [Pisum sativum]
Unigene3174_XYS	285	2	190	gi|157922018|gb|ABW03095.1|	515	425	487	0.63	0.79	0	63	87.8	4e-17	--	ABI3-like factor [Pisum sativum]
Unigene3174_XYS	285	2	190	gi|157922016|gb|ABW03094.1|	753	663	725	0.63	0.79	0	63	87.8	4e-17	--	ABI3-like factor [Pisum sativum]
Unigene3174_XYS	285	2	190	gi|22335711|dbj|BAC10553.1|	730	640	702	0.63	0.79	0	63	87.4	5e-17	--	ABA insensitive 3 [Pisum sativum]
Unigene3174_XYS	285	2	178	gi|33312561|gb|AAQ04076.1|AF426832_1	802	717	775	0.67	0.77	0	59	85.9	1e-16	--	ABI3-like transcription factor [Prunus avium]
Unigene3174_XYS	285	2	178	gi|33309513|gb|AAQ03210.1|AF411073_1	804	719	777	0.67	0.77	0	59	85.9	1e-16	--	viviparous protein [Prunus avium]
Unigene3174_XYS	285	2	166	gi|1046278|gb|AAA87030.1|	750	669	723	0.7	0.83	0	55	85.9	1e-16	--	PvAlf [Phaseolus vulgaris]
Unigene3174_XYS	285	2	181	gi|2661460|emb|CAA05921.1|	735	655	716	0.69	0.82	0.03	62	85.9	1e-16	--	ABI3 [Populus trichocarpa]
Unigene3174_XYS	285	2	181	gi|2661462|emb|CAA05922.1|	734	654	715	0.69	0.82	0.03	62	85.9	1e-16	--	ABI3 [Populus trichocarpa]
Unigene3174_XYS	285	2	211	gi|109150382|dbj|BAE96106.1|	718	632	704	0.57	0.69	0.04	73	82	2e-15	--	abscisic acid insensitive 3 [Arabidopsis thaliana]
Unigene3174_XYS	285	2	211	gi|62318839|dbj|BAD93896.1|	720	633	705	0.57	0.69	0.04	73	82	2e-15	--	abscisic acid-insensitive protein 3 [Arabidopsis thaliana]
Unigene3174_XYS	285	2	211	gi|62319116|dbj|BAD94272.1|	720	633	705	0.57	0.69	0.04	73	82	2e-15	--	abscisic acid-insensitive protein 3 [Arabidopsis thaliana]
Unigene3174_XYS	285	2	211	gi|15230140|ref|NP_189108.1|	720	633	705	0.57	0.69	0.04	73	82	2e-15	--	B3 domain-containing transcription factor ABI3 [Arabidopsis thaliana] >gi|584707|sp|Q01593.1|ABI3_ARATH RecName: Full=B3 domain-containing transcription factor ABI3; AltName: Full=Protein ABSCISIC ACID-INSENSITIVE 3 >gi|16146|emb|CAA48241.1| ABI3 protein [Arabidopsis thaliana] >gi|9279793|dbj|BAB01214.1| abscisic acid-insensitive protein 3 [Arabidopsis thaliana] >gi|332643412|gb|AEE76933.1| B3 do…
Unigene3174_XYS	285	2	166	gi|3219155|dbj|BAA28779.1|	790	706	764	0.71	0.81	0.06	59	81.6	3e-15	--	transcription factor Vp1 [Mesembryanthemum crystallinum]
Unigene3174_XYS	285	2	178	gi|2288899|emb|CAA04184.1|	688	610	667	0.67	0.77	0	59	80.9	5e-15	--	VP1 protein homologue [Craterostigma plantagineum]
Unigene3174_XYS	285	2	178	gi|32469224|dbj|BAC78904.1|	776	695	755	0.63	0.75	0.03	61	79.3	1e-14	--	transcription factor VP-1 homologue [Fagopyrum esculentum]
Unigene3174_XYS	285	2	169	gi|59323618|gb|AAW84252.1|	569	496	551	0.66	0.8	0	56	79	2e-14	--	ABI3 [Solanum lycopersicum]
Unigene58632_XYS	609	607	29	gi|225458627|ref|XP_002284791.1|	447	256	447	0.73	0.85	0.01	195	282	2e-75	--	PREDICTED: ripening-related bZIP protein-like isoform 2 [Vitis vinifera] >gi|225458629|ref|XP_002284785.1| PREDICTED: ripening-related bZIP protein-like isoform 1 [Vitis vinifera]
Unigene58632_XYS	609	607	29	gi|42561991|gb|AAS20434.1|	447	257	447	0.73	0.82	0	194	280	1e-74	--	AREB-like protein [Solanum lycopersicum]
Unigene58632_XYS	609	607	29	gi|302777037|gb|ADL70202.1|	453	263	453	0.72	0.81	0	194	275	2e-73	--	ABRE binding factor [Solanum tuberosum]
Unigene58632_XYS	609	607	29	gi|205271003|emb|CAP66259.1|	489	297	489	0.71	0.85	0.02	197	263	9e-70	--	ABA-responsive element binding protein 1 [Beta vulgaris subsp. vulgaris]
Unigene58632_XYS	609	607	29	gi|94503774|gb|ABF29696.1|	406	229	406	0.71	0.8	0.01	196	254	6e-67	--	abscisic acid responsive element-binding protein 2 [Populus suaveolens]
Unigene58632_XYS	609	607	29	gi|110749701|gb|ABG90380.1|	423	240	423	0.68	0.79	0.01	196	246	2e-64	--	bZIP transcription factor [Caragana korshinskii]
Unigene58632_XYS	609	607	29	gi|83853821|gb|ABC47854.1|	417	238	417	0.63	0.73	0.02	198	224	6e-58	--	bzip transcription factor [Glycine max]
Unigene58632_XYS	609	607	29	gi|13775111|gb|AAK39132.1|AF369792_1	415	236	415	0.63	0.74	0.02	197	223	1e-57	--	bZIP transcription factor 6 [Phaseolus vulgaris]
Unigene58632_XYS	609	604	29	gi|30693958|ref|NP_849777.1|	416	237	416	0.62	0.72	0.02	196	211	4e-54	--	abscisic acid-insensitive 5-like protein 5 [Arabidopsis thaliana] >gi|75312268|sp|Q9M7Q4.1|AI5L5_ARATH RecName: Full=ABSCISIC ACID-INSENSITIVE 5-like protein 5; AltName: Full=ABA-responsive element-binding protein 1; AltName: Full=Abscisic acid responsive elements-binding factor 2; Short=ABRE-binding factor 2; AltName: Full=bZIP transcription factor 36; Short=AtbZIP36 >gi|6739278|gb|AAF27180.1|AF…
Unigene58632_XYS	609	607	29	gi|305430491|gb|ADM53098.1|	448	260	448	0.57	0.72	0.01	195	210	1e-53	--	ABA responsive element binding factor [Citrus trifoliata]
Unigene58632_XYS	609	469	29	gi|145652343|gb|ABP88226.1|	153	3	153	0.74	0.82	0.03	152	207	8e-53	--	transcription factor bZIP71 [Glycine max]
Unigene58632_XYS	609	604	29	gi|334183098|ref|NP_001185157.1|	427	237	427	0.58	0.68	0.07	207	203	1e-51	--	abscisic acid-insensitive 5-like protein 5 [Arabidopsis thaliana] >gi|332193991|gb|AEE32112.1| abscisic acid-insensitive 5-like protein 5 [Arabidopsis thaliana]
Unigene58632_XYS	609	607	29	gi|33340591|gb|AAQ14866.1|AF329450_1	437	238	437	0.53	0.69	0.04	203	194	7e-49	--	transcription factor BZIP1 [Catharanthus roseus]
Unigene58632_XYS	609	607	29	gi|125863276|gb|ABN58425.1|	433	248	433	0.55	0.71	0.02	197	189	2e-47	--	abscisic acid responsive elements-binding protein 2 [Populus trichocarpa] >gi|125863278|gb|ABN58426.1| abscisic acid responsive elements-binding protein 2 [Populus trichocarpa]
Unigene58632_XYS	609	607	29	gi|14571808|dbj|BAB61098.1|	464	283	464	0.51	0.67	0	194	177	7e-44	--	phi-2 [Nicotiana tabacum]
Unigene58632_XYS	609	589	29	gi|67906424|gb|AAY82589.1|	400	213	400	0.5	0.67	0.02	191	172	4e-42	--	bZIP [Nicotiana tabacum]
Unigene58632_XYS	609	592	29	gi|115448891|ref|NP_001048225.1|	357	172	357	0.53	0.64	0.02	193	171	8e-42	--	Os02g0766700 [Oryza sativa Japonica Group] >gi|113537756|dbj|BAF10139.1| Os02g0766700 [Oryza sativa Japonica Group]
Unigene58632_XYS	609	523	29	gi|115476844|ref|NP_001062018.1|	318	150	318	0.55	0.66	0.07	178	167	9e-41	--	Os08g0472000 [Oryza sativa Japonica Group] >gi|75294253|sp|Q6ZDF3.1|TRAB1_ORYSJ RecName: Full=bZIP transcription factor TRAB1; AltName: Full=Protein ABA RESPONSIVE ELEMENT 1 >gi|42407368|dbj|BAD09357.1| TRAB1 [Oryza sativa Japonica Group] >gi|113623987|dbj|BAF23932.1| Os08g0472000 [Oryza sativa Japonica Group]
Unigene58632_XYS	609	523	29	gi|5821255|dbj|BAA83740.1|	318	150	318	0.55	0.66	0.07	178	167	9e-41	--	TRAB1 [Oryza sativa Japonica Group] >gi|33087069|gb|AAP92748.1| bZIP transcription factor [Oryza sativa Japonica Group]
Unigene58632_XYS	609	592	29	gi|195634835|gb|ACG36886.1|	356	156	356	0.5	0.62	0.06	201	165	4e-40	--	bZIP transcription factor ABI5 [Zea mays]
Unigene58633_XYS	291	205	29	gi|94503774|gb|ABF29696.1|	406	348	406	0.81	0.89	0	59	100	6e-21	--	abscisic acid responsive element-binding protein 2 [Populus suaveolens]
Unigene58633_XYS	291	205	29	gi|42561991|gb|AAS20434.1|	447	389	447	0.79	0.93	0	59	100	6e-21	--	AREB-like protein [Solanum lycopersicum]
Unigene58633_XYS	291	205	29	gi|302777037|gb|ADL70202.1|	453	395	453	0.77	0.91	0	59	98.6	2e-20	--	ABRE binding factor [Solanum tuberosum]
Unigene58633_XYS	291	205	29	gi|33340591|gb|AAQ14866.1|AF329450_1	437	379	437	0.77	0.88	0	59	95.9	1e-19	--	transcription factor BZIP1 [Catharanthus roseus]
Unigene58633_XYS	291	205	29	gi|145652343|gb|ABP88226.1|	153	95	153	0.79	0.86	0	59	93.2	9e-19	--	transcription factor bZIP71 [Glycine max]
Unigene58633_XYS	291	205	29	gi|225458627|ref|XP_002284791.1|	447	389	447	0.74	0.88	0	59	93.2	9e-19	--	PREDICTED: ripening-related bZIP protein-like isoform 2 [Vitis vinifera] >gi|225458629|ref|XP_002284785.1| PREDICTED: ripening-related bZIP protein-like isoform 1 [Vitis vinifera]
Unigene58633_XYS	291	205	29	gi|83853821|gb|ABC47854.1|	417	359	417	0.77	0.86	0	59	92	2e-18	--	bzip transcription factor [Glycine max]
Unigene58633_XYS	291	205	29	gi|110749701|gb|ABG90380.1|	423	365	423	0.76	0.84	0	59	92	2e-18	--	bZIP transcription factor [Caragana korshinskii]
Unigene58633_XYS	291	205	29	gi|13775111|gb|AAK39132.1|AF369792_1	415	357	415	0.74	0.83	0	59	87.4	5e-17	--	bZIP transcription factor 6 [Phaseolus vulgaris]
Unigene58633_XYS	291	214	29	gi|334183098|ref|NP_001185157.1|	427	366	427	0.67	0.79	0	62	86.3	1e-16	--	abscisic acid-insensitive 5-like protein 5 [Arabidopsis thaliana] >gi|332193991|gb|AEE32112.1| abscisic acid-insensitive 5-like protein 5 [Arabidopsis thaliana]
Unigene58633_XYS	291	205	29	gi|205271003|emb|CAP66259.1|	489	432	489	0.69	0.88	0	59	85.1	2e-16	--	ABA-responsive element binding protein 1 [Beta vulgaris subsp. vulgaris]
Unigene58633_XYS	291	205	29	gi|18402186|ref|NP_566629.1|	431	373	431	0.64	0.84	0	59	83.2	9e-16	--	abscisic acid-insensitive 5-like protein 7 [Arabidopsis thaliana] >gi|75312266|sp|Q9M7Q2.1|AI5L7_ARATH RecName: Full=ABSCISIC ACID-INSENSITIVE 5-like protein 7; AltName: Full=ABA-responsive element-binding protein 2; AltName: Full=Abscisic acid responsive elements-binding factor 4; Short=ABRE-binding factor 4; AltName: Full=bZIP transcription factor 38; Short=AtbZIP38 >gi|6739283|gb|AAF27182.1|AF…
Unigene58633_XYS	291	205	29	gi|30693958|ref|NP_849777.1|	416	358	416	0.67	0.81	0	59	83.2	9e-16	--	abscisic acid-insensitive 5-like protein 5 [Arabidopsis thaliana] >gi|75312268|sp|Q9M7Q4.1|AI5L5_ARATH RecName: Full=ABSCISIC ACID-INSENSITIVE 5-like protein 5; AltName: Full=ABA-responsive element-binding protein 1; AltName: Full=Abscisic acid responsive elements-binding factor 2; Short=ABRE-binding factor 2; AltName: Full=bZIP transcription factor 36; Short=AtbZIP36 >gi|6739278|gb|AAF27180.1|AF…
Unigene58633_XYS	291	205	29	gi|18418350|ref|NP_567949.1|	454	394	454	0.68	0.8	0.03	61	82.8	1e-15	--	abscisic acid-insensitive 5-like protein 6 [Arabidopsis thaliana] >gi|145361365|ref|NP_849490.2| abscisic acid-insensitive 5-like protein 6 [Arabidopsis thaliana] >gi|75312267|sp|Q9M7Q3.1|AI5L6_ARATH RecName: Full=ABSCISIC ACID-INSENSITIVE 5-like protein 6; AltName: Full=Abscisic acid responsive elements-binding factor 3; Short=ABRE-binding factor 3; AltName: Full=Dc3 promoter-binding factor 5; S…
Unigene58633_XYS	291	205	29	gi|67906424|gb|AAY82589.1|	400	342	400	0.67	0.79	0	59	82.4	2e-15	--	bZIP [Nicotiana tabacum]
Unigene58633_XYS	291	205	29	gi|19347609|gb|AAL86016.1|	90	24	90	0.64	0.73	0.11	67	82	2e-15	--	Raba1 [Oryza sativa]
Unigene58633_XYS	291	205	29	gi|115476844|ref|NP_001062018.1|	318	252	318	0.64	0.73	0.11	67	82	2e-15	--	Os08g0472000 [Oryza sativa Japonica Group] >gi|75294253|sp|Q6ZDF3.1|TRAB1_ORYSJ RecName: Full=bZIP transcription factor TRAB1; AltName: Full=Protein ABA RESPONSIVE ELEMENT 1 >gi|42407368|dbj|BAD09357.1| TRAB1 [Oryza sativa Japonica Group] >gi|113623987|dbj|BAF23932.1| Os08g0472000 [Oryza sativa Japonica Group]
Unigene58633_XYS	291	205	29	gi|5821255|dbj|BAA83740.1|	318	252	318	0.64	0.73	0.11	67	82	2e-15	--	TRAB1 [Oryza sativa Japonica Group] >gi|33087069|gb|AAP92748.1| bZIP transcription factor [Oryza sativa Japonica Group]
Unigene58633_XYS	291	205	29	gi|195634835|gb|ACG36886.1|	356	298	356	0.66	0.77	0	59	81.3	4e-15	--	bZIP transcription factor ABI5 [Zea mays]
Unigene58633_XYS	291	205	29	gi|115448891|ref|NP_001048225.1|	357	297	357	0.68	0.8	0.03	61	81.3	4e-15	--	Os02g0766700 [Oryza sativa Japonica Group] >gi|113537756|dbj|BAF10139.1| Os02g0766700 [Oryza sativa Japonica Group]
Unigene62200_XYS	933	143	931	gi|225458627|ref|XP_002284791.1|	447	4	259	0.63	0.7	0.02	271	302	4e-81	--	PREDICTED: ripening-related bZIP protein-like isoform 2 [Vitis vinifera] >gi|225458629|ref|XP_002284785.1| PREDICTED: ripening-related bZIP protein-like isoform 1 [Vitis vinifera]
Unigene62200_XYS	933	143	931	gi|205271003|emb|CAP66259.1|	489	6	300	0.56	0.67	0.12	300	292	5e-78	--	ABA-responsive element binding protein 1 [Beta vulgaris subsp. vulgaris]
Unigene62200_XYS	933	143	931	gi|302777037|gb|ADL70202.1|	453	4	266	0.58	0.68	0.04	274	281	7e-75	--	ABRE binding factor [Solanum tuberosum]
Unigene62200_XYS	933	143	931	gi|42561991|gb|AAS20434.1|	447	4	260	0.59	0.68	0.02	271	280	2e-74	--	AREB-like protein [Solanum lycopersicum]
Unigene62200_XYS	933	146	931	gi|83853821|gb|ABC47854.1|	417	1	241	0.56	0.66	0.01	266	258	6e-68	--	bzip transcription factor [Glycine max]
Unigene62200_XYS	933	146	931	gi|305430491|gb|ADM53098.1|	448	5	263	0.56	0.66	0.02	270	256	2e-67	--	ABA responsive element binding factor [Citrus trifoliata]
Unigene62200_XYS	933	146	931	gi|13775111|gb|AAK39132.1|AF369792_1	415	1	239	0.56	0.66	0.02	268	252	6e-66	--	bZIP transcription factor 6 [Phaseolus vulgaris]
Unigene62200_XYS	933	143	883	gi|94503774|gb|ABF29696.1|	406	4	232	0.59	0.69	0.01	250	243	4e-63	--	abscisic acid responsive element-binding protein 2 [Populus suaveolens]
Unigene62200_XYS	933	149	871	gi|125863276|gb|ABN58425.1|	433	6	244	0.54	0.67	0.02	248	227	2e-58	--	abscisic acid responsive elements-binding protein 2 [Populus trichocarpa] >gi|125863278|gb|ABN58426.1| abscisic acid responsive elements-binding protein 2 [Populus trichocarpa]
Unigene62200_XYS	933	146	931	gi|110749701|gb|ABG90380.1|	423	1	243	0.51	0.62	0.06	279	224	1e-57	--	bZIP transcription factor [Caragana korshinskii]
Unigene62200_XYS	933	146	931	gi|33340591|gb|AAQ14866.1|AF329450_1	437	5	241	0.51	0.63	0.01	266	221	9e-57	--	transcription factor BZIP1 [Catharanthus roseus]
Unigene62200_XYS	933	158	889	gi|334183098|ref|NP_001185157.1|	427	6	239	0.5	0.61	0.05	257	208	7e-53	--	abscisic acid-insensitive 5-like protein 5 [Arabidopsis thaliana] >gi|332193991|gb|AEE32112.1| abscisic acid-insensitive 5-like protein 5 [Arabidopsis thaliana]
Unigene62200_XYS	933	158	889	gi|79606145|ref|NP_973981.2|	408	6	239	0.5	0.61	0.05	257	208	7e-53	--	abscisic acid-insensitive 5-like protein 5 [Arabidopsis thaliana] >gi|332193990|gb|AEE32111.1| abscisic acid-insensitive 5-like protein 5 [Arabidopsis thaliana]
Unigene62200_XYS	933	158	889	gi|30693958|ref|NP_849777.1|	416	6	239	0.5	0.61	0.05	257	208	7e-53	--	abscisic acid-insensitive 5-like protein 5 [Arabidopsis thaliana] >gi|75312268|sp|Q9M7Q4.1|AI5L5_ARATH RecName: Full=ABSCISIC ACID-INSENSITIVE 5-like protein 5; AltName: Full=ABA-responsive element-binding protein 1; AltName: Full=Abscisic acid responsive elements-binding factor 2; Short=ABRE-binding factor 2; AltName: Full=bZIP transcription factor 36; Short=AtbZIP36 >gi|6739278|gb|AAF27180.1|AF…
Unigene62200_XYS	933	134	931	gi|334185466|ref|NP_001189934.1|	432	3	275	0.49	0.56	0.06	285	206	5e-52	--	abscisic acid-insensitive 5-like protein 7 [Arabidopsis thaliana] >gi|332642699|gb|AEE76220.1| abscisic acid-insensitive 5-like protein 7 [Arabidopsis thaliana]
Unigene62200_XYS	933	134	931	gi|238479817|ref|NP_001154626.1|	415	3	275	0.49	0.56	0.06	285	206	5e-52	--	abscisic acid-insensitive 5-like protein 7 [Arabidopsis thaliana] >gi|332642698|gb|AEE76219.1| abscisic acid-insensitive 5-like protein 7 [Arabidopsis thaliana]
Unigene62200_XYS	933	134	931	gi|18402186|ref|NP_566629.1|	431	3	275	0.49	0.56	0.06	285	206	5e-52	--	abscisic acid-insensitive 5-like protein 7 [Arabidopsis thaliana] >gi|75312266|sp|Q9M7Q2.1|AI5L7_ARATH RecName: Full=ABSCISIC ACID-INSENSITIVE 5-like protein 7; AltName: Full=ABA-responsive element-binding protein 2; AltName: Full=Abscisic acid responsive elements-binding factor 4; Short=ABRE-binding factor 4; AltName: Full=bZIP transcription factor 38; Short=AtbZIP38 >gi|6739283|gb|AAF27182.1|AF…
Unigene62200_XYS	933	134	931	gi|11994451|dbj|BAB02453.1|	442	3	275	0.49	0.56	0.06	285	206	5e-52	--	abscisic acid responsive elements-binding factor [Arabidopsis thaliana]
Unigene62200_XYS	933	146	874	gi|171466739|gb|ACB46529.1|	439	1	259	0.47	0.56	0.1	270	197	2e-49	--	stress-related protein 1 [Glycine max]
Unigene62200_XYS	933	128	847	gi|14571808|dbj|BAB61098.1|	464	54	286	0.49	0.6	0.02	245	185	9e-46	--	phi-2 [Nicotiana tabacum]
Unigene62201_XYS	920	143	886	gi|225458627|ref|XP_002284791.1|	447	4	254	0.67	0.73	0.02	255	314	1e-84	--	PREDICTED: ripening-related bZIP protein-like isoform 2 [Vitis vinifera] >gi|225458629|ref|XP_002284785.1| PREDICTED: ripening-related bZIP protein-like isoform 1 [Vitis vinifera]
Unigene62201_XYS	920	143	910	gi|205271003|emb|CAP66259.1|	489	6	293	0.59	0.68	0.12	293	303	2e-81	--	ABA-responsive element binding protein 1 [Beta vulgaris subsp. vulgaris]
Unigene62201_XYS	920	143	889	gi|302777037|gb|ADL70202.1|	453	4	260	0.61	0.71	0.03	259	295	5e-79	--	ABRE binding factor [Solanum tuberosum]
Unigene62201_XYS	920	143	886	gi|42561991|gb|AAS20434.1|	447	4	254	0.62	0.71	0.02	255	291	9e-78	--	AREB-like protein [Solanum lycopersicum]
Unigene62201_XYS	920	146	892	gi|83853821|gb|ABC47854.1|	417	1	235	0.58	0.68	0.01	252	273	3e-72	--	bzip transcription factor [Glycine max]
Unigene62201_XYS	920	146	889	gi|13775111|gb|AAK39132.1|AF369792_1	415	1	234	0.59	0.68	0.01	253	261	7e-69	--	bZIP transcription factor 6 [Phaseolus vulgaris]
Unigene62201_XYS	920	146	910	gi|305430491|gb|ADM53098.1|	448	5	250	0.57	0.67	0	256	258	6e-68	--	ABA responsive element binding factor [Citrus trifoliata]
Unigene62201_XYS	920	143	865	gi|94503774|gb|ABF29696.1|	406	4	232	0.59	0.7	0.01	244	241	1e-62	--	abscisic acid responsive element-binding protein 2 [Populus suaveolens]
Unigene62201_XYS	920	149	868	gi|125863276|gb|ABN58425.1|	433	6	245	0.55	0.68	0.02	246	233	3e-60	--	abscisic acid responsive elements-binding protein 2 [Populus trichocarpa] >gi|125863278|gb|ABN58426.1| abscisic acid responsive elements-binding protein 2 [Populus trichocarpa]
Unigene62201_XYS	920	146	910	gi|110749701|gb|ABG90380.1|	423	1	238	0.52	0.62	0.05	271	230	2e-59	--	bZIP transcription factor [Caragana korshinskii]
Unigene62201_XYS	920	146	856	gi|33340591|gb|AAQ14866.1|AF329450_1	437	5	235	0.56	0.68	0.01	240	230	2e-59	--	transcription factor BZIP1 [Catharanthus roseus]
Unigene62201_XYS	920	158	847	gi|334183098|ref|NP_001185157.1|	427	6	234	0.54	0.64	0.06	246	220	2e-56	--	abscisic acid-insensitive 5-like protein 5 [Arabidopsis thaliana] >gi|332193991|gb|AEE32112.1| abscisic acid-insensitive 5-like protein 5 [Arabidopsis thaliana]
Unigene62201_XYS	920	158	847	gi|79606145|ref|NP_973981.2|	408	6	234	0.54	0.64	0.06	246	220	2e-56	--	abscisic acid-insensitive 5-like protein 5 [Arabidopsis thaliana] >gi|332193990|gb|AEE32111.1| abscisic acid-insensitive 5-like protein 5 [Arabidopsis thaliana]
Unigene62201_XYS	920	158	847	gi|30693958|ref|NP_849777.1|	416	6	234	0.54	0.64	0.06	246	220	2e-56	--	abscisic acid-insensitive 5-like protein 5 [Arabidopsis thaliana] >gi|75312268|sp|Q9M7Q4.1|AI5L5_ARATH RecName: Full=ABSCISIC ACID-INSENSITIVE 5-like protein 5; AltName: Full=ABA-responsive element-binding protein 1; AltName: Full=Abscisic acid responsive elements-binding factor 2; Short=ABRE-binding factor 2; AltName: Full=bZIP transcription factor 36; Short=AtbZIP36 >gi|6739278|gb|AAF27180.1|AF…
Unigene62201_XYS	920	134	904	gi|334185466|ref|NP_001189934.1|	432	3	265	0.49	0.57	0.06	276	206	3e-52	--	abscisic acid-insensitive 5-like protein 7 [Arabidopsis thaliana] >gi|332642699|gb|AEE76220.1| abscisic acid-insensitive 5-like protein 7 [Arabidopsis thaliana]
Unigene62201_XYS	920	134	904	gi|238479817|ref|NP_001154626.1|	415	3	265	0.49	0.57	0.06	276	206	3e-52	--	abscisic acid-insensitive 5-like protein 7 [Arabidopsis thaliana] >gi|332642698|gb|AEE76219.1| abscisic acid-insensitive 5-like protein 7 [Arabidopsis thaliana]
Unigene62201_XYS	920	134	904	gi|18402186|ref|NP_566629.1|	431	3	265	0.49	0.57	0.06	276	206	3e-52	--	abscisic acid-insensitive 5-like protein 7 [Arabidopsis thaliana] >gi|75312266|sp|Q9M7Q2.1|AI5L7_ARATH RecName: Full=ABSCISIC ACID-INSENSITIVE 5-like protein 7; AltName: Full=ABA-responsive element-binding protein 2; AltName: Full=Abscisic acid responsive elements-binding factor 4; Short=ABRE-binding factor 4; AltName: Full=bZIP transcription factor 38; Short=AtbZIP38 >gi|6739283|gb|AAF27182.1|AF…
Unigene62201_XYS	920	134	904	gi|11994451|dbj|BAB02453.1|	442	3	265	0.49	0.57	0.06	276	206	3e-52	--	abscisic acid responsive elements-binding factor [Arabidopsis thaliana]
Unigene62201_XYS	920	146	916	gi|171466739|gb|ACB46529.1|	439	1	258	0.47	0.56	0.09	284	204	1e-51	--	stress-related protein 1 [Glycine max]
Unigene62201_XYS	920	128	847	gi|14571808|dbj|BAB61098.1|	464	54	281	0.51	0.6	0.01	244	194	2e-48	--	phi-2 [Nicotiana tabacum]
Unigene63947_XYS	1620	1275	88	gi|10432446|emb|CAC10358.1|	416	1	414	0.62	0.72	0.05	420	473	1e-132	--	protein phosphatase 2C [Nicotiana tabacum] >gi|22553023|emb|CAC84141.2| protein phosphatase 2C [Nicotiana tabacum]
Unigene63947_XYS	1620	1275	88	gi|33309516|gb|AAQ03211.1|AF411074_1	426	1	422	0.59	0.72	0.07	429	466	1e-130	--	protein phosphatase 2C [Prunus avium]
Unigene63947_XYS	1620	1275	88	gi|121308609|dbj|BAF43700.1|	416	1	414	0.61	0.71	0.05	420	465	1e-129	--	protein phosphatase 2C [Nicotiana tabacum]
Unigene63947_XYS	1620	1275	88	gi|7768151|emb|CAB90633.1|	413	1	409	0.58	0.69	0.06	425	448	1e-125	--	protein phpsphatase 2C (PP2C) [Fagus sylvatica]
Unigene63947_XYS	1620	1275	88	gi|83356299|gb|ABC16634.1|	416	1	411	0.56	0.69	0.03	412	427	1e-118	--	protein phosphatase PP2C [Gossypium hirsutum]
Unigene63947_XYS	1620	1275	88	gi|89258512|gb|ABD65465.1|	416	1	411	0.56	0.69	0.03	412	426	1e-118	--	protein phosphatase 2C [Gossypium hirsutum]
Unigene63947_XYS	1620	1275	88	gi|15229745|ref|NP_187748.1|	399	1	391	0.57	0.69	0.02	408	425	1e-118	--	protein phosphatase 2C 37 [Arabidopsis thaliana] >gi|1352681|sp|P49598.1|P2C37_ARATH RecName: Full=Protein phosphatase 2C 37; Short=AtPP2C37; AltName: Full=Protein ABA-HYPERSENSITIVE GERMINATION 3; AltName: Full=Protein phosphatase 2C A; Short=PP2CA >gi|12322910|gb|AAG51448.1|AC008153_21 protein phosphatase 2C (PP2C); 28184-26716 [Arabidopsis thaliana] >gi|633028|dbj|BAA07287.1| protein phosphata…
Unigene63947_XYS	1620	1275	88	gi|297833924|ref|XP_002884844.1|	396	1	388	0.57	0.7	0.02	408	425	1e-117	--	AHG3/ATPP2CA [Arabidopsis lyrata subsp. lyrata] >gi|297330684|gb|EFH61103.1| AHG3/ATPP2CA [Arabidopsis lyrata subsp. lyrata]
Unigene63947_XYS	1620	1215	82	gi|15237839|ref|NP_200730.1|	413	34	413	0.58	0.7	0.05	400	424	1e-117	--	protein phosphatase [Arabidopsis thaliana] >gi|75170815|sp|Q9FIF5.1|P2C78_ARATH RecName: Full=Probable protein phosphatase 2C 78; Short=AtPP2C78 >gi|15809792|gb|AAL06824.1| AT5g59220/mnc17_110 [Arabidopsis thaliana] >gi|18377817|gb|AAL67095.1| AT5g59220/mnc17_110 [Arabidopsis thaliana] >gi|332009776|gb|AED97159.1| protein phosphatase [Arabidopsis thaliana]
Unigene63947_XYS	1620	1215	82	gi|16226419|gb|AAL16163.1|AF428395_1	413	34	413	0.59	0.71	0.04	396	422	1e-117	--	AT5g59220/mnc17_110 [Arabidopsis thaliana]
Unigene63947_XYS	1620	1245	88	gi|258546338|dbj|BAI39596.1|	406	5	404	0.56	0.66	0.07	418	421	1e-116	--	protein phosphatase 2C AHG3 homolog [Solanum lycopersicum]
Unigene63947_XYS	1620	1275	88	gi|158828162|gb|ABW81041.1|	381	1	374	0.56	0.71	0.01	401	417	1e-115	--	protein-phosphatase-2C [Arabidopsis lyrata subsp. lyrata]
Unigene63947_XYS	1620	1275	244	gi|10432448|emb|CAC10359.1|	378	1	359	0.62	0.71	0.05	364	417	1e-115	--	protein phosphatase 2C [Nicotiana tabacum]
Unigene63947_XYS	1620	1275	88	gi|158828310|gb|ABW81185.1|	385	1	378	0.56	0.7	0.01	402	415	1e-114	--	protein-phosphatase1 [Arabidopsis cebennensis]
Unigene63947_XYS	1620	1275	88	gi|75339108|sp|Q9ZW21.1|P2C24_ARATH	362	1	362	0.55	0.69	0	399	410	1e-113	--	RecName: Full=Probable protein phosphatase 2C 24; Short=AtPP2C24 >gi|63003860|gb|AAY25459.1| At2g29380 [Arabidopsis thaliana] >gi|66841370|gb|AAY57322.1| At2g29380 [Arabidopsis thaliana]
Unigene63947_XYS	1620	1275	61	gi|15222398|ref|NP_172223.1|	442	1	441	0.53	0.66	0.1	452	408	1e-112	--	protein phosphatase 2C 3 [Arabidopsis thaliana] >gi|75264091|sp|Q9LNW3.1|P2C03_ARATH RecName: Full=Protein phosphatase 2C 3; Short=AtPP2C03; AltName: Full=Protein AKT1-INTERACTING 1; AltName: Full=Protein phosphatase 2C AIP1; Short=PP2C AIP1 >gi|8778547|gb|AAF79555.1|AC022464_13 F22G5.22 [Arabidopsis thaliana] >gi|332190003|gb|AEE28124.1| protein phosphatase 2C 3 [Arabidopsis thaliana]
Unigene63947_XYS	1620	1275	88	gi|115452147|ref|NP_001049674.1|	404	1	401	0.48	0.6	0.09	437	362	9e-99	--	Os03g0268600 [Oryza sativa Japonica Group] >gi|75239592|sp|Q84JI0.1|P2C30_ORYSJ RecName: Full=Probable protein phosphatase 2C 30; Short=OsPP2C30 >gi|113548145|dbj|BAF11588.1| Os03g0268600 [Oryza sativa Japonica Group]
Unigene63947_XYS	1620	1275	88	gi|115441017|ref|NP_001044788.1|	414	1	412	0.46	0.6	0.09	436	347	2e-94	--	Os01g0846300 [Oryza sativa Japonica Group] >gi|75285811|sp|Q5N9N2.1|P2C09_ORYSJ RecName: Full=Probable protein phosphatase 2C 9; Short=OsPP2C09 >gi|113534319|dbj|BAF06702.1| Os01g0846300 [Oryza sativa Japonica Group]
Unigene63947_XYS	1620	978	88	gi|75288844|sp|Q65XG6.1|P2C49_ORYSJ	416	90	413	0.54	0.66	0.08	325	333	3e-90	--	RecName: Full=Probable protein phosphatase 2C 49; Short=OsPP2C49
Unigene63947_XYS	1620	1275	88	gi|226528423|ref|NP_001149037.1|	408	1	406	0.46	0.58	0.09	437	333	4e-90	--	protein phosphatase 2C [Zea mays] >gi|195624162|gb|ACG33911.1| protein phosphatase 2C [Zea mays]
Unigene63987_XYS	393	363	148	gi|3643090|gb|AAC36700.1|	401	276	347	0.68	0.81	0	72	101	3e-21	--	protein phosphatase-2C [Mesembryanthemum crystallinum]
Unigene63987_XYS	393	363	148	gi|222423001|dbj|BAH19484.1|	323	252	323	0.63	0.81	0	72	100	4e-21	--	AT4G27800 [Arabidopsis thaliana]
Unigene63987_XYS	393	363	148	gi|30687733|ref|NP_849459.1|	335	264	335	0.63	0.81	0	72	100	4e-21	--	protein phosphatase 2C 57 [Arabidopsis thaliana] >gi|332659994|gb|AEE85394.1| protein phosphatase 2C 57 [Arabidopsis thaliana]
Unigene63987_XYS	393	363	148	gi|115437502|ref|NP_001043311.1|	389	263	334	0.68	0.8	0	72	100	6e-21	--	Os01g0552300 [Oryza sativa Japonica Group] >gi|75222742|sp|Q5JKN1.1|P2C05_ORYSJ RecName: Full=Probable protein phosphatase 2C 5; Short=OsPP2C05 >gi|113532842|dbj|BAF05225.1| Os01g0552300 [Oryza sativa Japonica Group]
Unigene63987_XYS	393	363	148	gi|131054188|gb|ABO32801.1|	393	267	338	0.68	0.81	0	72	100	7e-21	--	PP2C [Hordeum vulgare subsp. vulgare]
Unigene63987_XYS	393	363	148	gi|15234274|ref|NP_194509.1|	388	264	335	0.63	0.8	0	72	99.4	1e-20	--	protein phosphatase 2C 57 [Arabidopsis thaliana] >gi|12643420|sp|P49599.2|P2C57_ARATH RecName: Full=Protein phosphatase 2C 57; Short=AtPP2C57; AltName: Full=Protein phosphatase 2C PPH1; Short=PP2C PPH1 >gi|7269633|emb|CAB81429.1| protein phosphatase homolog (PPH1) [Arabidopsis thaliana] >gi|332659993|gb|AEE85393.1| protein phosphatase 2C 57 [Arabidopsis thaliana]
Unigene63987_XYS	393	363	148	gi|995839|gb|AAA92889.1|	364	264	335	0.62	0.8	0	72	97.4	5e-20	--	protein phosphatase homolog [Arabidopsis thaliana]
Unigene63987_XYS	393	363	148	gi|4972111|emb|CAB43968.1|	386	264	333	0.62	0.79	0	72	92.4	2e-18	--	protein phosphatase homolog (PPH1) [Arabidopsis thaliana]
Unigene63987_XYS	393	363	178	gi|30687740|ref|NP_849460.1|	326	264	325	0.61	0.77	0	62	85.5	2e-16	--	protein phosphatase 2C 57 [Arabidopsis thaliana] >gi|332659995|gb|AEE85395.1| protein phosphatase 2C 57 [Arabidopsis thaliana]
Unigene63987_XYS	393	324	169	gi|325190794|emb|CCA25284.1|	1743	1667	1718	0.5	0.69	0	52	56.6	9e-08	--	calcium/calmodulindependent protein kinase kinase pu [Albugo laibachii Nc14]
Unigene63987_XYS	393	327	169	gi|325187546|emb|CCA22084.1|	1679	1602	1654	0.47	0.75	0	53	56.6	9e-08	--	calcium/calmodulindependent protein kinase kinase pu [Albugo laibachii Nc14]
Unigene63987_XYS	393	324	157	gi|297852422|ref|XP_002894092.1|	383	278	333	0.46	0.67	0	56	56.6	9e-08	--	protein phosphatase type 2C [Arabidopsis lyrata subsp. lyrata] >gi|297339934|gb|EFH70351.1| protein phosphatase type 2C [Arabidopsis lyrata subsp. lyrata]
Unigene63987_XYS	393	324	154	gi|62319080|dbj|BAD94223.1|	120	20	76	0.45	0.66	0	57	56.6	9e-08	--	protein phosphatase like [Arabidopsis thaliana]
Unigene63987_XYS	393	324	157	gi|8778520|gb|AAF79528.1|AC023673_16	377	272	327	0.46	0.67	0	56	56.6	9e-08	--	F21D18.27 [Arabidopsis thaliana] >gi|51536570|gb|AAU05523.1| At1g48040 [Arabidopsis thaliana]
Unigene63987_XYS	393	324	157	gi|226739229|sp|Q9LNF4.2|P2C13_ARATH	383	278	333	0.46	0.67	0	56	56.6	9e-08	--	RecName: Full=Probable protein phosphatase 2C 13; Short=AtPP2C13
Unigene63987_XYS	393	324	154	gi|75311604|sp|Q9LUU7.1|P2C43_ARATH	422	322	378	0.45	0.66	0	57	56.6	9e-08	--	RecName: Full=Probable protein phosphatase 2C 43; Short=AtPP2C43 >gi|11994541|dbj|BAB02728.1| protein phosphatase 2C-like protein [Arabidopsis thaliana] >gi|110737626|dbj|BAF00754.1| protein phosphatase like [Arabidopsis thaliana]
Unigene63987_XYS	393	345	145	gi|75266736|sp|Q9SZ53.1|P2C60_ARATH	357	246	312	0.4	0.56	0	67	55.5	2e-07	--	RecName: Full=Probable protein phosphatase 2C 60; Short=AtPP2C60 >gi|4584525|emb|CAB40756.1| protein phosphatase 2C-like protein [Arabidopsis thaliana] >gi|7270089|emb|CAB79904.1| protein phosphatase 2C-like protein [Arabidopsis thaliana] >gi|16209698|gb|AAL14406.1| AT4g31860/F11C18_60 [Arabidopsis thaliana] >gi|21360433|gb|AAM47332.1| AT4g31860/F11C18_60 [Arabidopsis thaliana]
Unigene63987_XYS	393	345	175	gi|15224677|ref|NP_180079.1|	355	246	302	0.4	0.61	0	57	54.7	4e-07	--	protein phosphatase [Arabidopsis thaliana] >gi|75220102|sp|O81716.1|P2C21_ARATH RecName: Full=Probable protein phosphatase 2C 21; Short=AtPP2C21; AltName: Full=AtPPC4;2 >gi|18652943|dbj|BAB84700.1| protein phosphatase 2C [Arabidopsis thaliana] >gi|330252560|gb|AEC07654.1| protein phosphatase [Arabidopsis thaliana]
Unigene63987_XYS	393	348	154	gi|298712448|emb|CBJ33223.1|	1081	997	1061	0.41	0.55	0	65	54.3	5e-07	--	protein phosphatase 2C [Ectocarpus siliculosus]
Unigene63987_XYS	393	336	106	gi|226495559|ref|NP_001149407.1|	354	243	318	0.33	0.58	0	77	53.9	6e-07	--	DNA-binding protein phosphatase 2C [Zea mays] >gi|195627040|gb|ACG35350.1| DNA-binding protein phosphatase 2C [Zea mays]
Unigene63989_XYS	363	333	1	gi|3643090|gb|AAC36700.1|	401	276	386	0.67	0.88	0	111	163	6e-40	--	protein phosphatase-2C [Mesembryanthemum crystallinum]
Unigene63989_XYS	363	333	1	gi|115437502|ref|NP_001043311.1|	389	263	373	0.67	0.81	0	111	154	4e-37	--	Os01g0552300 [Oryza sativa Japonica Group] >gi|75222742|sp|Q5JKN1.1|P2C05_ORYSJ RecName: Full=Probable protein phosphatase 2C 5; Short=OsPP2C05 >gi|113532842|dbj|BAF05225.1| Os01g0552300 [Oryza sativa Japonica Group]
Unigene63989_XYS	363	333	1	gi|15234274|ref|NP_194509.1|	388	264	374	0.63	0.83	0	111	153	6e-37	--	protein phosphatase 2C 57 [Arabidopsis thaliana] >gi|12643420|sp|P49599.2|P2C57_ARATH RecName: Full=Protein phosphatase 2C 57; Short=AtPP2C57; AltName: Full=Protein phosphatase 2C PPH1; Short=PP2C PPH1 >gi|7269633|emb|CAB81429.1| protein phosphatase homolog (PPH1) [Arabidopsis thaliana] >gi|332659993|gb|AEE85393.1| protein phosphatase 2C 57 [Arabidopsis thaliana]
Unigene63989_XYS	363	333	1	gi|131054188|gb|ABO32801.1|	393	267	377	0.65	0.82	0	111	151	3e-36	--	PP2C [Hordeum vulgare subsp. vulgare]
Unigene63989_XYS	363	333	1	gi|4972111|emb|CAB43968.1|	386	264	372	0.63	0.82	0	111	146	7e-35	--	protein phosphatase homolog (PPH1) [Arabidopsis thaliana]
Unigene63989_XYS	363	333	46	gi|995839|gb|AAA92889.1|	364	264	359	0.63	0.84	0	96	132	1e-30	--	protein phosphatase homolog [Arabidopsis thaliana]
Unigene63989_XYS	363	333	124	gi|222423001|dbj|BAH19484.1|	323	252	321	0.64	0.81	0	70	98.6	2e-20	--	AT4G27800 [Arabidopsis thaliana]
Unigene63989_XYS	363	333	124	gi|30687733|ref|NP_849459.1|	335	264	333	0.64	0.81	0	70	98.6	2e-20	--	protein phosphatase 2C 57 [Arabidopsis thaliana] >gi|332659994|gb|AEE85394.1| protein phosphatase 2C 57 [Arabidopsis thaliana]
Unigene63989_XYS	363	333	148	gi|30687740|ref|NP_849460.1|	326	264	325	0.61	0.77	0	62	85.5	2e-16	--	protein phosphatase 2C 57 [Arabidopsis thaliana] >gi|332659995|gb|AEE85395.1| protein phosphatase 2C 57 [Arabidopsis thaliana]
Unigene63989_XYS	363	294	88	gi|62319080|dbj|BAD94223.1|	120	20	88	0.44	0.66	0	69	67.4	5e-11	--	protein phosphatase like [Arabidopsis thaliana]
Unigene63989_XYS	363	294	88	gi|75311604|sp|Q9LUU7.1|P2C43_ARATH	422	322	390	0.44	0.66	0	69	67.4	5e-11	--	RecName: Full=Probable protein phosphatase 2C 43; Short=AtPP2C43 >gi|11994541|dbj|BAB02728.1| protein phosphatase 2C-like protein [Arabidopsis thaliana] >gi|110737626|dbj|BAF00754.1| protein phosphatase like [Arabidopsis thaliana]
Unigene63989_XYS	363	294	88	gi|297852422|ref|XP_002894092.1|	383	278	346	0.44	0.66	0	69	67	7e-11	--	protein phosphatase type 2C [Arabidopsis lyrata subsp. lyrata] >gi|297339934|gb|EFH70351.1| protein phosphatase type 2C [Arabidopsis lyrata subsp. lyrata]
Unigene63989_XYS	363	294	88	gi|8778520|gb|AAF79528.1|AC023673_16	377	272	340	0.43	0.68	0	69	67	7e-11	--	F21D18.27 [Arabidopsis thaliana] >gi|51536570|gb|AAU05523.1| At1g48040 [Arabidopsis thaliana]
Unigene63989_XYS	363	294	88	gi|226739229|sp|Q9LNF4.2|P2C13_ARATH	383	278	346	0.43	0.68	0	69	67	7e-11	--	RecName: Full=Probable protein phosphatase 2C 13; Short=AtPP2C13
Unigene63989_XYS	363	294	1	gi|21554078|gb|AAM63159.1|	383	277	377	0.35	0.53	0.02	101	66.2	1e-10	--	protein phosphatase-2C [Arabidopsis thaliana] >gi|124301022|gb|ABN04763.1| At3g62260 [Arabidopsis thaliana] >gi|222423194|dbj|BAH19574.1| AT3G62260 [Arabidopsis thaliana]
Unigene63989_XYS	363	294	1	gi|122214683|sp|Q3EAF9.1|P2C49_ARATH	384	278	378	0.35	0.53	0.02	101	66.2	1e-10	--	RecName: Full=Probable protein phosphatase 2C 49; Short=AtPP2C49
Unigene63989_XYS	363	294	88	gi|325190794|emb|CCA25284.1|	1743	1667	1735	0.46	0.66	0	69	64.7	3e-10	--	calcium/calmodulindependent protein kinase kinase pu [Albugo laibachii Nc14]
Unigene63989_XYS	363	306	88	gi|195639340|gb|ACG39138.1|	360	249	321	0.36	0.61	0	73	63.9	6e-10	--	protein phosphatase 2C [Zea mays]
Unigene63989_XYS	363	306	79	gi|308805949|ref|XP_003080286.1|	418	211	286	0.4	0.56	0	76	63.5	8e-10	--	Serine/threonine protein phosphatase (ISS) [Ostreococcus tauri] >gi|116058746|emb|CAL54453.1| Serine/threonine protein phosphatase (ISS) [Ostreococcus tauri]
Unigene63989_XYS	363	318	79	gi|298712448|emb|CBJ33223.1|	1081	997	1077	0.39	0.59	0.01	81	62.8	1e-09	--	protein phosphatase 2C [Ectocarpus siliculosus]
Unigene63990_XYS	356	300	148	gi|115437502|ref|NP_001043311.1|	389	284	334	0.62	0.8	0	51	68.2	3e-11	--	Os01g0552300 [Oryza sativa Japonica Group] >gi|75222742|sp|Q5JKN1.1|P2C05_ORYSJ RecName: Full=Probable protein phosphatase 2C 5; Short=OsPP2C05 >gi|113532842|dbj|BAF05225.1| Os01g0552300 [Oryza sativa Japonica Group]
Unigene63990_XYS	356	273	148	gi|222423001|dbj|BAH19484.1|	323	282	323	0.71	0.88	0	42	67.4	5e-11	--	AT4G27800 [Arabidopsis thaliana]
Unigene63990_XYS	356	273	148	gi|30687733|ref|NP_849459.1|	335	294	335	0.71	0.88	0	42	67.4	5e-11	--	protein phosphatase 2C 57 [Arabidopsis thaliana] >gi|332659994|gb|AEE85394.1| protein phosphatase 2C 57 [Arabidopsis thaliana]
Unigene63990_XYS	356	273	148	gi|995839|gb|AAA92889.1|	364	294	335	0.71	0.85	0	42	65.9	2e-10	--	protein phosphatase homolog [Arabidopsis thaliana]
Unigene63990_XYS	356	273	148	gi|3643090|gb|AAC36700.1|	401	306	347	0.71	0.88	0	42	65.9	2e-10	--	protein phosphatase-2C [Mesembryanthemum crystallinum]
Unigene63990_XYS	356	273	148	gi|15234274|ref|NP_194509.1|	388	294	335	0.71	0.85	0	42	65.9	2e-10	--	protein phosphatase 2C 57 [Arabidopsis thaliana] >gi|12643420|sp|P49599.2|P2C57_ARATH RecName: Full=Protein phosphatase 2C 57; Short=AtPP2C57; AltName: Full=Protein phosphatase 2C PPH1; Short=PP2C PPH1 >gi|7269633|emb|CAB81429.1| protein phosphatase homolog (PPH1) [Arabidopsis thaliana] >gi|332659993|gb|AEE85393.1| protein phosphatase 2C 57 [Arabidopsis thaliana]
Unigene63990_XYS	356	273	148	gi|131054188|gb|ABO32801.1|	393	297	338	0.69	0.85	0	42	63.9	6e-10	--	PP2C [Hordeum vulgare subsp. vulgare]
Unigene63990_XYS	356	273	148	gi|4972111|emb|CAB43968.1|	386	294	333	0.69	0.83	0	42	58.9	2e-08	--	protein phosphatase homolog (PPH1) [Arabidopsis thaliana]
Unigene63990_XYS	356	273	178	gi|30687740|ref|NP_849460.1|	326	294	325	0.68	0.81	0	32	52	2e-06	--	protein phosphatase 2C 57 [Arabidopsis thaliana] >gi|332659995|gb|AEE85395.1| protein phosphatase 2C 57 [Arabidopsis thaliana]
Unigene63991_XYS	326	243	1	gi|3643090|gb|AAC36700.1|	401	306	386	0.69	0.93	0	81	127	3e-29	--	protein phosphatase-2C [Mesembryanthemum crystallinum]
Unigene63991_XYS	326	270	1	gi|115437502|ref|NP_001043311.1|	389	284	373	0.64	0.82	0	90	121	2e-27	--	Os01g0552300 [Oryza sativa Japonica Group] >gi|75222742|sp|Q5JKN1.1|P2C05_ORYSJ RecName: Full=Probable protein phosphatase 2C 5; Short=OsPP2C05 >gi|113532842|dbj|BAF05225.1| Os01g0552300 [Oryza sativa Japonica Group]
Unigene63991_XYS	326	243	1	gi|15234274|ref|NP_194509.1|	388	294	374	0.67	0.87	0	81	120	7e-27	--	protein phosphatase 2C 57 [Arabidopsis thaliana] >gi|12643420|sp|P49599.2|P2C57_ARATH RecName: Full=Protein phosphatase 2C 57; Short=AtPP2C57; AltName: Full=Protein phosphatase 2C PPH1; Short=PP2C PPH1 >gi|7269633|emb|CAB81429.1| protein phosphatase homolog (PPH1) [Arabidopsis thaliana] >gi|332659993|gb|AEE85393.1| protein phosphatase 2C 57 [Arabidopsis thaliana]
Unigene63991_XYS	326	243	1	gi|131054188|gb|ABO32801.1|	393	297	377	0.65	0.85	0	81	115	2e-25	--	PP2C [Hordeum vulgare subsp. vulgare]
Unigene63991_XYS	326	243	1	gi|4972111|emb|CAB43968.1|	386	294	372	0.66	0.86	0	81	113	8e-25	--	protein phosphatase homolog (PPH1) [Arabidopsis thaliana]
Unigene63991_XYS	326	243	46	gi|995839|gb|AAA92889.1|	364	294	359	0.69	0.89	0	66	100	4e-21	--	protein phosphatase homolog [Arabidopsis thaliana]
Unigene63991_XYS	326	243	124	gi|222423001|dbj|BAH19484.1|	323	282	321	0.72	0.87	0	40	65.1	3e-10	--	AT4G27800 [Arabidopsis thaliana]
Unigene63991_XYS	326	243	124	gi|30687733|ref|NP_849459.1|	335	294	333	0.72	0.87	0	40	65.1	3e-10	--	protein phosphatase 2C 57 [Arabidopsis thaliana] >gi|332659994|gb|AEE85394.1| protein phosphatase 2C 57 [Arabidopsis thaliana]
Unigene63991_XYS	326	237	88	gi|62319080|dbj|BAD94223.1|	120	39	88	0.48	0.66	0	50	52	2e-06	--	protein phosphatase like [Arabidopsis thaliana]
Unigene63991_XYS	326	243	148	gi|30687740|ref|NP_849460.1|	326	294	325	0.68	0.81	0	32	52	2e-06	--	protein phosphatase 2C 57 [Arabidopsis thaliana] >gi|332659995|gb|AEE85395.1| protein phosphatase 2C 57 [Arabidopsis thaliana]
Unigene63991_XYS	326	237	88	gi|75311604|sp|Q9LUU7.1|P2C43_ARATH	422	341	390	0.48	0.66	0	50	52	2e-06	--	RecName: Full=Probable protein phosphatase 2C 43; Short=AtPP2C43 >gi|11994541|dbj|BAB02728.1| protein phosphatase 2C-like protein [Arabidopsis thaliana] >gi|110737626|dbj|BAF00754.1| protein phosphatase like [Arabidopsis thaliana]
Unigene64372_XYS	872	870	211	gi|3608412|gb|AAC35951.1|	309	89	309	0.86	0.94	0	221	384	1e-105	--	protein phosphatase-2c [Mesembryanthemum crystallinum]
Unigene64372_XYS	872	870	214	gi|7768153|emb|CAB90634.1|	397	169	387	0.85	0.94	0	219	383	1e-105	--	protein phosphatase 2C (PP2C) [Fagus sylvatica]
Unigene64372_XYS	872	870	214	gi|115450597|ref|NP_001048899.1|	399	170	388	0.79	0.91	0	219	359	2e-98	--	Os03g0137200 [Oryza sativa Japonica Group] >gi|122247552|sp|Q10S32.1|P2C28_ORYSJ RecName: Full=Probable protein phosphatase 2C 28; Short=OsPP2C28 >gi|113547370|dbj|BAF10813.1| Os03g0137200 [Oryza sativa Japonica Group]
Unigene64372_XYS	872	870	208	gi|115469996|ref|NP_001058597.1|	392	169	389	0.8	0.9	0	221	359	2e-98	--	Os06g0717800 [Oryza sativa Japonica Group] >gi|75252834|sp|Q5Z8P0.1|P2C60_ORYSJ RecName: Full=Probable protein phosphatase 2C 60; Short=OsPP2C60 >gi|113596637|dbj|BAF20511.1| Os06g0717800 [Oryza sativa Japonica Group]
Unigene64372_XYS	872	870	208	gi|4206122|gb|AAD11430.1|	396	168	388	0.79	0.9	0	221	359	3e-98	--	protein phosphatase 2C homolog [Mesembryanthemum crystallinum]
Unigene64372_XYS	872	870	214	gi|195623796|gb|ACG33728.1|	399	170	388	0.8	0.9	0	219	357	9e-98	--	protein phosphatase 2C [Zea mays]
Unigene64372_XYS	872	870	214	gi|195620982|gb|ACG32321.1|	399	170	388	0.79	0.91	0	219	357	1e-97	--	protein phosphatase 2C [Zea mays]
Unigene64372_XYS	872	870	232	gi|75262633|sp|Q9FKX4.1|P2C79_ARATH	385	170	382	0.81	0.92	0	213	357	2e-97	--	RecName: Full=Probable protein phosphatase 2C 79; Short=AtPP2C79; Flags: Precursor >gi|10177123|dbj|BAB10413.1| protein phosphatase 2C-like protein [Arabidopsis thaliana] >gi|17065022|gb|AAL32665.1| protein phosphatase 2C-like protein [Arabidopsis thaliana] >gi|24899803|gb|AAN65116.1| protein phosphatase 2C-like protein [Arabidopsis thaliana]
Unigene64372_XYS	872	870	214	gi|226528828|ref|NP_001152449.1|	399	170	388	0.78	0.9	0	219	352	5e-96	--	protein phosphatase 2C [Zea mays] >gi|195656407|gb|ACG47671.1| protein phosphatase 2C [Zea mays]
Unigene64372_XYS	872	870	214	gi|297801926|ref|XP_002868847.1|	399	169	387	0.77	0.89	0	219	351	8e-96	--	phosphatase 2C family protein [Arabidopsis lyrata subsp. lyrata] >gi|297314683|gb|EFH45106.1| phosphatase 2C family protein [Arabidopsis lyrata subsp. lyrata]
Unigene64372_XYS	872	870	214	gi|75251246|sp|Q5PNS9.1|P2C64_ARATH	400	169	387	0.77	0.89	0	219	350	1e-95	--	RecName: Full=Probable protein phosphatase 2C 64; Short=AtPP2C64 >gi|56382009|gb|AAV85723.1| At4g38520 [Arabidopsis thaliana] >gi|59958308|gb|AAX12864.1| At4g38520 [Arabidopsis thaliana]
Unigene64372_XYS	872	870	214	gi|115483220|ref|NP_001065203.1|	393	171	388	0.76	0.89	0	219	343	1e-93	--	Os10g0544900 [Oryza sativa Japonica Group] >gi|75232355|sp|Q7XCJ7.1|P2C72_ORYSJ RecName: Full=Probable protein phosphatase 2C 72; Short=OsPP2C72 >gi|113639812|dbj|BAF27117.1| Os10g0544900 [Oryza sativa Japonica Group]
Unigene64372_XYS	872	870	232	gi|20340237|gb|AAM19705.1|AF499718_1	378	166	375	0.78	0.9	0	213	343	2e-93	--	protein phosphatase 2c-like protein [Eutrema halophilum]
Unigene64372_XYS	872	870	208	gi|195616144|gb|ACG29902.1|	392	169	391	0.77	0.86	0	223	341	9e-93	--	protein phosphatase 2C [Zea mays]
Unigene64372_XYS	872	870	211	gi|195651081|gb|ACG45008.1|	390	169	390	0.77	0.86	0	222	340	1e-92	--	protein phosphatase 2C [Zea mays]
Unigene64372_XYS	872	870	232	gi|75265640|sp|Q9SD12.1|P2C46_ARATH	379	167	376	0.76	0.89	0	213	338	7e-92	--	RecName: Full=Probable protein phosphatase 2C 46; Short=AtPP2C46; Flags: Precursor >gi|6572058|emb|CAB63001.1| protein phosphatase 2C-like protein [Arabidopsis thaliana]
Unigene64372_XYS	872	870	208	gi|226507118|ref|NP_001147802.1|	392	169	391	0.76	0.86	0	223	335	5e-91	--	LOC100281412 [Zea mays] >gi|195613822|gb|ACG28741.1| protein phosphatase 2C [Zea mays]
Unigene64372_XYS	872	870	214	gi|226506576|ref|NP_001151373.1|	397	170	387	0.74	0.88	0	219	332	4e-90	--	LOC100285006 [Zea mays] >gi|195646254|gb|ACG42595.1| protein phosphatase 2C [Zea mays]
Unigene64372_XYS	872	870	223	gi|75273276|sp|Q9LHJ9.1|P2C38_ARATH	385	171	385	0.71	0.85	0	216	310	1e-83	--	RecName: Full=Probable protein phosphatase 2C 38; Short=AtPP2C38 >gi|9294356|dbj|BAB02253.1| protein phosphatase 2C [Arabidopsis thaliana] >gi|28466963|gb|AAO44090.1| At3g12620 [Arabidopsis thaliana] >gi|222424096|dbj|BAH20008.1| AT3G12620 [Arabidopsis thaliana] >gi|222424228|dbj|BAH20072.1| AT3G12620 [Arabidopsis thaliana]
Unigene64372_XYS	872	870	223	gi|297834066|ref|XP_002884915.1|	386	172	386	0.71	0.85	0	216	308	6e-83	--	phosphatase 2C family protein [Arabidopsis lyrata subsp. lyrata] >gi|297330755|gb|EFH61174.1| phosphatase 2C family protein [Arabidopsis lyrata subsp. lyrata]
Unigene66560_XYS	656	462	1	gi|75279001|sp|O81760.1|P2C63_ARATH	380	1	155	0.74	0.84	0	155	233	2e-60	--	RecName: Full=Probable protein phosphatase 2C 63; Short=AtPP2C63 >gi|13937198|gb|AAK50092.1|AF372953_1 AT4g33920/F17I5_110 [Arabidopsis thaliana] >gi|19548015|gb|AAL87371.1| AT4g33920/F17I5_110 [Arabidopsis thaliana]
Unigene66560_XYS	656	462	1	gi|297802604|ref|XP_002869186.1|	380	1	155	0.74	0.83	0	155	230	1e-59	--	phosphatase 2C family protein [Arabidopsis lyrata subsp. lyrata] >gi|297315022|gb|EFH45445.1| phosphatase 2C family protein [Arabidopsis lyrata subsp. lyrata]
Unigene66560_XYS	656	462	1	gi|115489292|ref|NP_001067133.1|	392	2	162	0.65	0.78	0.04	161	213	2e-54	--	Os12g0580900 [Oryza sativa Japonica Group] >gi|122203382|sp|Q2QN36.1|P2C78_ORYSJ RecName: Full=Probable protein phosphatase 2C 78; Short=OsPP2C78 >gi|113649640|dbj|BAF30152.1| Os12g0580900 [Oryza sativa Japonica Group]
Unigene66560_XYS	656	423	1	gi|115451451|ref|NP_001049326.1|	392	24	164	0.63	0.75	0	141	183	1e-45	--	Os03g0207400 [Oryza sativa Japonica Group] >gi|75244545|sp|Q8H063.1|P2C29_ORYSJ RecName: Full=Probable protein phosphatase 2C 29; Short=OsPP2C29 >gi|113547797|dbj|BAF11240.1| Os03g0207400 [Oryza sativa Japonica Group]
Unigene66560_XYS	656	423	1	gi|56787112|gb|AAW29521.1|	380	15	155	0.58	0.76	0	141	176	2e-43	--	BTH-induced protein phosphatase 2C 2 K2 form [Oryza sativa Indica Group]
Unigene66560_XYS	656	423	1	gi|56787114|gb|AAW29522.1|	255	15	155	0.58	0.76	0	141	176	2e-43	--	BTH-induced protein phosphatase 2C 2 K3 form [Oryza sativa Indica Group]
Unigene66560_XYS	656	423	1	gi|75250158|sp|Q94H98.1|P2C34_ORYSJ	380	15	155	0.58	0.76	0	141	176	2e-43	--	RecName: Full=Probable protein phosphatase 2C 34; Short=OsPP2C34; AltName: Full=BTH-induced protein phosphatase 2C 2; Short=OsBIPP2C2 >gi|223635524|sp|Q5MFV5.2|P2C34_ORYSI RecName: Full=Probable protein phosphatase 2C 34; Short=OsPP2C34; AltName: Full=BTH-induced protein phosphatase 2C 2; Short=OsBIPP2C2
Unigene66560_XYS	656	459	1	gi|4206122|gb|AAD11430.1|	396	9	174	0.52	0.69	0.08	168	175	5e-43	--	protein phosphatase 2C homolog [Mesembryanthemum crystallinum]
Unigene66560_XYS	656	465	1	gi|195651081|gb|ACG45008.1|	390	7	175	0.51	0.68	0.08	169	173	1e-42	--	protein phosphatase 2C [Zea mays]
Unigene66560_XYS	656	465	1	gi|195620982|gb|ACG32321.1|	399	7	176	0.55	0.64	0.08	170	173	1e-42	--	protein phosphatase 2C [Zea mays]
Unigene66560_XYS	656	465	1	gi|226528828|ref|NP_001152449.1|	399	7	176	0.55	0.64	0.08	170	173	2e-42	--	protein phosphatase 2C [Zea mays] >gi|195656407|gb|ACG47671.1| protein phosphatase 2C [Zea mays]
Unigene66560_XYS	656	465	1	gi|195616144|gb|ACG29902.1|	392	7	175	0.52	0.68	0.08	169	173	2e-42	--	protein phosphatase 2C [Zea mays]
Unigene66560_XYS	656	465	1	gi|115469996|ref|NP_001058597.1|	392	7	175	0.51	0.68	0.08	169	172	2e-42	--	Os06g0717800 [Oryza sativa Japonica Group] >gi|75252834|sp|Q5Z8P0.1|P2C60_ORYSJ RecName: Full=Probable protein phosphatase 2C 60; Short=OsPP2C60 >gi|113596637|dbj|BAF20511.1| Os06g0717800 [Oryza sativa Japonica Group]
Unigene66560_XYS	656	465	1	gi|115450597|ref|NP_001048899.1|	399	7	176	0.52	0.66	0.08	170	172	4e-42	--	Os03g0137200 [Oryza sativa Japonica Group] >gi|122247552|sp|Q10S32.1|P2C28_ORYSJ RecName: Full=Probable protein phosphatase 2C 28; Short=OsPP2C28 >gi|113547370|dbj|BAF10813.1| Os03g0137200 [Oryza sativa Japonica Group]
Unigene66560_XYS	656	465	1	gi|195623796|gb|ACG33728.1|	399	7	176	0.54	0.63	0.08	170	171	7e-42	--	protein phosphatase 2C [Zea mays]
Unigene66560_XYS	656	465	4	gi|226507118|ref|NP_001147802.1|	392	7	174	0.51	0.68	0.08	168	171	9e-42	--	LOC100281412 [Zea mays] >gi|195613822|gb|ACG28741.1| protein phosphatase 2C [Zea mays]
Unigene66560_XYS	656	408	1	gi|75265640|sp|Q9SD12.1|P2C46_ARATH	379	30	173	0.57	0.72	0.05	144	171	9e-42	--	RecName: Full=Probable protein phosphatase 2C 46; Short=AtPP2C46; Flags: Precursor >gi|6572058|emb|CAB63001.1| protein phosphatase 2C-like protein [Arabidopsis thaliana]
Unigene66560_XYS	656	462	1	gi|115442579|ref|NP_001045569.1|	376	9	169	0.52	0.71	0.04	161	170	1e-41	--	Os01g0976700 [Oryza sativa Japonica Group] >gi|113535100|dbj|BAF07483.1| Os01g0976700 [Oryza sativa Japonica Group]
Unigene66560_XYS	656	408	1	gi|20340237|gb|AAM19705.1|AF499718_1	378	29	172	0.56	0.72	0.05	144	169	3e-41	--	protein phosphatase 2c-like protein [Eutrema halophilum]
Unigene66560_XYS	656	408	1	gi|75262633|sp|Q9FKX4.1|P2C79_ARATH	385	32	176	0.57	0.71	0.06	145	168	6e-41	--	RecName: Full=Probable protein phosphatase 2C 79; Short=AtPP2C79; Flags: Precursor >gi|10177123|dbj|BAB10413.1| protein phosphatase 2C-like protein [Arabidopsis thaliana] >gi|17065022|gb|AAL32665.1| protein phosphatase 2C-like protein [Arabidopsis thaliana] >gi|24899803|gb|AAN65116.1| protein phosphatase 2C-like protein [Arabidopsis thaliana]
Unigene67039_XYS	741	118	699	gi|15237325|ref|NP_197136.1|	470	1	203	0.41	0.59	0.04	203	141	1e-32	--	protein FRIGIDA like 1 [Arabidopsis thaliana] >gi|18700117|gb|AAL77670.1| AT5g16320/MQK4_4 [Arabidopsis thaliana] >gi|20856075|gb|AAM26646.1| AT5g16320/MQK4_4 [Arabidopsis thaliana] >gi|46810269|tpg|DAA05285.1| TPA_exp: flowering time protein [Arabidopsis thaliana] >gi|332004896|gb|AED92279.1| protein FRIGIDA like 1 [Arabidopsis thaliana]
Unigene67039_XYS	741	118	699	gi|118199995|gb|ABK79073.1|	278	1	203	0.41	0.59	0.04	203	140	1e-32	--	truncated FRIGIDA-LIKE1 [Arabidopsis thaliana]
Unigene67039_XYS	741	118	699	gi|118199997|gb|ABK79074.1|	473	1	196	0.36	0.57	0.04	204	126	3e-28	--	FRIGIDA-LIKE 2 [Arabidopsis thaliana]
Unigene67039_XYS	741	118	699	gi|15222466|ref|NP_174463.1|	473	1	196	0.36	0.56	0.04	204	124	1e-27	--	protein FRIGIDA like 2 [Arabidopsis thaliana] >gi|46518467|gb|AAS99715.1| At1g31814 [Arabidopsis thaliana] >gi|46810271|tpg|DAA05286.1| TPA_exp: flowering time protein [Arabidopsis thaliana] >gi|332193276|gb|AEE31397.1| protein FRIGIDA like 2 [Arabidopsis thaliana]
Unigene67039_XYS	741	343	723	gi|115478146|ref|NP_001062668.1|	542	145	293	0.3	0.49	0.14	149	68.2	1e-10	--	Os09g0248300 [Oryza sativa Japonica Group] >gi|113630901|dbj|BAF24582.1| Os09g0248300 [Oryza sativa Japonica Group]
Unigene67039_XYS	741	343	723	gi|213959156|gb|ACJ54912.1|	545	149	297	0.3	0.49	0.14	149	68.2	1e-10	--	ABI3 interacting protein [Oryza sativa Japonica Group]
Unigene67039_XYS	741	343	723	gi|115478144|ref|NP_001062667.1|	540	149	297	0.3	0.49	0.14	149	68.2	1e-10	--	Os09g0248200 [Oryza sativa Japonica Group] >gi|113630900|dbj|BAF24581.1| Os09g0248200 [Oryza sativa Japonica Group]
Unigene67039_XYS	741	172	711	gi|297800720|ref|XP_002868244.1|	532	12	248	0.26	0.44	0.24	237	66.2	4e-10	--	hydroxyproline-rich glycoprotein family protein [Arabidopsis lyrata subsp. lyrata] >gi|297314080|gb|EFH44503.1| hydroxyproline-rich glycoprotein family protein [Arabidopsis lyrata subsp. lyrata]
Unigene67039_XYS	741	136	735	gi|115473127|ref|NP_001060162.1|	608	67	306	0.26	0.45	0.16	240	66.2	4e-10	--	Os07g0592300 [Oryza sativa Japonica Group] >gi|113611698|dbj|BAF22076.1| Os07g0592300 [Oryza sativa Japonica Group]
Unigene67039_XYS	741	187	711	gi|18414336|ref|NP_567447.1|	532	17	248	0.25	0.42	0.24	232	64.3	2e-09	--	FRIGIDA-like protein [Arabidopsis thaliana] >gi|15451076|gb|AAK96809.1| hydroxyproline-rich glycoprotein homolog [Arabidopsis thaliana] >gi|20148429|gb|AAM10105.1| hydroxyproline-rich glycoprotein homolog [Arabidopsis thaliana] >gi|21554367|gb|AAM63474.1| hydroxyproline-rich glycoprotein-like protein [Arabidopsis thaliana] >gi|332658117|gb|AEE83517.1| FRIGIDA-like protein [Arabidopsis thaliana]
Unigene67039_XYS	741	187	711	gi|2244847|emb|CAB10269.1|	507	17	248	0.25	0.42	0.24	232	64.3	2e-09	--	hydroxyproline-rich glycoprotein homolog [Arabidopsis thaliana] >gi|7268236|emb|CAB78532.1| hydroxyproline-rich glycoprotein homolog [Arabidopsis thaliana]
Unigene67039_XYS	741	343	723	gi|226506506|ref|NP_001151902.1|	534	138	286	0.3	0.46	0.14	149	63.2	4e-09	--	ABI3-interacting protein 2 [Zea mays] >gi|195650803|gb|ACG44869.1| ABI3-interacting protein 2 [Zea mays]
Unigene67039_XYS	741	406	627	gi|156752431|gb|ABU93961.1|	129	45	128	0.46	0.6	0.11	84	63.2	4e-09	--	hydroxyproline-rich glycoprotein-like protein [Pinus sylvestris]
Unigene67039_XYS	741	406	627	gi|156752421|gb|ABU93956.1|	129	45	128	0.46	0.6	0.11	84	63.2	4e-09	--	hydroxyproline-rich glycoprotein-like protein [Pinus sylvestris] >gi|156752423|gb|ABU93957.1| hydroxyproline-rich glycoprotein-like protein [Pinus sylvestris] >gi|156752425|gb|ABU93958.1| hydroxyproline-rich glycoprotein-like protein [Pinus sylvestris] >gi|156752427|gb|ABU93959.1| hydroxyproline-rich glycoprotein-like protein [Pinus sylvestris] >gi|156752429|gb|ABU93960.1| hydroxyproline-rich gly…
Unigene67039_XYS	741	376	723	gi|145572856|gb|AAP31312.2|	672	218	345	0.29	0.53	0.09	128	63.2	4e-09	--	ABI3-interacting protein 2 [Callitropsis nootkatensis]
Unigene67039_XYS	741	91	717	gi|326415774|gb|ADZ72834.1|	641	25	261	0.23	0.44	0.12	238	62.4	6e-09	--	FRIGIDA-like protein [Aquilegia formosa]
Unigene67039_XYS	741	172	705	gi|115470809|ref|NP_001059003.1|	453	9	232	0.26	0.4	0.2	224	60.8	2e-08	--	Os07g0173200 [Oryza sativa Japonica Group] >gi|113610539|dbj|BAF20917.1| Os07g0173200 [Oryza sativa Japonica Group]
Unigene67039_XYS	741	220	711	gi|16974572|gb|AAL31182.1|	505	1	221	0.25	0.42	0.25	221	60.5	2e-08	--	AT4g14900/dl3490c [Arabidopsis thaliana]
Unigene67039_XYS	741	127	705	gi|115455885|ref|NP_001051543.1|	550	1	245	0.27	0.4	0.21	245	58.9	7e-08	--	Os03g0794900 [Oryza sativa Japonica Group] >gi|50400037|gb|AAT76425.1| expressed protein [Oryza sativa Japonica Group] >gi|113550014|dbj|BAF13457.1| Os03g0794900 [Oryza sativa Japonica Group]
Unigene67039_XYS	741	388	723	gi|30695446|ref|NP_850923.1|	558	169	300	0.3	0.46	0.15	132	57.4	2e-07	--	FRIGIDA-like protein [Arabidopsis thaliana] >gi|332008280|gb|AED95663.1| FRIGIDA-like protein [Arabidopsis thaliana]
Unigene67040_XYS	380	42	338	gi|15237325|ref|NP_197136.1|	470	100	203	0.4	0.56	0.04	104	73.9	6e-13	--	protein FRIGIDA like 1 [Arabidopsis thaliana] >gi|18700117|gb|AAL77670.1| AT5g16320/MQK4_4 [Arabidopsis thaliana] >gi|20856075|gb|AAM26646.1| AT5g16320/MQK4_4 [Arabidopsis thaliana] >gi|46810269|tpg|DAA05285.1| TPA_exp: flowering time protein [Arabidopsis thaliana] >gi|332004896|gb|AED92279.1| protein FRIGIDA like 1 [Arabidopsis thaliana]
Unigene67040_XYS	380	42	338	gi|118199995|gb|ABK79073.1|	278	100	203	0.4	0.56	0.04	104	73.6	7e-13	--	truncated FRIGIDA-LIKE1 [Arabidopsis thaliana]
Unigene67040_XYS	380	42	338	gi|118199997|gb|ABK79074.1|	473	89	196	0.35	0.54	0.08	108	69.3	1e-11	--	FRIGIDA-LIKE 2 [Arabidopsis thaliana]
Unigene67040_XYS	380	42	338	gi|15222466|ref|NP_174463.1|	473	89	196	0.35	0.54	0.08	108	68.6	2e-11	--	protein FRIGIDA like 2 [Arabidopsis thaliana] >gi|46518467|gb|AAS99715.1| At1g31814 [Arabidopsis thaliana] >gi|46810271|tpg|DAA05286.1| TPA_exp: flowering time protein [Arabidopsis thaliana] >gi|332193276|gb|AEE31397.1| protein FRIGIDA like 2 [Arabidopsis thaliana]
Unigene67040_XYS	380	18	362	gi|115478146|ref|NP_001062668.1|	542	157	293	0.29	0.48	0.16	137	58.5	2e-08	--	Os09g0248300 [Oryza sativa Japonica Group] >gi|113630901|dbj|BAF24582.1| Os09g0248300 [Oryza sativa Japonica Group]
Unigene67040_XYS	380	18	362	gi|213959156|gb|ACJ54912.1|	545	161	297	0.28	0.46	0.16	137	58.2	3e-08	--	ABI3 interacting protein [Oryza sativa Japonica Group]
Unigene67040_XYS	380	18	362	gi|115478144|ref|NP_001062667.1|	540	161	297	0.28	0.46	0.16	137	58.2	3e-08	--	Os09g0248200 [Oryza sativa Japonica Group] >gi|113630900|dbj|BAF24581.1| Os09g0248200 [Oryza sativa Japonica Group]
Unigene67040_XYS	380	36	362	gi|226506506|ref|NP_001151902.1|	534	156	286	0.3	0.45	0.16	131	57	7e-08	--	ABI3-interacting protein 2 [Zea mays] >gi|195650803|gb|ACG44869.1| ABI3-interacting protein 2 [Zea mays]
Unigene67040_XYS	380	33	266	gi|156752431|gb|ABU93961.1|	129	41	128	0.4	0.53	0.11	88	54.7	4e-07	--	hydroxyproline-rich glycoprotein-like protein [Pinus sylvestris]
Unigene67040_XYS	380	33	266	gi|156752421|gb|ABU93956.1|	129	41	128	0.4	0.53	0.11	88	54.7	4e-07	--	hydroxyproline-rich glycoprotein-like protein [Pinus sylvestris] >gi|156752423|gb|ABU93957.1| hydroxyproline-rich glycoprotein-like protein [Pinus sylvestris] >gi|156752425|gb|ABU93958.1| hydroxyproline-rich glycoprotein-like protein [Pinus sylvestris] >gi|156752427|gb|ABU93959.1| hydroxyproline-rich glycoprotein-like protein [Pinus sylvestris] >gi|156752429|gb|ABU93960.1| hydroxyproline-rich gly…
Unigene67040_XYS	380	39	326	gi|195651023|gb|ACG44979.1|	512	51	155	0.36	0.51	0.08	105	52.8	1e-06	--	ABI3-interacting protein 2 [Zea mays]
Unigene67040_XYS	380	39	326	gi|297721867|ref|NP_001173297.1|	514	61	162	0.39	0.52	0.05	102	51.2	4e-06	--	Os03g0193225 [Oryza sativa Japonica Group] >gi|108706632|gb|ABF94427.1| expressed protein [Oryza sativa Japonica Group] >gi|255674275|dbj|BAH92025.1| Os03g0193225 [Oryza sativa Japonica Group]
Unigene67040_XYS	380	39	326	gi|108706633|gb|ABF94428.1|	305	61	162	0.39	0.52	0.05	102	51.2	4e-06	--	expressed protein [Oryza sativa Japonica Group]
Unigene68114_XYS	526	3	524	gi|343887277|dbj|BAK61823.1|	630	377	550	0.75	0.89	0	175	269	1e-71	--	protein phosphatase 2c [Citrus unshiu]
Unigene68114_XYS	526	3	524	gi|339777479|gb|AEK05577.1|	548	375	548	0.75	0.88	0	175	268	3e-71	--	abscisic acid insensitivity 1B [Populus balsamifera]
Unigene68114_XYS	526	3	524	gi|339777467|gb|AEK05571.1|	548	375	548	0.75	0.88	0	175	268	3e-71	--	abscisic acid insensitivity 1B [Populus balsamifera] >gi|339777475|gb|AEK05575.1| abscisic acid insensitivity 1B [Populus balsamifera] >gi|339777487|gb|AEK05581.1| abscisic acid insensitivity 1B [Populus balsamifera] >gi|339777489|gb|AEK05582.1| abscisic acid insensitivity 1B [Populus balsamifera] >gi|339777491|gb|AEK05583.1| abscisic acid insensitivity 1B [Populus balsamifera] >gi|339777493|gb|A…
Unigene68114_XYS	526	3	524	gi|144225753|emb|CAM84273.1|	538	365	538	0.74	0.88	0	175	266	8e-71	--	abscisic insensitive 1B [Populus tremula]
Unigene68114_XYS	526	3	524	gi|144225743|emb|CAM84268.1|	538	365	538	0.74	0.88	0	175	266	8e-71	--	abscisic insensitive 1B [Populus tremula]
Unigene68114_XYS	526	3	524	gi|144225785|emb|CAM84289.1|	538	365	538	0.74	0.88	0	175	266	8e-71	--	abscisic insensitive 1B [Populus tremula] >gi|144225793|emb|CAM84293.1| abscisic insensitive 1B [Populus tremula] >gi|144225795|emb|CAM84294.1| abscisic insensitive 1B [Populus tremula] >gi|144225801|emb|CAM84297.1| abscisic insensitive 1B [Populus tremula]
Unigene68114_XYS	526	3	524	gi|144225789|emb|CAM84291.1|	538	365	538	0.74	0.88	0	175	266	8e-71	--	abscisic insensitive 1B [Populus tremula] >gi|144225791|emb|CAM84292.1| abscisic insensitive 1B [Populus tremula] >gi|144225797|emb|CAM84295.1| abscisic insensitive 1B [Populus tremula]
Unigene68114_XYS	526	3	524	gi|144225723|emb|CAM84258.1|	538	365	538	0.74	0.88	0	175	266	8e-71	--	abscisic insensitive 1B [Populus tremula] >gi|144225725|emb|CAM84259.1| abscisic insensitive 1B [Populus tremula] >gi|144225735|emb|CAM84264.1| abscisic insensitive 1B [Populus tremula] >gi|144225747|emb|CAM84270.1| abscisic insensitive 1B [Populus tremula] >gi|144225751|emb|CAM84272.1| abscisic insensitive 1B [Populus tremula] >gi|144225759|emb|CAM84276.1| abscisic insensitive 1B [Populus tremul…
Unigene68114_XYS	526	3	524	gi|144225719|emb|CAM84256.1|	538	365	538	0.74	0.88	0	175	266	8e-71	--	abscisic insensitive 1B [Populus tremula] >gi|144225731|emb|CAM84262.1| abscisic insensitive 1B [Populus tremula] >gi|144225739|emb|CAM84266.1| abscisic insensitive 1B [Populus tremula] >gi|144225741|emb|CAM84267.1| abscisic insensitive 1B [Populus tremula]
Unigene68114_XYS	526	3	524	gi|144225737|emb|CAM84265.1|	538	365	538	0.74	0.88	0	175	266	8e-71	--	abscisic insensitive 1B [Populus tremula]
Unigene68114_XYS	526	3	524	gi|144225721|emb|CAM84257.1|	538	365	538	0.74	0.88	0	175	266	8e-71	--	abscisic insensitive 1B [Populus tremula]
Unigene68114_XYS	526	3	524	gi|144225757|emb|CAM84275.1|	538	365	538	0.74	0.88	0	175	266	8e-71	--	abscisic insensitive 1B [Populus tremula]
Unigene68114_XYS	526	3	524	gi|144225781|emb|CAM84287.1|	538	365	538	0.74	0.88	0	175	266	8e-71	--	abscisic insensitive 1B [Populus tremula] >gi|144225783|emb|CAM84288.1| abscisic insensitive 1B [Populus tremula] >gi|144225787|emb|CAM84290.1| abscisic insensitive 1B [Populus tremula] >gi|144225799|emb|CAM84296.1| abscisic insensitive 1B [Populus tremula] >gi|144225803|emb|CAM84298.1| abscisic insensitive 1B [Populus tremula]
Unigene68114_XYS	526	3	524	gi|144225749|emb|CAM84271.1|	538	365	538	0.74	0.88	0	175	266	8e-71	--	abscisic insensitive 1B [Populus tremula]
Unigene68114_XYS	526	3	524	gi|144225727|emb|CAM84260.1|	538	365	538	0.74	0.88	0	175	266	8e-71	--	abscisic insensitive 1B [Populus tremula]
Unigene68114_XYS	526	3	524	gi|144225805|emb|CAM84299.1|	538	365	538	0.74	0.88	0	175	266	8e-71	--	abscisic insensitive 1B [Populus tremula]
Unigene68114_XYS	526	3	524	gi|144225745|emb|CAM84269.1|	538	365	538	0.74	0.88	0	175	266	8e-71	--	abscisic insensitive 1B [Populus tremula] >gi|144225755|emb|CAM84274.1| abscisic insensitive 1B [Populus tremula]
Unigene68114_XYS	526	3	524	gi|144225779|emb|CAM84286.1|	538	365	538	0.74	0.88	0	175	266	8e-71	--	abscisic insensitive 1B [Populus tremula]
Unigene68114_XYS	526	3	524	gi|144225771|emb|CAM84282.1|	538	365	538	0.74	0.88	0	175	266	8e-71	--	abscisic insensitive 1B [Populus tremula]
Unigene68114_XYS	526	3	524	gi|339777497|gb|AEK05586.1|	548	375	548	0.74	0.88	0	175	266	1e-70	--	abscisic acid insensitivity 1B [Populus balsamifera]
Unigene68217_XYS	172	171	1	gi|339777497|gb|AEK05586.1|	548	214	270	0.82	0.92	0	57	102	1e-21	--	abscisic acid insensitivity 1B [Populus balsamifera]
Unigene68217_XYS	172	171	1	gi|339777479|gb|AEK05577.1|	548	214	270	0.82	0.92	0	57	102	1e-21	--	abscisic acid insensitivity 1B [Populus balsamifera]
Unigene68217_XYS	172	171	1	gi|339777473|gb|AEK05574.1|	548	214	270	0.82	0.92	0	57	102	1e-21	--	abscisic acid insensitivity 1B [Populus balsamifera] >gi|339777477|gb|AEK05576.1| abscisic acid insensitivity 1B [Populus balsamifera] >gi|339777485|gb|AEK05580.1| abscisic acid insensitivity 1B [Populus balsamifera] >gi|339777495|gb|AEK05585.1| abscisic acid insensitivity 1B [Populus balsamifera] >gi|339777501|gb|AEK05588.1| abscisic acid insensitivity 1B [Populus balsamifera]
Unigene68217_XYS	172	171	1	gi|339777469|gb|AEK05572.1|	548	214	270	0.82	0.92	0	57	102	1e-21	--	abscisic acid insensitivity 1B [Populus balsamifera] >gi|339777471|gb|AEK05573.1| abscisic acid insensitivity 1B [Populus balsamifera] >gi|339777481|gb|AEK05578.1| abscisic acid insensitivity 1B [Populus balsamifera] >gi|339777483|gb|AEK05579.1| abscisic acid insensitivity 1B [Populus balsamifera] >gi|339777499|gb|AEK05587.1| abscisic acid insensitivity 1B [Populus balsamifera]
Unigene68217_XYS	172	171	1	gi|339777467|gb|AEK05571.1|	548	214	270	0.82	0.92	0	57	102	1e-21	--	abscisic acid insensitivity 1B [Populus balsamifera] >gi|339777475|gb|AEK05575.1| abscisic acid insensitivity 1B [Populus balsamifera] >gi|339777487|gb|AEK05581.1| abscisic acid insensitivity 1B [Populus balsamifera] >gi|339777489|gb|AEK05582.1| abscisic acid insensitivity 1B [Populus balsamifera] >gi|339777491|gb|AEK05583.1| abscisic acid insensitivity 1B [Populus balsamifera] >gi|339777493|gb|A…
Unigene68217_XYS	172	171	1	gi|144225753|emb|CAM84273.1|	538	204	260	0.82	0.91	0	57	101	3e-21	--	abscisic insensitive 1B [Populus tremula]
Unigene68217_XYS	172	171	1	gi|144225743|emb|CAM84268.1|	538	204	260	0.82	0.91	0	57	101	3e-21	--	abscisic insensitive 1B [Populus tremula]
Unigene68217_XYS	172	171	1	gi|144225729|emb|CAM84261.1|	538	204	260	0.82	0.91	0	57	101	3e-21	--	abscisic insensitive 1B [Populus tremula]
Unigene68217_XYS	172	171	1	gi|144225785|emb|CAM84289.1|	538	204	260	0.82	0.91	0	57	101	3e-21	--	abscisic insensitive 1B [Populus tremula] >gi|144225793|emb|CAM84293.1| abscisic insensitive 1B [Populus tremula] >gi|144225795|emb|CAM84294.1| abscisic insensitive 1B [Populus tremula] >gi|144225801|emb|CAM84297.1| abscisic insensitive 1B [Populus tremula]
Unigene68217_XYS	172	171	1	gi|144225789|emb|CAM84291.1|	538	204	260	0.82	0.91	0	57	101	3e-21	--	abscisic insensitive 1B [Populus tremula] >gi|144225791|emb|CAM84292.1| abscisic insensitive 1B [Populus tremula] >gi|144225797|emb|CAM84295.1| abscisic insensitive 1B [Populus tremula]
Unigene68217_XYS	172	171	1	gi|144225723|emb|CAM84258.1|	538	204	260	0.82	0.91	0	57	101	3e-21	--	abscisic insensitive 1B [Populus tremula] >gi|144225725|emb|CAM84259.1| abscisic insensitive 1B [Populus tremula] >gi|144225735|emb|CAM84264.1| abscisic insensitive 1B [Populus tremula] >gi|144225747|emb|CAM84270.1| abscisic insensitive 1B [Populus tremula] >gi|144225751|emb|CAM84272.1| abscisic insensitive 1B [Populus tremula] >gi|144225759|emb|CAM84276.1| abscisic insensitive 1B [Populus tremul…
Unigene68217_XYS	172	171	1	gi|144225719|emb|CAM84256.1|	538	204	260	0.82	0.91	0	57	101	3e-21	--	abscisic insensitive 1B [Populus tremula] >gi|144225731|emb|CAM84262.1| abscisic insensitive 1B [Populus tremula] >gi|144225739|emb|CAM84266.1| abscisic insensitive 1B [Populus tremula] >gi|144225741|emb|CAM84267.1| abscisic insensitive 1B [Populus tremula]
Unigene68217_XYS	172	171	1	gi|144225737|emb|CAM84265.1|	538	204	260	0.82	0.91	0	57	101	3e-21	--	abscisic insensitive 1B [Populus tremula]
Unigene68217_XYS	172	171	1	gi|144225767|emb|CAM84280.1|	538	204	260	0.82	0.91	0	57	101	3e-21	--	abscisic insensitive 1B [Populus tremula]
Unigene68217_XYS	172	171	1	gi|144225721|emb|CAM84257.1|	538	204	260	0.82	0.91	0	57	101	3e-21	--	abscisic insensitive 1B [Populus tremula]
Unigene68217_XYS	172	171	1	gi|144225757|emb|CAM84275.1|	538	204	260	0.82	0.91	0	57	101	3e-21	--	abscisic insensitive 1B [Populus tremula]
Unigene68217_XYS	172	171	1	gi|144225781|emb|CAM84287.1|	538	204	260	0.82	0.91	0	57	101	3e-21	--	abscisic insensitive 1B [Populus tremula] >gi|144225783|emb|CAM84288.1| abscisic insensitive 1B [Populus tremula] >gi|144225787|emb|CAM84290.1| abscisic insensitive 1B [Populus tremula] >gi|144225799|emb|CAM84296.1| abscisic insensitive 1B [Populus tremula] >gi|144225803|emb|CAM84298.1| abscisic insensitive 1B [Populus tremula]
Unigene68217_XYS	172	171	1	gi|144225749|emb|CAM84271.1|	538	204	260	0.82	0.91	0	57	101	3e-21	--	abscisic insensitive 1B [Populus tremula]
Unigene68217_XYS	172	171	1	gi|144225727|emb|CAM84260.1|	538	204	260	0.82	0.91	0	57	101	3e-21	--	abscisic insensitive 1B [Populus tremula]
Unigene68217_XYS	172	171	1	gi|144225805|emb|CAM84299.1|	538	204	260	0.82	0.91	0	57	101	3e-21	--	abscisic insensitive 1B [Populus tremula]
Unigene68237_XYS	437	435	1	gi|292677823|dbj|BAI99253.1|	384	35	180	0.69	0.82	0	146	202	1e-51	--	trehalose 6-phosphate phosphatase [Nicotiana tabacum]
Unigene68237_XYS	437	435	1	gi|51458330|gb|AAU03490.1|	384	35	180	0.69	0.82	0	146	202	1e-51	--	trehalose-phosphate phosphatase [Nicotiana tabacum]
Unigene68237_XYS	437	435	1	gi|336442407|gb|AEI55390.1|	368	19	164	0.69	0.81	0	146	201	2e-51	--	trehalose-6-phosphate phosphatase [Petunia x hybrida]
Unigene68610_XYS	574	441	1	gi|3643082|gb|AAC36697.1|	380	19	152	0.54	0.63	0.02	150	135	3e-31	--	protein phosphatase-2C [Mesembryanthemum crystallinum]
Unigene68610_XYS	574	441	1	gi|283462584|gb|ADB22517.1|	568	154	307	0.37	0.53	0.06	158	79.3	3e-14	--	protein phosphtase 2C [Marchantia polymorpha]
Unigene68610_XYS	574	384	1	gi|169264915|dbj|BAG12299.1|	595	206	342	0.37	0.48	0.09	141	79	4e-14	--	protein phosphatase 2C [Physcomitrella patens]
Unigene68610_XYS	574	198	1	gi|169264913|dbj|BAG12298.1|	587	273	334	0.56	0.62	0	66	75.1	5e-13	--	protein phosphatase 2C [Physcomitrella patens]
Unigene68610_XYS	574	396	4	gi|339777473|gb|AEK05574.1|	548	190	301	0.39	0.49	0	132	73.9	1e-12	--	abscisic acid insensitivity 1B [Populus balsamifera] >gi|339777477|gb|AEK05576.1| abscisic acid insensitivity 1B [Populus balsamifera] >gi|339777485|gb|AEK05580.1| abscisic acid insensitivity 1B [Populus balsamifera] >gi|339777495|gb|AEK05585.1| abscisic acid insensitivity 1B [Populus balsamifera] >gi|339777501|gb|AEK05588.1| abscisic acid insensitivity 1B [Populus balsamifera]
Unigene68610_XYS	574	396	4	gi|339777469|gb|AEK05572.1|	548	190	301	0.39	0.49	0	132	73.9	1e-12	--	abscisic acid insensitivity 1B [Populus balsamifera] >gi|339777471|gb|AEK05573.1| abscisic acid insensitivity 1B [Populus balsamifera] >gi|339777481|gb|AEK05578.1| abscisic acid insensitivity 1B [Populus balsamifera] >gi|339777483|gb|AEK05579.1| abscisic acid insensitivity 1B [Populus balsamifera] >gi|339777499|gb|AEK05587.1| abscisic acid insensitivity 1B [Populus balsamifera]
Unigene68610_XYS	574	396	4	gi|339777467|gb|AEK05571.1|	548	190	301	0.39	0.49	0	132	73.9	1e-12	--	abscisic acid insensitivity 1B [Populus balsamifera] >gi|339777475|gb|AEK05575.1| abscisic acid insensitivity 1B [Populus balsamifera] >gi|339777487|gb|AEK05581.1| abscisic acid insensitivity 1B [Populus balsamifera] >gi|339777489|gb|AEK05582.1| abscisic acid insensitivity 1B [Populus balsamifera] >gi|339777491|gb|AEK05583.1| abscisic acid insensitivity 1B [Populus balsamifera] >gi|339777493|gb|A…
Unigene68610_XYS	574	396	4	gi|339777497|gb|AEK05586.1|	548	190	301	0.39	0.48	0	132	73.2	2e-12	--	abscisic acid insensitivity 1B [Populus balsamifera]
Unigene68610_XYS	574	396	4	gi|339777479|gb|AEK05577.1|	548	190	301	0.39	0.48	0	132	73.2	2e-12	--	abscisic acid insensitivity 1B [Populus balsamifera]
Unigene68610_XYS	574	396	4	gi|144225743|emb|CAM84268.1|	538	180	291	0.37	0.48	0	132	70.9	1e-11	--	abscisic insensitive 1B [Populus tremula]
Unigene68610_XYS	574	396	4	gi|144225729|emb|CAM84261.1|	538	180	291	0.37	0.48	0	132	70.9	1e-11	--	abscisic insensitive 1B [Populus tremula]
Unigene68610_XYS	574	396	4	gi|144225785|emb|CAM84289.1|	538	180	291	0.37	0.48	0	132	70.9	1e-11	--	abscisic insensitive 1B [Populus tremula] >gi|144225793|emb|CAM84293.1| abscisic insensitive 1B [Populus tremula] >gi|144225795|emb|CAM84294.1| abscisic insensitive 1B [Populus tremula] >gi|144225801|emb|CAM84297.1| abscisic insensitive 1B [Populus tremula]
Unigene68610_XYS	574	396	4	gi|144225723|emb|CAM84258.1|	538	180	291	0.37	0.48	0	132	70.9	1e-11	--	abscisic insensitive 1B [Populus tremula] >gi|144225725|emb|CAM84259.1| abscisic insensitive 1B [Populus tremula] >gi|144225735|emb|CAM84264.1| abscisic insensitive 1B [Populus tremula] >gi|144225747|emb|CAM84270.1| abscisic insensitive 1B [Populus tremula] >gi|144225751|emb|CAM84272.1| abscisic insensitive 1B [Populus tremula] >gi|144225759|emb|CAM84276.1| abscisic insensitive 1B [Populus tremul…
Unigene68610_XYS	574	396	4	gi|144225719|emb|CAM84256.1|	538	180	291	0.37	0.48	0	132	70.9	1e-11	--	abscisic insensitive 1B [Populus tremula] >gi|144225731|emb|CAM84262.1| abscisic insensitive 1B [Populus tremula] >gi|144225739|emb|CAM84266.1| abscisic insensitive 1B [Populus tremula] >gi|144225741|emb|CAM84267.1| abscisic insensitive 1B [Populus tremula]
Unigene68610_XYS	574	396	4	gi|144225767|emb|CAM84280.1|	538	180	291	0.37	0.48	0	132	70.9	1e-11	--	abscisic insensitive 1B [Populus tremula]
Unigene68610_XYS	574	396	4	gi|144225721|emb|CAM84257.1|	538	180	291	0.37	0.48	0	132	70.9	1e-11	--	abscisic insensitive 1B [Populus tremula]
Unigene68610_XYS	574	396	4	gi|144225757|emb|CAM84275.1|	538	180	291	0.37	0.48	0	132	70.9	1e-11	--	abscisic insensitive 1B [Populus tremula]
Unigene68610_XYS	574	396	4	gi|144225749|emb|CAM84271.1|	538	180	291	0.37	0.48	0	132	70.9	1e-11	--	abscisic insensitive 1B [Populus tremula]
Unigene68610_XYS	574	396	4	gi|144225727|emb|CAM84260.1|	538	180	291	0.37	0.48	0	132	70.9	1e-11	--	abscisic insensitive 1B [Populus tremula]
Unigene68610_XYS	574	396	4	gi|144225779|emb|CAM84286.1|	538	180	291	0.37	0.48	0	132	70.9	1e-11	--	abscisic insensitive 1B [Populus tremula]
Unigene71878_XYS	968	776	3	gi|75303285|sp|Q8RXV3.1|P2C59_ARATH	311	1	257	0.91	0.95	0	258	468	1e-131	--	RecName: Full=Probable protein phosphatase 2C 59; Short=AtPP2C59; AltName: Full=HopW1-1-interacting protein 2; AltName: Full=Protein phosphatase 2C WIN2; Short=PP2C WIN2
Unigene71878_XYS	968	776	3	gi|20146110|dbj|BAB88944.1|	319	1	257	0.89	0.94	0	258	460	1e-128	--	protein phosphatase 2C [Mesembryanthemum crystallinum]
Unigene71878_XYS	968	776	18	gi|97954872|emb|CAK18900.1|	248	1	248	0.87	0.93	0	253	444	1e-123	--	phosphoprotein phosphatase [Cocos nucifera]
Unigene71878_XYS	968	776	3	gi|75301248|sp|Q8LAY8.1|P2C69_ARATH	354	1	257	0.83	0.92	0	258	436	1e-121	--	RecName: Full=Probable protein phosphatase 2C 69; Short=AtPP2C69 >gi|21593115|gb|AAM65064.1| protein phosphatase 2C-like protein [Arabidopsis thaliana]
Unigene71878_XYS	968	776	3	gi|75339264|sp|Q4PSE8.1|P2C71_ARATH	447	1	257	0.82	0.91	0	258	431	1e-120	--	RecName: Full=Probable protein phosphatase 2C 71; Short=AtPP2C71
Unigene71878_XYS	968	719	3	gi|115444237|ref|NP_001045898.1|	348	68	306	0.87	0.96	0	239	428	1e-119	--	Os02g0149800 [Oryza sativa Japonica Group] >gi|75289176|sp|Q67UX7.1|P2C10_ORYSJ RecName: Full=Probable protein phosphatase 2C 10; Short=OsPP2C10 >gi|113535429|dbj|BAF07812.1| Os02g0149800 [Oryza sativa Japonica Group]
Unigene71878_XYS	968	725	3	gi|115469730|ref|NP_001058464.1|	287	8	248	0.85	0.92	0	241	417	1e-115	--	Os06g0698300 [Oryza sativa Japonica Group] >gi|113596504|dbj|BAF20378.1| Os06g0698300 [Oryza sativa Japonica Group]
Unigene71878_XYS	968	725	3	gi|75288437|sp|Q5Z6F5.1|P2C59_ORYSJ	327	48	288	0.85	0.92	0	241	417	1e-115	--	RecName: Full=Probable protein phosphatase 2C 59; Short=OsPP2C59; Flags: Precursor
Unigene71878_XYS	968	716	3	gi|151384864|gb|ABS11093.1|	289	9	246	0.86	0.93	0	238	416	1e-115	--	protein phosphatase 2C [Triticum aestivum]
Unigene71878_XYS	968	776	3	gi|75232977|sp|Q7XR06.2|P2C45_ORYSJ	282	1	250	0.79	0.89	0	258	416	1e-115	--	RecName: Full=Probable protein phosphatase 2C 45; Short=OsPP2C45 >gi|38345197|emb|CAE02890.2| OSJNBa0015K02.7 [Oryza sativa Japonica Group] >gi|38346414|emb|CAE54579.1| OSJNBa0011F23.20 [Oryza sativa Japonica Group] >gi|116310860|emb|CAH67802.1| OSIGBa0132E09-OSIGBa0108L24.16 [Oryza sativa Indica Group]
Unigene71878_XYS	968	776	3	gi|8979708|emb|CAB96829.1|	348	1	251	0.81	0.9	0	258	415	1e-115	--	protein phosphatase 2C-like protein [Arabidopsis thaliana]
Unigene71878_XYS	968	716	3	gi|151384862|gb|ABS11092.1|	289	9	246	0.85	0.93	0	238	414	1e-115	--	protein phosphatase 2C [Triticum aestivum]
Unigene71878_XYS	968	776	3	gi|195658717|gb|ACG48826.1|	284	1	252	0.77	0.89	0	258	404	1e-111	--	protein phosphatase 2C isoform epsilon [Zea mays]
Unigene71878_XYS	968	731	6	gi|195620140|gb|ACG31900.1|	290	5	246	0.81	0.9	0	242	404	1e-111	--	protein phosphatase 2C isoform epsilon [Zea mays]
Unigene71878_XYS	968	731	6	gi|162458043|ref|NP_001105265.1|	290	5	246	0.81	0.9	0	242	402	1e-111	--	LOC542176 [Zea mays] >gi|48094258|gb|AAT40439.1| protein phosphatase 2C [Zea mays]
Unigene71878_XYS	968	731	6	gi|195628056|gb|ACG35858.1|	348	63	304	0.81	0.9	0	242	400	1e-110	--	protein phosphatase 2C isoform epsilon [Zea mays]
Unigene71878_XYS	968	713	3	gi|115465735|ref|NP_001056467.1|	491	217	453	0.65	0.84	0	237	323	3e-87	--	Os05g0587100 [Oryza sativa Japonica Group] >gi|75291275|sp|Q6L5C4.1|P2C52_ORYSJ RecName: Full=Probable protein phosphatase 2C 52; Short=OsPP2C52 >gi|48475088|gb|AAT44157.1| protein phosphatase 2C [Oryza sativa Japonica Group] >gi|113580018|dbj|BAF18381.1| Os05g0587100 [Oryza sativa Japonica Group]
Unigene71878_XYS	968	965	3	gi|75304482|sp|Q8VZN9.1|P2C11_ARATH	371	29	346	0.51	0.68	0.04	336	323	3e-87	--	RecName: Full=Probable protein phosphatase 2C 11; Short=AtPP2C11
Unigene71878_XYS	968	776	3	gi|115461074|ref|NP_001054137.1|	242	1	210	0.66	0.74	0	258	321	8e-87	--	Os04g0659500 [Oryza sativa Japonica Group] >gi|113565708|dbj|BAF16051.1| Os04g0659500 [Oryza sativa Japonica Group]
Unigene71878_XYS	968	749	3	gi|115445363|ref|NP_001046461.1|	363	87	335	0.61	0.78	0	249	316	3e-85	--	Os02g0255100 [Oryza sativa Japonica Group] >gi|75290167|sp|Q6EN45.1|P2C13_ORYSJ RecName: Full=Probable protein phosphatase 2C 13; Short=OsPP2C13 >gi|113535992|dbj|BAF08375.1| Os02g0255100 [Oryza sativa Japonica Group]
Unigene4117_XYS	1114	798	298	gi|196196276|gb|ACG76109.1|	193	21	187	0.8	0.92	0	167	287	2e-76	--	pathogenesis-induced protein [Arachis hypogaea]
Unigene4117_XYS	1114	798	292	gi|78191398|gb|ABB29920.1|	185	12	180	0.78	0.93	0	169	286	3e-76	--	CAPIP1-like [Solanum tuberosum]
Unigene4117_XYS	1114	798	292	gi|104304209|gb|ABF72432.1|	185	12	180	0.77	0.91	0	169	282	5e-75	--	PIP1 [Capsicum annuum]
Unigene4117_XYS	1114	798	292	gi|47558817|gb|AAT35532.1|	186	13	181	0.77	0.91	0	169	282	5e-75	--	CAPIP1 [Capsicum annuum]
Unigene4117_XYS	1114	798	292	gi|18378830|ref|NP_563626.1|	187	19	187	0.78	0.89	0	169	279	6e-74	--	abscisic acid receptor PYL9 [Arabidopsis thaliana] >gi|75147174|sp|Q84MC7.1|PYL9_ARATH RecName: Full=Abscisic acid receptor PYL9; AltName: Full=ABI1-binding protein 4; AltName: Full=PYR1-like protein 9; AltName: Full=Regulatory components of ABA receptor 1 >gi|30102578|gb|AAP21207.1| At1g01360 [Arabidopsis thaliana] >gi|332189156|gb|AEE27277.1| abscisic acid receptor PYL9 [Arabidopsis thaliana]
Unigene4117_XYS	1114	798	292	gi|9665155|gb|AAF97339.1|AC023628_20	186	18	186	0.78	0.89	0	169	279	6e-74	--	Unknown protein [Arabidopsis thaliana]
Unigene4117_XYS	1114	798	298	gi|56384584|gb|AAV85853.1|	188	14	180	0.79	0.91	0	167	278	1e-73	--	AT-rich element binding factor 3 [Pisum sativum]
Unigene4117_XYS	1114	798	292	gi|115445369|ref|NP_001046464.1|	204	32	200	0.76	0.91	0	169	277	2e-73	--	Os02g0255500 [Oryza sativa Japonica Group] >gi|50251669|dbj|BAD29693.1| Bet v I allergen-like [Oryza sativa Japonica Group] >gi|50252014|dbj|BAD27946.1| Bet v I allergen-like [Oryza sativa Japonica Group] >gi|113535995|dbj|BAF08378.1| Os02g0255500 [Oryza sativa Japonica Group] >gi|261488388|emb|CBH19569.1| polyketide cyclase [Oryza sativa Indica Group]
Unigene4117_XYS	1114	795	292	gi|195619154|gb|ACG31407.1|	212	41	208	0.77	0.91	0	168	276	3e-73	--	AT-rich element binding factor 3 [Zea mays]
Unigene4117_XYS	1114	798	301	gi|15238661|ref|NP_200128.1|	188	17	182	0.74	0.92	0	166	273	4e-72	--	abscisic acid receptor PYL8 [Arabidopsis thaliana] >gi|75170450|sp|Q9FGM1.1|PYL8_ARATH RecName: Full=Abscisic acid receptor PYL8; AltName: Full=ABI1-binding protein 1; AltName: Full=PYR1-like protein 8; AltName: Full=Regulatory components of ABA receptor 3 >gi|27808528|gb|AAO24544.1| At5g53160 [Arabidopsis thaliana] >gi|332008933|gb|AED96316.1| abscisic acid receptor PYL8 [Arabidopsis thaliana]
Unigene4117_XYS	1114	798	292	gi|261488352|emb|CBH19551.1|	219	32	200	0.75	0.91	0	169	272	6e-72	--	polyketide cyclase [Oryza sativa Indica Group]
Unigene4117_XYS	1114	798	304	gi|115462647|ref|NP_001054923.1|	209	36	201	0.77	0.9	0	166	269	6e-71	--	Os05g0213500 [Oryza sativa Japonica Group] >gi|113578474|dbj|BAF16837.1| Os05g0213500 [Oryza sativa Japonica Group]
Unigene4117_XYS	1114	795	292	gi|195639836|gb|ACG39386.1|	217	46	213	0.75	0.89	0	168	268	1e-70	--	AT-rich element binding factor 3 [Zea mays]
Unigene4117_XYS	1114	798	325	gi|261488350|emb|CBH19550.1|	190	32	189	0.79	0.91	0	158	266	3e-70	--	polyketide cyclase [Oryza sativa Indica Group]
Unigene4117_XYS	1114	798	304	gi|195636005|gb|ACG37471.1|	197	24	189	0.75	0.89	0	166	266	4e-70	--	CAPIP1 [Zea mays]
Unigene4117_XYS	1114	798	304	gi|195625792|gb|ACG34726.1|	197	24	189	0.75	0.89	0	166	265	7e-70	--	CAPIP1 [Zea mays]
Unigene4117_XYS	1114	798	304	gi|195608384|gb|ACG26022.1|	197	24	189	0.75	0.89	0	166	265	7e-70	--	CAPIP1 [Zea mays]
Unigene4117_XYS	1114	858	301	gi|197312913|gb|ACH63237.1|	186	2	178	0.65	0.83	0	187	256	3e-67	--	pathogen-induced protein-like protein [Rheum australe]
Unigene4117_XYS	1114	798	301	gi|18411513|ref|NP_567208.1|	211	21	186	0.72	0.86	0	166	255	9e-67	--	abscisic acid receptor PYL7 [Arabidopsis thaliana] >gi|122178092|sp|Q1ECF1.1|PYL7_ARATH RecName: Full=Abscisic acid receptor PYL7; AltName: Full=ABI1-binding protein 7; AltName: Full=PYR1-like protein 7; AltName: Full=Regulatory components of ABA receptor 2 >gi|107738290|gb|ABF83673.1| At4g01026 [Arabidopsis thaliana] >gi|332656569|gb|AEE81969.1| abscisic acid receptor PYL7 [Arabidopsis thaliana]
Unigene4117_XYS	1114	798	313	gi|332138246|pdb|3QTJ|A	191	12	174	0.69	0.88	0	163	251	2e-65	--	Chain A, Crystal Strcuture Of Aba Receptor Pyl10 (Apo) >gi|332138247|pdb|3QTJ|B Chain B, Crystal Strcuture Of Aba Receptor Pyl10 (Apo)
Unigene4118_XYS	570	495	292	gi|104304209|gb|ABF72432.1|	185	113	180	0.79	0.95	0	68	118	5e-26	--	PIP1 [Capsicum annuum]
Unigene4118_XYS	570	495	292	gi|47558817|gb|AAT35532.1|	186	114	181	0.79	0.95	0	68	118	5e-26	--	CAPIP1 [Capsicum annuum]
Unigene4118_XYS	570	495	292	gi|78191398|gb|ABB29920.1|	185	113	180	0.77	0.97	0	68	117	7e-26	--	CAPIP1-like [Solanum tuberosum]
Unigene4118_XYS	570	495	292	gi|261488352|emb|CBH19551.1|	219	133	200	0.76	0.94	0	68	115	4e-25	--	polyketide cyclase [Oryza sativa Indica Group]
Unigene4118_XYS	570	495	292	gi|18378830|ref|NP_563626.1|	187	120	187	0.77	0.92	0	68	115	4e-25	--	abscisic acid receptor PYL9 [Arabidopsis thaliana] >gi|75147174|sp|Q84MC7.1|PYL9_ARATH RecName: Full=Abscisic acid receptor PYL9; AltName: Full=ABI1-binding protein 4; AltName: Full=PYR1-like protein 9; AltName: Full=Regulatory components of ABA receptor 1 >gi|30102578|gb|AAP21207.1| At1g01360 [Arabidopsis thaliana] >gi|332189156|gb|AEE27277.1| abscisic acid receptor PYL9 [Arabidopsis thaliana]
Unigene4118_XYS	570	495	292	gi|9665155|gb|AAF97339.1|AC023628_20	186	119	186	0.77	0.92	0	68	115	4e-25	--	Unknown protein [Arabidopsis thaliana]
Unigene4118_XYS	570	495	292	gi|115445369|ref|NP_001046464.1|	204	133	200	0.76	0.94	0	68	115	4e-25	--	Os02g0255500 [Oryza sativa Japonica Group] >gi|50251669|dbj|BAD29693.1| Bet v I allergen-like [Oryza sativa Japonica Group] >gi|50252014|dbj|BAD27946.1| Bet v I allergen-like [Oryza sativa Japonica Group] >gi|113535995|dbj|BAF08378.1| Os02g0255500 [Oryza sativa Japonica Group] >gi|261488388|emb|CBH19569.1| polyketide cyclase [Oryza sativa Indica Group]
Unigene4118_XYS	570	495	292	gi|195619154|gb|ACG31407.1|	212	141	208	0.76	0.92	0	68	114	6e-25	--	AT-rich element binding factor 3 [Zea mays]
Unigene4118_XYS	570	495	301	gi|15238661|ref|NP_200128.1|	188	118	182	0.76	0.95	0	65	112	4e-24	--	abscisic acid receptor PYL8 [Arabidopsis thaliana] >gi|75170450|sp|Q9FGM1.1|PYL8_ARATH RecName: Full=Abscisic acid receptor PYL8; AltName: Full=ABI1-binding protein 1; AltName: Full=PYR1-like protein 8; AltName: Full=Regulatory components of ABA receptor 3 >gi|27808528|gb|AAO24544.1| At5g53160 [Arabidopsis thaliana] >gi|332008933|gb|AED96316.1| abscisic acid receptor PYL8 [Arabidopsis thaliana]
Unigene4118_XYS	570	495	298	gi|196196276|gb|ACG76109.1|	193	122	187	0.78	0.92	0	66	111	5e-24	--	pathogenesis-induced protein [Arachis hypogaea]
Unigene4118_XYS	570	495	304	gi|115462647|ref|NP_001054923.1|	209	138	201	0.79	0.93	0	64	111	7e-24	--	Os05g0213500 [Oryza sativa Japonica Group] >gi|113578474|dbj|BAF16837.1| Os05g0213500 [Oryza sativa Japonica Group]
Unigene4118_XYS	570	495	304	gi|195636005|gb|ACG37471.1|	197	126	189	0.79	0.95	0	64	110	9e-24	--	CAPIP1 [Zea mays]
Unigene4118_XYS	570	495	292	gi|195639836|gb|ACG39386.1|	217	146	213	0.73	0.89	0	68	110	1e-23	--	AT-rich element binding factor 3 [Zea mays]
Unigene4118_XYS	570	495	298	gi|56384584|gb|AAV85853.1|	188	115	180	0.78	0.92	0	66	109	3e-23	--	AT-rich element binding factor 3 [Pisum sativum]
Unigene4118_XYS	570	495	304	gi|195625792|gb|ACG34726.1|	197	126	189	0.78	0.93	0	64	108	3e-23	--	CAPIP1 [Zea mays]
Unigene4118_XYS	570	495	304	gi|195608384|gb|ACG26022.1|	197	126	189	0.78	0.93	0	64	108	3e-23	--	CAPIP1 [Zea mays]
Unigene4118_XYS	570	495	301	gi|18411513|ref|NP_567208.1|	211	122	186	0.75	0.93	0	65	108	3e-23	--	abscisic acid receptor PYL7 [Arabidopsis thaliana] >gi|122178092|sp|Q1ECF1.1|PYL7_ARATH RecName: Full=Abscisic acid receptor PYL7; AltName: Full=ABI1-binding protein 7; AltName: Full=PYR1-like protein 7; AltName: Full=Regulatory components of ABA receptor 2 >gi|107738290|gb|ABF83673.1| At4g01026 [Arabidopsis thaliana] >gi|332656569|gb|AEE81969.1| abscisic acid receptor PYL7 [Arabidopsis thaliana]
Unigene4118_XYS	570	495	301	gi|197312913|gb|ACH63237.1|	186	114	178	0.7	0.95	0	65	107	7e-23	--	pathogen-induced protein-like protein [Rheum australe]
Unigene4118_XYS	570	495	325	gi|261488350|emb|CBH19550.1|	190	133	189	0.84	0.96	0	57	105	4e-22	--	polyketide cyclase [Oryza sativa Indica Group]
Unigene4118_XYS	570	495	313	gi|332138246|pdb|3QTJ|A	191	114	174	0.72	0.88	0	61	97.8	8e-20	--	Chain A, Crystal Strcuture Of Aba Receptor Pyl10 (Apo) >gi|332138247|pdb|3QTJ|B Chain B, Crystal Strcuture Of Aba Receptor Pyl10 (Apo)
Unigene25537_XYS	1786	1583	342	gi|168988212|gb|ACA35280.1|	747	1	416	0.61	0.71	0.04	435	461	1e-128	--	abscisic acid insensitive [Cucumis sativus]
Unigene25537_XYS	1786	1520	261	gi|302746499|gb|ADL62859.1|	436	10	435	0.58	0.68	0.04	441	446	1e-124	--	abscisic acid insensitive [Prunus armeniaca]
Unigene25537_XYS	1786	1583	261	gi|18404091|ref|NP_565840.1|	442	1	441	0.51	0.62	0.05	469	385	1e-106	--	protein abscisic acid-insensitive 5 [Arabidopsis thaliana] >gi|75313515|sp|Q9SJN0.1|ABI5_ARATH RecName: Full=Protein ABSCISIC ACID-INSENSITIVE 5; AltName: Full=Dc3 promoter-binding factor 1; Short=AtDPBF1; AltName: Full=Protein GROWTH-INSENSITIVITY TO ABA 1; AltName: Full=bZIP transcription factor 39; Short=AtbZIP39 >gi|4510349|gb|AAD21438.1| abscisic acid insensitive 5 (ABI5) [Arabidopsis thalia…
Unigene25537_XYS	1786	1397	261	gi|2228771|gb|AAC49759.1|	378	1	377	0.57	0.68	0.04	395	372	1e-101	--	Dc3 promoter-binding factor-1 [Helianthus annuus]
Unigene25537_XYS	1786	1580	264	gi|124055247|gb|ABM90395.1|	388	11	386	0.37	0.47	0.02	451	199	1e-49	--	bZIP-type transcription factor ABI5 isoform 2 [Oryza sativa]
Unigene25537_XYS	1786	1580	264	gi|124055245|gb|ABM90394.1|	378	11	376	0.37	0.47	0.02	450	197	4e-49	--	bZIP-type transcription factor ABI5 isoform 1 [Oryza sativa]
Unigene25537_XYS	1786	1484	300	gi|13775111|gb|AAK39132.1|AF369792_1	415	23	408	0.38	0.47	0.08	434	197	5e-49	--	bZIP transcription factor 6 [Phaseolus vulgaris]
Unigene25537_XYS	1786	1574	315	gi|195659033|gb|ACG48984.1|	412	13	398	0.35	0.43	0.06	448	195	2e-48	--	ABA response element binding factor [Zea mays]
Unigene25537_XYS	1786	1574	315	gi|226498866|ref|NP_001151515.1|	408	9	394	0.35	0.43	0.06	448	195	2e-48	--	ABA response element binding factor [Zea mays] >gi|195647354|gb|ACG43145.1| ABA response element binding factor [Zea mays]
Unigene25537_XYS	1786	1535	342	gi|94503774|gb|ABF29696.1|	406	14	385	0.38	0.48	0.07	429	195	2e-48	--	abscisic acid responsive element-binding protein 2 [Populus suaveolens]
Unigene25537_XYS	1786	1475	264	gi|117307414|dbj|BAF36444.1|	390	34	388	0.4	0.47	0.02	415	194	4e-48	--	bZip type transcription factor TaABI5 [Triticum aestivum] >gi|147225205|dbj|BAF62438.1| bZip type transcription factor TaABI5 [Triticum aestivum]
Unigene25537_XYS	1786	1481	342	gi|30693958|ref|NP_849777.1|	416	21	395	0.36	0.48	0.08	417	193	8e-48	--	abscisic acid-insensitive 5-like protein 5 [Arabidopsis thaliana] >gi|75312268|sp|Q9M7Q4.1|AI5L5_ARATH RecName: Full=ABSCISIC ACID-INSENSITIVE 5-like protein 5; AltName: Full=ABA-responsive element-binding protein 1; AltName: Full=Abscisic acid responsive elements-binding factor 2; Short=ABRE-binding factor 2; AltName: Full=bZIP transcription factor 36; Short=AtbZIP36 >gi|6739278|gb|AAF27180.1|AF…
Unigene25537_XYS	1786	1475	258	gi|111115690|gb|ABH05131.1|	394	30	394	0.4	0.48	0.04	426	192	1e-47	--	ABA responsive element binding factor 1 [Hordeum vulgare subsp. vulgare]
Unigene25537_XYS	1786	1490	258	gi|110749701|gb|ABG90380.1|	423	29	423	0.35	0.48	0.11	462	191	3e-47	--	bZIP transcription factor [Caragana korshinskii]
Unigene25537_XYS	1786	1475	315	gi|146275401|dbj|BAF61106.1|	390	34	370	0.4	0.49	0.03	401	190	7e-47	--	bZip type transcription factor TmABI5 [Triticum monococcum] >gi|147225211|dbj|BAF62441.1| abscisic acid insensitive 5 homologue [Triticum monococcum]
Unigene25537_XYS	1786	1484	300	gi|83853821|gb|ABC47854.1|	417	22	410	0.35	0.47	0.09	438	189	1e-46	--	bzip transcription factor [Glycine max]
Unigene25537_XYS	1786	1484	261	gi|115467038|ref|NP_001057118.1|	324	9	323	0.36	0.47	0	409	187	4e-46	--	Os06g0211200 [Oryza sativa Japonica Group] >gi|113595158|dbj|BAF19032.1| Os06g0211200 [Oryza sativa Japonica Group]
Unigene25537_XYS	1786	1475	315	gi|21693585|gb|AAM75355.1|AF519804_1	391	34	371	0.39	0.49	0.03	400	187	6e-46	--	ABA response element binding factor [Triticum aestivum]
Unigene25537_XYS	1786	1481	258	gi|225458627|ref|XP_002284791.1|	447	28	447	0.33	0.47	0.1	457	185	2e-45	--	PREDICTED: ripening-related bZIP protein-like isoform 2 [Vitis vinifera] >gi|225458629|ref|XP_002284785.1| PREDICTED: ripening-related bZIP protein-like isoform 1 [Vitis vinifera]
Unigene25537_XYS	1786	1481	342	gi|334183098|ref|NP_001185157.1|	427	21	406	0.35	0.47	0.11	428	184	3e-45	--	abscisic acid-insensitive 5-like protein 5 [Arabidopsis thaliana] >gi|332193991|gb|AEE32112.1| abscisic acid-insensitive 5-like protein 5 [Arabidopsis thaliana]
Unigene25538_XYS	1510	1307	135	gi|168988212|gb|ACA35280.1|	747	1	398	0.57	0.68	0.06	417	400	1e-110	--	abscisic acid insensitive [Cucumis sativus]
Unigene25538_XYS	1510	1244	135	gi|302746499|gb|ADL62859.1|	436	10	390	0.54	0.64	0.06	396	357	2e-97	--	abscisic acid insensitive [Prunus armeniaca]
Unigene25538_XYS	1510	1307	177	gi|18404091|ref|NP_565840.1|	442	1	377	0.48	0.59	0.06	405	302	7e-81	--	protein abscisic acid-insensitive 5 [Arabidopsis thaliana] >gi|75313515|sp|Q9SJN0.1|ABI5_ARATH RecName: Full=Protein ABSCISIC ACID-INSENSITIVE 5; AltName: Full=Dc3 promoter-binding factor 1; Short=AtDPBF1; AltName: Full=Protein GROWTH-INSENSITIVITY TO ABA 1; AltName: Full=bZIP transcription factor 39; Short=AtbZIP39 >gi|4510349|gb|AAD21438.1| abscisic acid insensitive 5 (ABI5) [Arabidopsis thalia…
Unigene25538_XYS	1510	1121	177	gi|2228771|gb|AAC49759.1|	378	1	313	0.55	0.66	0.04	331	286	4e-76	--	Dc3 promoter-binding factor-1 [Helianthus annuus]
Unigene25538_XYS	1510	1259	177	gi|94503774|gb|ABF29696.1|	406	14	348	0.37	0.46	0.07	392	164	2e-39	--	abscisic acid responsive element-binding protein 2 [Populus suaveolens]
Unigene25538_XYS	1510	1205	174	gi|79606145|ref|NP_973981.2|	408	21	359	0.35	0.47	0.09	381	164	4e-39	--	abscisic acid-insensitive 5-like protein 5 [Arabidopsis thaliana] >gi|332193990|gb|AEE32111.1| abscisic acid-insensitive 5-like protein 5 [Arabidopsis thaliana]
Unigene25538_XYS	1510	1205	174	gi|334183098|ref|NP_001185157.1|	427	21	359	0.35	0.47	0.09	381	163	5e-39	--	abscisic acid-insensitive 5-like protein 5 [Arabidopsis thaliana] >gi|332193991|gb|AEE32112.1| abscisic acid-insensitive 5-like protein 5 [Arabidopsis thaliana]
Unigene25538_XYS	1510	1298	141	gi|195659033|gb|ACG48984.1|	412	13	360	0.33	0.4	0.05	410	162	9e-39	--	ABA response element binding factor [Zea mays]
Unigene25538_XYS	1510	1298	141	gi|226498866|ref|NP_001151515.1|	408	9	356	0.33	0.4	0.05	410	162	9e-39	--	ABA response element binding factor [Zea mays] >gi|195647354|gb|ACG43145.1| ABA response element binding factor [Zea mays]
Unigene25538_XYS	1510	1205	177	gi|30693958|ref|NP_849777.1|	416	21	358	0.35	0.47	0.09	380	162	1e-38	--	abscisic acid-insensitive 5-like protein 5 [Arabidopsis thaliana] >gi|75312268|sp|Q9M7Q4.1|AI5L5_ARATH RecName: Full=ABSCISIC ACID-INSENSITIVE 5-like protein 5; AltName: Full=ABA-responsive element-binding protein 1; AltName: Full=Abscisic acid responsive elements-binding factor 2; Short=ABRE-binding factor 2; AltName: Full=bZIP transcription factor 36; Short=AtbZIP36 >gi|6739278|gb|AAF27180.1|AF…
Unigene25538_XYS	1510	1208	177	gi|13775111|gb|AAK39132.1|AF369792_1	415	23	357	0.37	0.45	0.1	383	161	2e-38	--	bZIP transcription factor 6 [Phaseolus vulgaris]
Unigene25538_XYS	1510	1214	177	gi|110749701|gb|ABG90380.1|	423	29	365	0.35	0.46	0.12	397	159	1e-37	--	bZIP transcription factor [Caragana korshinskii]
Unigene25538_XYS	1510	1304	177	gi|124055245|gb|ABM90394.1|	378	11	324	0.36	0.45	0.02	387	157	3e-37	--	bZIP-type transcription factor ABI5 isoform 1 [Oryza sativa]
Unigene25538_XYS	1510	1304	177	gi|124055247|gb|ABM90395.1|	388	11	324	0.36	0.45	0.02	387	157	3e-37	--	bZIP-type transcription factor ABI5 isoform 2 [Oryza sativa]
Unigene25538_XYS	1510	1199	141	gi|117307414|dbj|BAF36444.1|	390	34	338	0.38	0.46	0.02	363	157	5e-37	--	bZip type transcription factor TaABI5 [Triticum aestivum] >gi|147225205|dbj|BAF62438.1| bZip type transcription factor TaABI5 [Triticum aestivum]
Unigene25538_XYS	1510	1208	177	gi|115467038|ref|NP_001057118.1|	324	9	264	0.37	0.46	0	345	157	5e-37	--	Os06g0211200 [Oryza sativa Japonica Group] >gi|113595158|dbj|BAF19032.1| Os06g0211200 [Oryza sativa Japonica Group]
Unigene25538_XYS	1510	1268	177	gi|115448891|ref|NP_001048225.1|	357	1	297	0.35	0.45	0	365	156	9e-37	--	Os02g0766700 [Oryza sativa Japonica Group] >gi|113537756|dbj|BAF10139.1| Os02g0766700 [Oryza sativa Japonica Group]
Unigene25538_XYS	1510	1199	150	gi|306450635|gb|ADM88570.1|	372	35	336	0.36	0.47	0.03	363	155	1e-36	--	ABA-binding protein 1 [Triticum aestivum]
Unigene25538_XYS	1510	1199	141	gi|146275401|dbj|BAF61106.1|	390	34	338	0.37	0.47	0.03	367	154	3e-36	--	bZip type transcription factor TmABI5 [Triticum monococcum] >gi|147225211|dbj|BAF62441.1| abscisic acid insensitive 5 homologue [Triticum monococcum]
Unigene25538_XYS	1510	1208	177	gi|83853821|gb|ABC47854.1|	417	22	359	0.35	0.45	0.11	387	154	3e-36	--	bzip transcription factor [Glycine max]
Unigene25539_XYS	1492	1289	135	gi|168988212|gb|ACA35280.1|	747	1	398	0.57	0.7	0.06	411	413	1e-114	--	abscisic acid insensitive [Cucumis sativus]
Unigene25539_XYS	1492	1226	135	gi|302746499|gb|ADL62859.1|	436	10	390	0.55	0.67	0.07	393	372	1e-102	--	abscisic acid insensitive [Prunus armeniaca]
Unigene25539_XYS	1492	1289	177	gi|18404091|ref|NP_565840.1|	442	1	377	0.5	0.6	0.07	399	310	3e-83	--	protein abscisic acid-insensitive 5 [Arabidopsis thaliana] >gi|75313515|sp|Q9SJN0.1|ABI5_ARATH RecName: Full=Protein ABSCISIC ACID-INSENSITIVE 5; AltName: Full=Dc3 promoter-binding factor 1; Short=AtDPBF1; AltName: Full=Protein GROWTH-INSENSITIVITY TO ABA 1; AltName: Full=bZIP transcription factor 39; Short=AtbZIP39 >gi|4510349|gb|AAD21438.1| abscisic acid insensitive 5 (ABI5) [Arabidopsis thalia…
Unigene25539_XYS	1492	1103	177	gi|2228771|gb|AAC49759.1|	378	1	313	0.56	0.68	0.04	324	302	1e-80	--	Dc3 promoter-binding factor-1 [Helianthus annuus]
Unigene25539_XYS	1492	1187	174	gi|79606145|ref|NP_973981.2|	408	21	359	0.38	0.5	0.11	380	177	4e-43	--	abscisic acid-insensitive 5-like protein 5 [Arabidopsis thaliana] >gi|332193990|gb|AEE32111.1| abscisic acid-insensitive 5-like protein 5 [Arabidopsis thaliana]
Unigene25539_XYS	1492	1187	174	gi|334183098|ref|NP_001185157.1|	427	21	359	0.37	0.5	0.11	380	177	5e-43	--	abscisic acid-insensitive 5-like protein 5 [Arabidopsis thaliana] >gi|332193991|gb|AEE32112.1| abscisic acid-insensitive 5-like protein 5 [Arabidopsis thaliana]
Unigene25539_XYS	1492	1187	177	gi|30693958|ref|NP_849777.1|	416	21	358	0.37	0.49	0.11	379	176	1e-42	--	abscisic acid-insensitive 5-like protein 5 [Arabidopsis thaliana] >gi|75312268|sp|Q9M7Q4.1|AI5L5_ARATH RecName: Full=ABSCISIC ACID-INSENSITIVE 5-like protein 5; AltName: Full=ABA-responsive element-binding protein 1; AltName: Full=Abscisic acid responsive elements-binding factor 2; Short=ABRE-binding factor 2; AltName: Full=bZIP transcription factor 36; Short=AtbZIP36 >gi|6739278|gb|AAF27180.1|AF…
Unigene25539_XYS	1492	1286	177	gi|124055245|gb|ABM90394.1|	378	11	324	0.37	0.46	0.03	382	172	1e-41	--	bZIP-type transcription factor ABI5 isoform 1 [Oryza sativa]
Unigene25539_XYS	1492	1286	177	gi|124055247|gb|ABM90395.1|	388	11	324	0.37	0.46	0.03	382	172	1e-41	--	bZIP-type transcription factor ABI5 isoform 2 [Oryza sativa]
Unigene25539_XYS	1492	1280	141	gi|195659033|gb|ACG48984.1|	412	13	360	0.36	0.45	0.05	402	171	2e-41	--	ABA response element binding factor [Zea mays]
Unigene25539_XYS	1492	1280	141	gi|226498866|ref|NP_001151515.1|	408	9	356	0.36	0.45	0.05	402	171	2e-41	--	ABA response element binding factor [Zea mays] >gi|195647354|gb|ACG43145.1| ABA response element binding factor [Zea mays]
Unigene25539_XYS	1492	1241	177	gi|94503774|gb|ABF29696.1|	406	14	348	0.38	0.46	0.08	389	171	3e-41	--	abscisic acid responsive element-binding protein 2 [Populus suaveolens]
Unigene25539_XYS	1492	1190	177	gi|13775111|gb|AAK39132.1|AF369792_1	415	23	357	0.37	0.45	0.1	377	166	6e-40	--	bZIP transcription factor 6 [Phaseolus vulgaris]
Unigene25539_XYS	1492	1187	177	gi|225458627|ref|XP_002284791.1|	447	28	389	0.37	0.44	0.15	397	166	1e-39	--	PREDICTED: ripening-related bZIP protein-like isoform 2 [Vitis vinifera] >gi|225458629|ref|XP_002284785.1| PREDICTED: ripening-related bZIP protein-like isoform 1 [Vitis vinifera]
Unigene25539_XYS	1492	1181	141	gi|146275401|dbj|BAF61106.1|	390	34	338	0.38	0.47	0.03	359	165	2e-39	--	bZip type transcription factor TmABI5 [Triticum monococcum] >gi|147225211|dbj|BAF62441.1| abscisic acid insensitive 5 homologue [Triticum monococcum]
Unigene25539_XYS	1492	1181	141	gi|21693585|gb|AAM75355.1|AF519804_1	391	34	339	0.37	0.47	0.03	359	164	4e-39	--	ABA response element binding factor [Triticum aestivum]
Unigene25539_XYS	1492	1250	177	gi|115448891|ref|NP_001048225.1|	357	1	297	0.35	0.45	0.01	364	162	9e-39	--	Os02g0766700 [Oryza sativa Japonica Group] >gi|113537756|dbj|BAF10139.1| Os02g0766700 [Oryza sativa Japonica Group]
Unigene25539_XYS	1492	1190	177	gi|83853821|gb|ABC47854.1|	417	22	359	0.36	0.45	0.12	385	161	3e-38	--	bzip transcription factor [Glycine max]
Unigene25539_XYS	1492	1181	141	gi|117307414|dbj|BAF36444.1|	390	34	338	0.37	0.46	0.03	360	160	6e-38	--	bZip type transcription factor TaABI5 [Triticum aestivum] >gi|147225205|dbj|BAF62438.1| bZip type transcription factor TaABI5 [Triticum aestivum]
Unigene25539_XYS	1492	1181	132	gi|333411301|gb|AEF32521.1|	352	27	309	0.37	0.47	0.04	365	159	1e-37	--	stress-related bZIP transcription factor [Elymus repens]
Unigene25540_XYS	778	777	634	gi|168988212|gb|ACA35280.1|	747	381	427	0.77	0.77	0	48	63.9	2e-09	--	abscisic acid insensitive [Cucumis sativus]
Unigene25540_XYS	778	777	679	gi|302746499|gb|ADL62859.1|	436	373	405	0.93	0.96	0	33	62.4	6e-09	--	abscisic acid insensitive [Prunus armeniaca]
Unigene25540_XYS	778	777	679	gi|18404091|ref|NP_565840.1|	442	379	411	0.9	0.9	0	33	58.5	9e-08	--	protein abscisic acid-insensitive 5 [Arabidopsis thaliana] >gi|75313515|sp|Q9SJN0.1|ABI5_ARATH RecName: Full=Protein ABSCISIC ACID-INSENSITIVE 5; AltName: Full=Dc3 promoter-binding factor 1; Short=AtDPBF1; AltName: Full=Protein GROWTH-INSENSITIVITY TO ABA 1; AltName: Full=bZIP transcription factor 39; Short=AtbZIP39 >gi|4510349|gb|AAD21438.1| abscisic acid insensitive 5 (ABI5) [Arabidopsis thalia…
Unigene25540_XYS	778	777	679	gi|2228771|gb|AAC49759.1|	378	315	347	0.87	0.9	0	33	57.8	2e-07	--	Dc3 promoter-binding factor-1 [Helianthus annuus]
Unigene25541_XYS	680	679	536	gi|168988212|gb|ACA35280.1|	747	381	427	0.77	0.77	0	48	63.9	2e-09	--	abscisic acid insensitive [Cucumis sativus]
Unigene25541_XYS	680	679	581	gi|302746499|gb|ADL62859.1|	436	373	405	0.93	0.96	0	33	62.4	5e-09	--	abscisic acid insensitive [Prunus armeniaca]
Unigene25541_XYS	680	679	581	gi|18404091|ref|NP_565840.1|	442	379	411	0.9	0.9	0	33	58.5	7e-08	--	protein abscisic acid-insensitive 5 [Arabidopsis thaliana] >gi|75313515|sp|Q9SJN0.1|ABI5_ARATH RecName: Full=Protein ABSCISIC ACID-INSENSITIVE 5; AltName: Full=Dc3 promoter-binding factor 1; Short=AtDPBF1; AltName: Full=Protein GROWTH-INSENSITIVITY TO ABA 1; AltName: Full=bZIP transcription factor 39; Short=AtbZIP39 >gi|4510349|gb|AAD21438.1| abscisic acid insensitive 5 (ABI5) [Arabidopsis thalia…
Unigene25541_XYS	680	679	581	gi|2228771|gb|AAC49759.1|	378	315	347	0.87	0.9	0	33	57.8	1e-07	--	Dc3 promoter-binding factor-1 [Helianthus annuus]
Unigene25542_XYS	664	461	6	gi|168988212|gb|ACA35280.1|	747	1	149	0.61	0.72	0	152	173	2e-42	--	abscisic acid insensitive [Cucumis sativus]
Unigene25542_XYS	664	398	6	gi|302746499|gb|ADL62859.1|	436	10	141	0.65	0.7	0.01	133	160	1e-38	--	abscisic acid insensitive [Prunus armeniaca]
Unigene25542_XYS	664	461	15	gi|18404091|ref|NP_565840.1|	442	1	166	0.48	0.59	0.1	167	134	8e-31	--	protein abscisic acid-insensitive 5 [Arabidopsis thaliana] >gi|75313515|sp|Q9SJN0.1|ABI5_ARATH RecName: Full=Protein ABSCISIC ACID-INSENSITIVE 5; AltName: Full=Dc3 promoter-binding factor 1; Short=AtDPBF1; AltName: Full=Protein GROWTH-INSENSITIVITY TO ABA 1; AltName: Full=bZIP transcription factor 39; Short=AtbZIP39 >gi|4510349|gb|AAD21438.1| abscisic acid insensitive 5 (ABI5) [Arabidopsis thalia…
Unigene25542_XYS	664	374	9	gi|334183189|ref|NP_001185183.1|	403	18	119	0.45	0.57	0	122	93.2	3e-18	--	abscisic acid-insensitive 5-like protein 4 [Arabidopsis thaliana] >gi|332194344|gb|AEE32465.1| abscisic acid-insensitive 5-like protein 4 [Arabidopsis thaliana]
Unigene25542_XYS	664	374	9	gi|10120429|gb|AAG13054.1|AC011807_13	343	18	119	0.45	0.57	0	122	93.2	3e-18	--	Unknown protein [Arabidopsis thaliana]
Unigene25542_XYS	664	374	9	gi|18402757|ref|NP_564551.1|	392	18	119	0.45	0.57	0	122	93.2	3e-18	--	abscisic acid-insensitive 5-like protein 4 [Arabidopsis thaliana] >gi|75264833|sp|Q9M7Q5.1|AI5L4_ARATH RecName: Full=ABSCISIC ACID-INSENSITIVE 5-like protein 4; AltName: Full=Abscisic acid responsive elements-binding factor 1; Short=ABRE-binding factor 1; AltName: Full=bZIP transcription factor 35; Short=AtbZIP35 >gi|6739274|gb|AAF27179.1|AF093544_1 abscisic acid responsive elements-binding facto…
Unigene25542_XYS	664	452	21	gi|195659033|gb|ACG48984.1|	412	13	148	0.42	0.54	0.02	147	92.8	3e-18	--	ABA response element binding factor [Zea mays]
Unigene25542_XYS	664	452	21	gi|226498866|ref|NP_001151515.1|	408	9	144	0.42	0.54	0.02	147	92.8	3e-18	--	ABA response element binding factor [Zea mays] >gi|195647354|gb|ACG43145.1| ABA response element binding factor [Zea mays]
Unigene25542_XYS	664	422	30	gi|115448891|ref|NP_001048225.1|	357	1	114	0.46	0.53	0	131	92	6e-18	--	Os02g0766700 [Oryza sativa Japonica Group] >gi|113537756|dbj|BAF10139.1| Os02g0766700 [Oryza sativa Japonica Group]
Unigene25542_XYS	664	413	21	gi|334185466|ref|NP_001189934.1|	432	16	129	0.42	0.53	0	131	91.7	7e-18	--	abscisic acid-insensitive 5-like protein 7 [Arabidopsis thaliana] >gi|332642699|gb|AEE76220.1| abscisic acid-insensitive 5-like protein 7 [Arabidopsis thaliana]
Unigene25542_XYS	664	413	21	gi|238479817|ref|NP_001154626.1|	415	16	129	0.42	0.53	0	131	91.7	7e-18	--	abscisic acid-insensitive 5-like protein 7 [Arabidopsis thaliana] >gi|332642698|gb|AEE76219.1| abscisic acid-insensitive 5-like protein 7 [Arabidopsis thaliana]
Unigene25542_XYS	664	413	21	gi|18402186|ref|NP_566629.1|	431	16	129	0.42	0.53	0	131	91.7	7e-18	--	abscisic acid-insensitive 5-like protein 7 [Arabidopsis thaliana] >gi|75312266|sp|Q9M7Q2.1|AI5L7_ARATH RecName: Full=ABSCISIC ACID-INSENSITIVE 5-like protein 7; AltName: Full=ABA-responsive element-binding protein 2; AltName: Full=Abscisic acid responsive elements-binding factor 4; Short=ABRE-binding factor 4; AltName: Full=bZIP transcription factor 38; Short=AtbZIP38 >gi|6739283|gb|AAF27182.1|AF…
Unigene25542_XYS	664	413	21	gi|11994451|dbj|BAB02453.1|	442	16	129	0.42	0.53	0	131	91.7	7e-18	--	abscisic acid responsive elements-binding factor [Arabidopsis thaliana]
Unigene25542_XYS	664	362	15	gi|205271003|emb|CAP66259.1|	489	40	145	0.44	0.57	0	116	90.1	2e-17	--	ABA-responsive element binding protein 1 [Beta vulgaris subsp. vulgaris]
Unigene25542_XYS	664	353	15	gi|146275401|dbj|BAF61106.1|	390	34	134	0.44	0.61	0	113	88.2	8e-17	--	bZip type transcription factor TmABI5 [Triticum monococcum] >gi|147225211|dbj|BAF62441.1| abscisic acid insensitive 5 homologue [Triticum monococcum]
Unigene25542_XYS	664	380	9	gi|297847296|ref|XP_002891529.1|	395	21	124	0.41	0.56	0	124	87.8	1e-16	--	abscisic acid responsive element-binding factor 1 [Arabidopsis lyrata subsp. lyrata] >gi|297337371|gb|EFH67788.1| abscisic acid responsive element-binding factor 1 [Arabidopsis lyrata subsp. lyrata]
Unigene25542_XYS	664	458	15	gi|124055245|gb|ABM90394.1|	378	11	139	0.37	0.53	0	149	87.8	1e-16	--	bZIP-type transcription factor ABI5 isoform 1 [Oryza sativa]
Unigene25542_XYS	664	458	15	gi|124055247|gb|ABM90395.1|	388	11	139	0.37	0.53	0	149	87.8	1e-16	--	bZIP-type transcription factor ABI5 isoform 2 [Oryza sativa]
Unigene25542_XYS	664	353	3	gi|117307414|dbj|BAF36444.1|	390	34	138	0.42	0.59	0	117	87.4	1e-16	--	bZip type transcription factor TaABI5 [Triticum aestivum] >gi|147225205|dbj|BAF62438.1| bZip type transcription factor TaABI5 [Triticum aestivum]
Unigene25542_XYS	664	362	15	gi|13775111|gb|AAK39132.1|AF369792_1	415	23	113	0.44	0.53	0	116	86.3	3e-16	--	bZIP transcription factor 6 [Phaseolus vulgaris]
Unigene32287_XYS	902	703	2	gi|3643082|gb|AAC36697.1|	380	34	261	0.62	0.76	0	235	295	6e-79	--	protein phosphatase-2C [Mesembryanthemum crystallinum]
Unigene32287_XYS	902	526	5	gi|169264915|dbj|BAG12299.1|	595	281	475	0.49	0.61	0.12	199	182	4e-45	--	protein phosphatase 2C [Physcomitrella patens]
Unigene32287_XYS	902	526	5	gi|169264913|dbj|BAG12298.1|	587	273	467	0.47	0.58	0.12	199	178	8e-44	--	protein phosphatase 2C [Physcomitrella patens]
Unigene32287_XYS	902	745	5	gi|15242022|ref|NP_200515.1|	423	46	288	0.41	0.56	0.03	257	177	2e-43	--	protein phosphatase 2C 77 [Arabidopsis thaliana] >gi|3914239|sp|O04719.1|P2C77_ARATH RecName: Full=Protein phosphatase 2C 77; Short=AtPP2C77; AltName: Full=Protein ABSCISIC ACID-INSENSITIVE 2; AltName: Full=Protein phosphatase 2C ABI2; Short=PP2C ABI2 >gi|1945140|emb|CAA70163.1| ABI2 protein phosphatase 2C [Arabidopsis thaliana] >gi|1945142|emb|CAA70162.1| ABI2 protein phosphatase 2C [Arabidopsis…
Unigene32287_XYS	902	529	5	gi|304445978|pdb|3NMN|B	319	14	183	0.51	0.64	0.03	181	176	3e-43	--	Chain B, Crystal Structure Of Pyrabactin-Bound Abscisic Acid Receptor Pyl1 In Complex With Type 2c Protein Phosphatase Abi1 >gi|304445980|pdb|3NMN|D Chain D, Crystal Structure Of Pyrabactin-Bound Abscisic Acid Receptor Pyl1 In Complex With Type 2c Protein Phosphatase Abi1
Unigene32287_XYS	902	529	5	gi|262368068|pdb|3JRQ|A	326	26	195	0.51	0.64	0.03	181	176	3e-43	--	Chain A, Crystal Structure Of (+)-Aba-Bound Pyl1 In Complex With Abi1
Unigene32287_XYS	902	529	5	gi|509419|emb|CAA55484.1|	434	129	298	0.51	0.64	0.03	181	176	3e-43	--	ABI1 [Arabidopsis thaliana]
Unigene32287_XYS	902	529	5	gi|15236110|ref|NP_194338.1|	434	129	298	0.51	0.64	0.03	181	176	3e-43	--	protein phosphatase 2C 56 [Arabidopsis thaliana] >gi|21431817|sp|P49597.2|P2C56_ARATH RecName: Full=Protein phosphatase 2C 56; Short=AtPP2C56; AltName: Full=Protein ABSCISIC ACID-INSENSITIVE 1; AltName: Full=Protein phosphatase 2C ABI1; Short=PP2C ABI1 >gi|499301|emb|CAA54383.1| ABI1 [Arabidopsis thaliana] >gi|549981|gb|AAA50237.1| abscisic acid insensitive protein [Arabidopsis thaliana] >gi|4538…
Unigene32287_XYS	902	529	5	gi|266618842|pdb|3KDJ|B	316	11	180	0.51	0.64	0.03	181	176	4e-43	--	Chain B, Complex Structure Of (+)-Aba-Bound Pyl1 And Abi1
Unigene32287_XYS	902	598	5	gi|186532520|ref|NP_001119448.1|	383	56	248	0.48	0.6	0.02	204	176	5e-43	--	protein phosphatase 2C 77 [Arabidopsis thaliana] >gi|332009457|gb|AED96840.1| protein phosphatase 2C 77 [Arabidopsis thaliana]
Unigene32287_XYS	902	727	5	gi|226502068|ref|NP_001147858.1|	484	79	354	0.39	0.52	0.12	276	175	7e-43	--	LOC100281468 [Zea mays] >gi|195614164|gb|ACG28912.1| protein phosphatase 2C ABI2 [Zea mays]
Unigene32287_XYS	902	529	5	gi|304445987|pdb|3NMV|B	324	14	189	0.51	0.63	0.03	181	174	2e-42	--	Chain B, Crystal Structure Of Pyrabactin-Bound Abscisic Acid Receptor Pyl2 Mutant A93f In Complex With Type 2c Protein Phosphatase Abi2
Unigene32287_XYS	902	529	5	gi|122234995|sp|Q0JLP9.1|P2C06_ORYSJ	467	150	337	0.48	0.61	0.06	188	172	7e-42	--	RecName: Full=Probable protein phosphatase 2C 6; Short=OsPP2C06
Unigene32287_XYS	902	709	5	gi|339777473|gb|AEK05574.1|	548	172	420	0.43	0.56	0.06	251	171	1e-41	--	abscisic acid insensitivity 1B [Populus balsamifera] >gi|339777477|gb|AEK05576.1| abscisic acid insensitivity 1B [Populus balsamifera] >gi|339777485|gb|AEK05580.1| abscisic acid insensitivity 1B [Populus balsamifera] >gi|339777495|gb|AEK05585.1| abscisic acid insensitivity 1B [Populus balsamifera] >gi|339777501|gb|AEK05588.1| abscisic acid insensitivity 1B [Populus balsamifera]
Unigene32287_XYS	902	709	5	gi|339777467|gb|AEK05571.1|	548	172	420	0.43	0.56	0.06	251	171	1e-41	--	abscisic acid insensitivity 1B [Populus balsamifera] >gi|339777475|gb|AEK05575.1| abscisic acid insensitivity 1B [Populus balsamifera] >gi|339777487|gb|AEK05581.1| abscisic acid insensitivity 1B [Populus balsamifera] >gi|339777489|gb|AEK05582.1| abscisic acid insensitivity 1B [Populus balsamifera] >gi|339777491|gb|AEK05583.1| abscisic acid insensitivity 1B [Populus balsamifera] >gi|339777493|gb|A…
Unigene32287_XYS	902	709	5	gi|339777497|gb|AEK05586.1|	548	172	420	0.42	0.55	0.06	252	171	2e-41	--	abscisic acid insensitivity 1B [Populus balsamifera]
Unigene32287_XYS	902	709	5	gi|339777479|gb|AEK05577.1|	548	172	420	0.42	0.55	0.06	252	171	2e-41	--	abscisic acid insensitivity 1B [Populus balsamifera]
Unigene32287_XYS	902	709	5	gi|339777469|gb|AEK05572.1|	548	172	420	0.43	0.56	0.06	251	171	2e-41	--	abscisic acid insensitivity 1B [Populus balsamifera] >gi|339777471|gb|AEK05573.1| abscisic acid insensitivity 1B [Populus balsamifera] >gi|339777481|gb|AEK05578.1| abscisic acid insensitivity 1B [Populus balsamifera] >gi|339777483|gb|AEK05579.1| abscisic acid insensitivity 1B [Populus balsamifera] >gi|339777499|gb|AEK05587.1| abscisic acid insensitivity 1B [Populus balsamifera]
Unigene32287_XYS	902	736	5	gi|147225203|dbj|BAF62437.1|	479	73	349	0.39	0.5	0.12	279	169	5e-41	--	protein phosphatase 2C [Triticum monococcum]
Unigene32287_XYS	902	736	5	gi|147225201|dbj|BAF62436.1|	479	73	349	0.39	0.5	0.12	279	169	5e-41	--	protein phosphatase 2C [Triticum aestivum]
Unigene32340_XYS	673	672	13	gi|148923087|gb|ABR18801.1|	597	376	597	0.77	0.86	0	222	335	2e-91	--	kinase-associated protein phosphatase 1 [Solanum peruvianum]
Unigene32340_XYS	673	672	13	gi|169409940|gb|ACA57836.1|	576	358	576	0.68	0.85	0	220	310	1e-83	--	kinase-associated protein phosphatase 1 [Glycine max]
Unigene32340_XYS	673	672	13	gi|169409934|gb|ACA57833.1|	576	358	576	0.68	0.85	0	220	310	1e-83	--	kinase-associated protein phosphatase 1 [Glycine max]
Unigene32340_XYS	673	672	13	gi|169409938|gb|ACA57835.1|	591	371	591	0.69	0.85	0	222	309	2e-83	--	kinase-associated protein phosphatase [Lotus japonicus] >gi|169409944|gb|ACA57838.1| kinase-associated protein phosphatase [Lotus japonicus]
Unigene32340_XYS	673	672	13	gi|169409936|gb|ACA57834.1|	578	358	578	0.67	0.85	0	222	303	1e-81	--	kinase-associated protein phosphatase 2 [Glycine max] >gi|169409942|gb|ACA57837.1| kinase-associated protein phosphatase 2 [Glycine max]
Unigene32340_XYS	673	672	43	gi|297807985|ref|XP_002871876.1|	581	368	580	0.62	0.8	0.01	213	261	4e-69	--	kapp [Arabidopsis lyrata subsp. lyrata] >gi|297317713|gb|EFH48135.1| kapp [Arabidopsis lyrata subsp. lyrata]
Unigene32340_XYS	673	672	43	gi|15239690|ref|NP_197429.1|	581	368	580	0.62	0.8	0.01	213	258	5e-68	--	protein phosphatase 2C 70 [Arabidopsis thaliana] >gi|2507222|sp|P46014.2|P2C70_ARATH RecName: Full=Protein phosphatase 2C 70; Short=AtPP2C70; AltName: Full=Kinase-associated protein phosphatase >gi|1709236|gb|AAB38148.1| kinase associated protein phosphatase [Arabidopsis thaliana] >gi|332005296|gb|AED92679.1| protein phosphatase 2C 70 [Arabidopsis thaliana]
Unigene32340_XYS	673	672	43	gi|238481313|ref|NP_001154720.1|	591	368	590	0.59	0.76	0.05	223	250	1e-65	--	protein phosphatase 2C 70 [Arabidopsis thaliana] >gi|332005297|gb|AED92680.1| protein phosphatase 2C 70 [Arabidopsis thaliana]
Unigene32340_XYS	673	648	49	gi|3328364|gb|AAC26828.1|	585	375	575	0.61	0.79	0	201	250	1e-65	--	kinase associated protein phosphatase [Oryza sativa Indica Group]
Unigene32340_XYS	673	648	49	gi|115471151|ref|NP_001059174.1|	585	375	575	0.61	0.79	0	201	250	1e-65	--	Os07g0211400 [Oryza sativa Japonica Group] >gi|34394480|dbj|BAC83693.1| kinase associated protein phosphatase [Oryza sativa Japonica Group] >gi|113610710|dbj|BAF21088.1| Os07g0211400 [Oryza sativa Japonica Group]
Unigene32340_XYS	673	672	49	gi|28192988|emb|CAD20349.1|	563	350	560	0.59	0.77	0.01	211	245	4e-64	--	kinase-associated protein phosophatase [Brassica oleracea]
Unigene32340_XYS	673	672	49	gi|226530367|ref|NP_001152186.1|	581	363	571	0.59	0.75	0	209	243	1e-63	--	LOC100285824 [Zea mays] >gi|195653641|gb|ACG46288.1| protein Kinase-associated protein phosphatase [Zea mays]
Unigene32340_XYS	673	672	34	gi|162458781|ref|NP_001105398.1|	583	361	576	0.57	0.73	0.01	216	241	5e-63	--	kinase associated protein phosphatase [Zea mays] >gi|2735008|gb|AAB93832.1| kinase associated protein phosphatase [Zea mays] >gi|323388711|gb|ADX60160.1| FHA transcription factor [Zea mays]
Unigene32340_XYS	673	672	46	gi|115456117|ref|NP_001051659.1|	561	347	556	0.56	0.77	0	210	240	1e-62	--	Os03g0809700 [Oryza sativa Japonica Group] >gi|108711684|gb|ABF99479.1| Protein phosphatase 2C containing protein, expressed [Oryza sativa Japonica Group] >gi|113550130|dbj|BAF13573.1| Os03g0809700 [Oryza sativa Japonica Group]
Unigene32340_XYS	673	672	220	gi|33589237|dbj|BAC81728.1|	168	18	168	0.6	0.74	0	151	190	2e-47	--	probable kinase associated protein phosphatase [Triticum aestivum]
Unigene32340_XYS	673	615	58	gi|308804986|ref|XP_003079805.1|	436	239	427	0.34	0.53	0.04	195	112	5e-24	--	kinase associated protein phosphatase-maize (ISS) [Ostreococcus tauri] >gi|116058262|emb|CAL53451.1| kinase associated protein phosphatase-maize (ISS) [Ostreococcus tauri]
Unigene32340_XYS	673	495	22	gi|195628056|gb|ACG35858.1|	348	190	340	0.33	0.52	0.03	163	69.3	4e-11	--	protein phosphatase 2C isoform epsilon [Zea mays]
Unigene32340_XYS	673	495	22	gi|195620140|gb|ACG31900.1|	290	132	282	0.33	0.51	0.03	163	68.9	5e-11	--	protein phosphatase 2C isoform epsilon [Zea mays]
Unigene32340_XYS	673	495	22	gi|162458043|ref|NP_001105265.1|	290	132	282	0.33	0.51	0.03	163	68.6	7e-11	--	LOC542176 [Zea mays] >gi|48094258|gb|AAT40439.1| protein phosphatase 2C [Zea mays]
Unigene32340_XYS	673	618	55	gi|159482813|ref|XP_001699462.1|	292	101	290	0.3	0.5	0.06	202	66.2	3e-10	--	protein phosphatase 2C catalytic subunit [Chlamydomonas reinhardtii] >gi|158272913|gb|EDO98708.1| protein phosphatase 2C catalytic subunit [Chlamydomonas reinhardtii]
Unigene32353_XYS	235	234	1	gi|75163673|sp|Q93YW5.1|P2C58_ARATH	283	141	218	0.83	0.88	0	78	130	4e-30	--	RecName: Full=Probable protein phosphatase 2C 58; Short=AtPP2C58
Unigene32353_XYS	235	234	1	gi|2842482|emb|CAA16879.1|	268	112	189	0.83	0.88	0	78	130	4e-30	--	protein phosphatase 2C-like protein [Arabidopsis thaliana] >gi|7269694|emb|CAB79642.1| protein phosphatase 2C-like protein [Arabidopsis thaliana]
Unigene32353_XYS	235	234	4	gi|122167304|sp|Q0D673.1|P2C62_ORYSJ	290	147	223	0.83	0.9	0	77	129	2e-29	--	RecName: Full=Probable protein phosphatase 2C 62; Short=OsPP2C62
Unigene32353_XYS	235	234	4	gi|46277128|gb|AAS86762.1|	282	140	216	0.84	0.88	0	77	128	2e-29	--	protein phosphatase 2C [Solanum lycopersicum]
Unigene32353_XYS	235	234	4	gi|226739235|sp|Q9SIU8.3|P2C20_ARATH	290	137	213	0.81	0.88	0	77	128	2e-29	--	RecName: Full=Probable protein phosphatase 2C 20; Short=AtPP2C20; AltName: Full=AtPPC3;1.2
Unigene32353_XYS	235	234	4	gi|15724170|gb|AAL06477.1|AF411787_1	279	137	213	0.81	0.88	0	77	128	2e-29	--	At2g20630/F23N11.5 [Arabidopsis thaliana] >gi|18652945|dbj|BAB84701.1| protein phosphatase 2C [Arabidopsis thaliana] >gi|20147399|gb|AAM10409.1| At2g20630/F23N11.5 [Arabidopsis thaliana]
Unigene32353_XYS	235	234	1	gi|4336436|gb|AAD17805.1|	282	140	217	0.78	0.88	0	78	126	7e-29	--	protein phosphatase type 2C [Lotus japonicus]
Unigene32353_XYS	235	234	1	gi|75273141|sp|Q9LDA7.1|P2C39_ARATH	289	147	224	0.79	0.88	0	78	126	1e-28	--	RecName: Full=Probable protein phosphatase 2C 39; Short=AtPP2C39 >gi|9294253|dbj|BAB02155.1| protein phosphatase type 2C [Arabidopsis thaliana]
Unigene32353_XYS	235	234	4	gi|195647096|gb|ACG43016.1|	290	147	223	0.79	0.88	0	77	123	6e-28	--	protein phosphatase 2C isoform epsilon [Zea mays]
Unigene32353_XYS	235	234	4	gi|75174756|sp|Q9LME4.1|P2C09_ARATH	281	139	215	0.74	0.81	0	77	116	1e-25	--	RecName: Full=Probable protein phosphatase 2C 9; Short=AtPP2C09; AltName: Full=Phytochrome-associated protein phosphatase 2C; Short=PAPP2C >gi|9392686|gb|AAF87263.1|AC068562_10 Strong similarity to protein phosphatase type 2C (PP2C2) from Lotus japonicus gb|AF092432 and contains a protein phosphatase 2C PF|00481 domain. EST gb|T46258 comes from this gene [Arabidopsis thaliana]
Unigene32353_XYS	235	234	4	gi|169264917|dbj|BAG12300.1|	263	119	197	0.72	0.84	0.02	79	114	4e-25	--	protein phosphatase 2C [Physcomitrella patens]
Unigene32353_XYS	235	234	4	gi|75199903|sp|Q9S9Z7.1|P2C10_ARATH	282	140	216	0.72	0.84	0	77	113	9e-25	--	RecName: Full=Probable protein phosphatase 2C 10; Short=AtPP2C10 >gi|5668780|gb|AAD46006.1|AC007894_4 Strong similarity to gb|AF092432 protein phosphatase type 2C from Lotus japonicus. EST gb|T76026 comes from this gene [Arabidopsis thaliana] >gi|13877699|gb|AAK43927.1|AF370608_1 protein phosphatase type 2C-like protein [Arabidopsis thaliana] >gi|190684764|gb|ACE82593.1| At1g34750 [Arabidopsis th…
Unigene32353_XYS	235	234	4	gi|124361192|gb|ABN09164.1|	282	140	216	0.7	0.81	0	77	110	6e-24	--	Protein phosphatase 2C-like [Medicago truncatula]
Unigene32353_XYS	235	228	1	gi|226500024|ref|NP_001148728.1|	318	175	252	0.69	0.82	0.02	78	110	7e-24	--	protein phosphatase 2C [Zea mays] >gi|195621678|gb|ACG32669.1| protein phosphatase 2C [Zea mays]
Unigene32353_XYS	235	228	4	gi|115460446|ref|NP_001053823.1|	321	178	254	0.71	0.83	0.02	77	110	7e-24	--	Os04g0609600 [Oryza sativa Japonica Group] >gi|122240832|sp|Q0JAA0.1|P2C44_ORYSJ RecName: Full=Probable protein phosphatase 2C 44; Short=OsPP2C44 >gi|113565394|dbj|BAF15737.1| Os04g0609600 [Oryza sativa Japonica Group]
Unigene32353_XYS	235	228	4	gi|32488822|emb|CAE03557.1|	317	174	250	0.71	0.83	0.02	77	110	7e-24	--	OSJNBa0085I10.2 [Oryza sativa Japonica Group] >gi|90265077|emb|CAH67750.1| H0702G05.9 [Oryza sativa Indica Group]
Unigene32353_XYS	235	228	4	gi|38567903|emb|CAE03658.2|	238	95	171	0.71	0.83	0.02	77	110	7e-24	--	OSJNBa0060N03.23 [Oryza sativa Japonica Group]
Unigene32353_XYS	235	234	4	gi|195654509|gb|ACG46722.1|	299	141	217	0.7	0.83	0	77	108	3e-23	--	protein phosphatase 2C isoform epsilon [Zea mays]
Unigene32353_XYS	235	234	4	gi|223635522|sp|Q7XQU7.2|P2C41_ORYSJ	284	141	217	0.68	0.83	0	77	107	5e-23	--	RecName: Full=Probable protein phosphatase 2C 41; Short=OsPP2C41 >gi|116310173|emb|CAH67186.1| H0815C01.7 [Oryza sativa Indica Group]
Unigene32353_XYS	235	234	4	gi|334184690|ref|NP_001189678.1|	325	206	283	0.58	0.79	0.01	78	98.6	2e-20	--	protein phosphatase 2C-like protein [Arabidopsis thaliana] >gi|330253923|gb|AEC09017.1| protein phosphatase 2C-like protein [Arabidopsis thaliana]
Unigene32733_XYS	1423	1388	276	gi|297802604|ref|XP_002869186.1|	380	1	371	0.7	0.82	0.01	375	517	1e-145	--	phosphatase 2C family protein [Arabidopsis lyrata subsp. lyrata] >gi|297315022|gb|EFH45445.1| phosphatase 2C family protein [Arabidopsis lyrata subsp. lyrata]
Unigene32733_XYS	1423	1388	276	gi|75279001|sp|O81760.1|P2C63_ARATH	380	1	371	0.7	0.81	0.01	375	511	1e-143	--	RecName: Full=Probable protein phosphatase 2C 63; Short=AtPP2C63 >gi|13937198|gb|AAK50092.1|AF372953_1 AT4g33920/F17I5_110 [Arabidopsis thaliana] >gi|19548015|gb|AAL87371.1| AT4g33920/F17I5_110 [Arabidopsis thaliana]
Unigene32733_XYS	1423	1370	282	gi|115489292|ref|NP_001067133.1|	392	8	375	0.68	0.79	0.01	368	501	1e-140	--	Os12g0580900 [Oryza sativa Japonica Group] >gi|122203382|sp|Q2QN36.1|P2C78_ORYSJ RecName: Full=Probable protein phosphatase 2C 78; Short=OsPP2C78 >gi|113649640|dbj|BAF30152.1| Os12g0580900 [Oryza sativa Japonica Group]
Unigene32733_XYS	1423	1370	270	gi|75250158|sp|Q94H98.1|P2C34_ORYSJ	380	3	371	0.59	0.76	0	370	450	1e-125	--	RecName: Full=Probable protein phosphatase 2C 34; Short=OsPP2C34; AltName: Full=BTH-induced protein phosphatase 2C 2; Short=OsBIPP2C2 >gi|223635524|sp|Q5MFV5.2|P2C34_ORYSI RecName: Full=Probable protein phosphatase 2C 34; Short=OsPP2C34; AltName: Full=BTH-induced protein phosphatase 2C 2; Short=OsBIPP2C2
Unigene32733_XYS	1423	1370	270	gi|56787112|gb|AAW29521.1|	380	3	371	0.59	0.76	0	370	449	1e-125	--	BTH-induced protein phosphatase 2C 2 K2 form [Oryza sativa Indica Group]
Unigene32733_XYS	1423	1349	273	gi|115451451|ref|NP_001049326.1|	392	22	385	0.59	0.75	0.02	368	420	1e-116	--	Os03g0207400 [Oryza sativa Japonica Group] >gi|75244545|sp|Q8H063.1|P2C29_ORYSJ RecName: Full=Probable protein phosphatase 2C 29; Short=OsPP2C29 >gi|113547797|dbj|BAF11240.1| Os03g0207400 [Oryza sativa Japonica Group]
Unigene32733_XYS	1423	1388	348	gi|75265640|sp|Q9SD12.1|P2C46_ARATH	379	1	365	0.53	0.71	0.04	365	397	1e-109	--	RecName: Full=Probable protein phosphatase 2C 46; Short=AtPP2C46; Flags: Precursor >gi|6572058|emb|CAB63001.1| protein phosphatase 2C-like protein [Arabidopsis thaliana]
Unigene32733_XYS	1423	1391	381	gi|20340237|gb|AAM19705.1|AF499718_1	378	7	352	0.54	0.74	0.02	346	392	1e-108	--	protein phosphatase 2c-like protein [Eutrema halophilum]
Unigene32733_XYS	1423	1328	288	gi|115470303|ref|NP_001058750.1|	377	18	375	0.57	0.73	0.03	359	390	1e-107	--	Os07g0114000 [Oryza sativa Japonica Group] >gi|75232604|sp|Q7XHN8.1|P2C61_ORYSJ RecName: Full=Probable protein phosphatase 2C 61; Short=OsPP2C61 >gi|33147010|dbj|BAC80094.1| protein phosphatase 2C-like [Oryza sativa Japonica Group] >gi|113610286|dbj|BAF20664.1| Os07g0114000 [Oryza sativa Japonica Group]
Unigene32733_XYS	1423	1349	372	gi|75233127|sp|Q7XUC5.2|P2C43_ORYSJ	388	31	355	0.58	0.76	0	326	389	1e-107	--	RecName: Full=Probable protein phosphatase 2C 43; Short=OsPP2C43 >gi|38346816|emb|CAD41383.2| OSJNBa0088A01.23 [Oryza sativa Japonica Group]
Unigene32733_XYS	1423	1385	381	gi|75262633|sp|Q9FKX4.1|P2C79_ARATH	385	9	356	0.55	0.72	0.03	348	387	1e-106	--	RecName: Full=Probable protein phosphatase 2C 79; Short=AtPP2C79; Flags: Precursor >gi|10177123|dbj|BAB10413.1| protein phosphatase 2C-like protein [Arabidopsis thaliana] >gi|17065022|gb|AAL32665.1| protein phosphatase 2C-like protein [Arabidopsis thaliana] >gi|24899803|gb|AAN65116.1| protein phosphatase 2C-like protein [Arabidopsis thaliana]
Unigene32733_XYS	1423	1391	381	gi|195624638|gb|ACG34149.1|	387	7	351	0.56	0.72	0.02	346	382	1e-105	--	catalytic/ protein phosphatase type 2C [Zea mays]
Unigene32733_XYS	1423	1379	381	gi|115450597|ref|NP_001048899.1|	399	11	356	0.54	0.73	0.03	346	382	1e-105	--	Os03g0137200 [Oryza sativa Japonica Group] >gi|122247552|sp|Q10S32.1|P2C28_ORYSJ RecName: Full=Probable protein phosphatase 2C 28; Short=OsPP2C28 >gi|113547370|dbj|BAF10813.1| Os03g0137200 [Oryza sativa Japonica Group]
Unigene32733_XYS	1423	1385	345	gi|4206122|gb|AAD11430.1|	396	9	369	0.51	0.72	0.03	361	380	1e-104	--	protein phosphatase 2C homolog [Mesembryanthemum crystallinum]
Unigene32733_XYS	1423	1379	381	gi|195620982|gb|ACG32321.1|	399	11	356	0.55	0.73	0.03	346	379	1e-104	--	protein phosphatase 2C [Zea mays]
Unigene32733_XYS	1423	1379	381	gi|195623796|gb|ACG33728.1|	399	11	356	0.54	0.72	0.03	346	374	1e-102	--	protein phosphatase 2C [Zea mays]
Unigene32733_XYS	1423	1349	372	gi|75238831|sp|Q84JD5.1|P2C68_ARATH	393	34	362	0.57	0.75	0	329	373	1e-102	--	RecName: Full=Probable protein phosphatase 2C 68; Short=AtPP2C68
Unigene32733_XYS	1423	1349	372	gi|9759303|dbj|BAB09809.1|	386	27	355	0.57	0.75	0	329	373	1e-102	--	protein phosphatase 2C-like [Arabidopsis thaliana]
Unigene32733_XYS	1423	1328	381	gi|7768153|emb|CAB90634.1|	397	32	355	0.54	0.74	0.02	324	373	1e-102	--	protein phosphatase 2C (PP2C) [Fagus sylvatica]
Unigene32733_XYS	1423	1388	345	gi|195616144|gb|ACG29902.1|	392	8	370	0.5	0.71	0.04	363	372	1e-102	--	protein phosphatase 2C [Zea mays]
Unigene32734_XYS	600	521	276	gi|297802604|ref|XP_002869186.1|	380	292	371	0.63	0.78	0.01	83	101	6e-21	--	phosphatase 2C family protein [Arabidopsis lyrata subsp. lyrata] >gi|297315022|gb|EFH45445.1| phosphatase 2C family protein [Arabidopsis lyrata subsp. lyrata]
Unigene32734_XYS	600	521	270	gi|297601731|ref|NP_001051350.2|	114	23	105	0.58	0.76	0	84	100	2e-20	--	Os03g0761100 [Oryza sativa Japonica Group] >gi|255674920|dbj|BAF13264.2| Os03g0761100 [Oryza sativa Japonica Group]
Unigene32734_XYS	600	521	270	gi|56787112|gb|AAW29521.1|	380	289	371	0.58	0.76	0	84	100	2e-20	--	BTH-induced protein phosphatase 2C 2 K2 form [Oryza sativa Indica Group]
Unigene32734_XYS	600	521	270	gi|75250158|sp|Q94H98.1|P2C34_ORYSJ	380	289	371	0.58	0.76	0	84	100	2e-20	--	RecName: Full=Probable protein phosphatase 2C 34; Short=OsPP2C34; AltName: Full=BTH-induced protein phosphatase 2C 2; Short=OsBIPP2C2 >gi|223635524|sp|Q5MFV5.2|P2C34_ORYSI RecName: Full=Probable protein phosphatase 2C 34; Short=OsPP2C34; AltName: Full=BTH-induced protein phosphatase 2C 2; Short=OsBIPP2C2
Unigene32734_XYS	600	521	276	gi|75279001|sp|O81760.1|P2C63_ARATH	380	292	371	0.63	0.75	0.01	83	99.4	3e-20	--	RecName: Full=Probable protein phosphatase 2C 63; Short=AtPP2C63 >gi|13937198|gb|AAK50092.1|AF372953_1 AT4g33920/F17I5_110 [Arabidopsis thaliana] >gi|19548015|gb|AAL87371.1| AT4g33920/F17I5_110 [Arabidopsis thaliana]
Unigene32734_XYS	600	521	282	gi|115489292|ref|NP_001067133.1|	392	296	375	0.6	0.73	0	80	94.7	7e-19	--	Os12g0580900 [Oryza sativa Japonica Group] >gi|122203382|sp|Q2QN36.1|P2C78_ORYSJ RecName: Full=Probable protein phosphatase 2C 78; Short=OsPP2C78 >gi|113649640|dbj|BAF30152.1| Os12g0580900 [Oryza sativa Japonica Group]
Unigene32734_XYS	600	560	288	gi|115470303|ref|NP_001058750.1|	377	279	375	0.46	0.69	0.06	97	90.9	1e-17	--	Os07g0114000 [Oryza sativa Japonica Group] >gi|75232604|sp|Q7XHN8.1|P2C61_ORYSJ RecName: Full=Probable protein phosphatase 2C 61; Short=OsPP2C61 >gi|33147010|dbj|BAC80094.1| protein phosphatase 2C-like [Oryza sativa Japonica Group] >gi|113610286|dbj|BAF20664.1| Os07g0114000 [Oryza sativa Japonica Group]
Unigene32734_XYS	600	566	381	gi|211728810|gb|ACJ10038.1|	447	355	416	0.56	0.87	0	62	84	1e-15	--	PP2C [Hordeum vulgare subsp. vulgare]
Unigene32734_XYS	600	524	273	gi|115451451|ref|NP_001049326.1|	392	306	385	0.5	0.76	0	84	83.6	2e-15	--	Os03g0207400 [Oryza sativa Japonica Group] >gi|75244545|sp|Q8H063.1|P2C29_ORYSJ RecName: Full=Probable protein phosphatase 2C 29; Short=OsPP2C29 >gi|113547797|dbj|BAF11240.1| Os03g0207400 [Oryza sativa Japonica Group]
Unigene32734_XYS	600	521	348	gi|75265640|sp|Q9SD12.1|P2C46_ARATH	379	307	365	0.62	0.83	0.01	59	82	5e-15	--	RecName: Full=Probable protein phosphatase 2C 46; Short=AtPP2C46; Flags: Precursor >gi|6572058|emb|CAB63001.1| protein phosphatase 2C-like protein [Arabidopsis thaliana]
Unigene32734_XYS	600	524	333	gi|297806209|ref|XP_002870988.1|	370	297	360	0.6	0.76	0	64	81.3	8e-15	--	phosphatase 2C family protein [Arabidopsis lyrata subsp. lyrata] >gi|297316825|gb|EFH47247.1| phosphatase 2C family protein [Arabidopsis lyrata subsp. lyrata]
Unigene32734_XYS	600	551	381	gi|195620982|gb|ACG32321.1|	399	300	356	0.64	0.87	0	57	81.3	8e-15	--	protein phosphatase 2C [Zea mays]
Unigene32734_XYS	600	551	381	gi|195623796|gb|ACG33728.1|	399	300	356	0.63	0.87	0	57	80.9	1e-14	--	protein phosphatase 2C [Zea mays]
Unigene32734_XYS	600	521	345	gi|195651081|gb|ACG45008.1|	390	309	370	0.59	0.8	0.04	62	80.5	1e-14	--	protein phosphatase 2C [Zea mays]
Unigene32734_XYS	600	521	381	gi|195624638|gb|ACG34149.1|	387	305	351	0.74	0.95	0	47	80.5	1e-14	--	catalytic/ protein phosphatase type 2C [Zea mays]
Unigene32734_XYS	600	551	381	gi|297820260|ref|XP_002878013.1|	384	302	358	0.61	0.89	0	57	80.1	2e-14	--	serine/threonine protein phosphatase 2C [Arabidopsis lyrata subsp. lyrata] >gi|297323851|gb|EFH54272.1| serine/threonine protein phosphatase 2C [Arabidopsis lyrata subsp. lyrata]
Unigene32734_XYS	600	551	381	gi|7329635|emb|CAB82700.1|	409	327	383	0.61	0.89	0	57	80.1	2e-14	--	protein phosphatase 2C-like protein [Arabidopsis thaliana]
Unigene32734_XYS	600	551	381	gi|75249980|sp|Q94CL8.1|P2C48_ARATH	384	302	358	0.61	0.89	0	57	80.1	2e-14	--	RecName: Full=Probable protein phosphatase 2C 48; Short=AtPP2C48; AltName: Full=Protein phosphatase 2C 6 >gi|15020818|emb|CAC44619.1| Ser/Thr protein phosphatase 2C [Arabidopsis thaliana] >gi|48525333|gb|AAT44968.1| At3g55050 [Arabidopsis thaliana] >gi|61656143|gb|AAX49374.1| At3g55050 [Arabidopsis thaliana] >gi|110738459|dbj|BAF01155.1| protein phosphatase 2C like protein [Arabidopsis thaliana]
Unigene32734_XYS	600	524	372	gi|75233127|sp|Q7XUC5.2|P2C43_ORYSJ	388	305	355	0.64	0.94	0	51	79.3	3e-14	--	RecName: Full=Probable protein phosphatase 2C 43; Short=OsPP2C43 >gi|38346816|emb|CAD41383.2| OSJNBa0088A01.23 [Oryza sativa Japonica Group]
Unigene32734_XYS	600	521	381	gi|75262633|sp|Q9FKX4.1|P2C79_ARATH	385	310	356	0.7	0.95	0	47	79	4e-14	--	RecName: Full=Probable protein phosphatase 2C 79; Short=AtPP2C79; Flags: Precursor >gi|10177123|dbj|BAB10413.1| protein phosphatase 2C-like protein [Arabidopsis thaliana] >gi|17065022|gb|AAL32665.1| protein phosphatase 2C-like protein [Arabidopsis thaliana] >gi|24899803|gb|AAN65116.1| protein phosphatase 2C-like protein [Arabidopsis thaliana]
Unigene32735_XYS	296	116	3	gi|297802604|ref|XP_002869186.1|	380	35	72	0.78	0.84	0	38	63.2	1e-09	--	phosphatase 2C family protein [Arabidopsis lyrata subsp. lyrata] >gi|297315022|gb|EFH45445.1| phosphatase 2C family protein [Arabidopsis lyrata subsp. lyrata]
Unigene32735_XYS	296	116	3	gi|75279001|sp|O81760.1|P2C63_ARATH	380	35	72	0.78	0.84	0	38	63.2	1e-09	--	RecName: Full=Probable protein phosphatase 2C 63; Short=AtPP2C63 >gi|13937198|gb|AAK50092.1|AF372953_1 AT4g33920/F17I5_110 [Arabidopsis thaliana] >gi|19548015|gb|AAL87371.1| AT4g33920/F17I5_110 [Arabidopsis thaliana]
Unigene32735_XYS	296	116	3	gi|115489292|ref|NP_001067133.1|	392	42	79	0.68	0.84	0	38	59.3	1e-08	--	Os12g0580900 [Oryza sativa Japonica Group] >gi|122203382|sp|Q2QN36.1|P2C78_ORYSJ RecName: Full=Probable protein phosphatase 2C 78; Short=OsPP2C78 >gi|113649640|dbj|BAF30152.1| Os12g0580900 [Oryza sativa Japonica Group]
Unigene32735_XYS	296	134	3	gi|115451451|ref|NP_001049326.1|	392	38	81	0.59	0.72	0	44	57.8	4e-08	--	Os03g0207400 [Oryza sativa Japonica Group] >gi|75244545|sp|Q8H063.1|P2C29_ORYSJ RecName: Full=Probable protein phosphatase 2C 29; Short=OsPP2C29 >gi|113547797|dbj|BAF11240.1| Os03g0207400 [Oryza sativa Japonica Group]
Unigene32735_XYS	296	113	3	gi|195623796|gb|ACG33728.1|	399	49	93	0.48	0.6	0.17	45	42	4e-07	--	protein phosphatase 2C [Zea mays]
Unigene33243_XYS	1110	35	382	gi|240254485|ref|NP_179595.5|	1094	590	681	0.53	0.68	0	116	111	4e-52	--	protein phosphatase 2C and cyclic nucleotide-binding/kinase domain-containing protein [Arabidopsis thaliana] >gi|226739228|sp|Q9SL76.2|P2C19_ARATH RecName: Full=Protein phosphatase 2C and cyclic nucleotide-binding/kinase domain-containing protein; Includes: RecName: Full=Probable protein phosphatase 2C 19; Short=AtPP2C19; Includes: RecName: Full=Probable inactive cyclic nucleotide-dependent prote…
Unigene33243_XYS	1110	35	382	gi|334184318|ref|NP_001189557.1|	1091	587	678	0.53	0.68	0	116	111	4e-52	--	protein phosphatase 2C and cyclic nucleotide-binding/kinase domain-containing protein [Arabidopsis thaliana] >gi|330251865|gb|AEC06959.1| protein phosphatase 2C and cyclic nucleotide-binding/kinase domain-containing protein [Arabidopsis thaliana]
Unigene33243_XYS	1110	35	400	gi|115445559|ref|NP_001046559.1|	1086	589	686	0.42	0.57	0	122	87.8	4e-38	--	Os02g0281000 [Oryza sativa Japonica Group] >gi|113536090|dbj|BAF08473.1| Os02g0281000 [Oryza sativa Japonica Group]
Unigene33244_XYS	1038	35	310	gi|240254485|ref|NP_179595.5|	1094	590	681	0.67	0.85	0	92	124	4e-56	--	protein phosphatase 2C and cyclic nucleotide-binding/kinase domain-containing protein [Arabidopsis thaliana] >gi|226739228|sp|Q9SL76.2|P2C19_ARATH RecName: Full=Protein phosphatase 2C and cyclic nucleotide-binding/kinase domain-containing protein; Includes: RecName: Full=Probable protein phosphatase 2C 19; Short=AtPP2C19; Includes: RecName: Full=Probable inactive cyclic nucleotide-dependent prote…
Unigene33244_XYS	1038	35	310	gi|334184318|ref|NP_001189557.1|	1091	587	678	0.67	0.85	0	92	124	4e-56	--	protein phosphatase 2C and cyclic nucleotide-binding/kinase domain-containing protein [Arabidopsis thaliana] >gi|330251865|gb|AEC06959.1| protein phosphatase 2C and cyclic nucleotide-binding/kinase domain-containing protein [Arabidopsis thaliana]
Unigene33244_XYS	1038	35	328	gi|115445559|ref|NP_001046559.1|	1086	589	686	0.53	0.71	0	98	101	3e-42	--	Os02g0281000 [Oryza sativa Japonica Group] >gi|113536090|dbj|BAF08473.1| Os02g0281000 [Oryza sativa Japonica Group]
Unigene33244_XYS	1038	360	497	gi|301119699|ref|XP_002907577.1|	394	330	375	0.41	0.58	0	46	39.3	6e-07	--	cAMP-dependent protein kinase regulatory subunit [Phytophthora infestans T30-4] >gi|262106089|gb|EEY64141.1| cAMP-dependent protein kinase regulatory subunit [Phytophthora infestans T30-4]
Unigene33244_XYS	1038	372	527	gi|325180744|emb|CCA15151.1|	482	357	411	0.41	0.52	0.05	55	37.4	5e-06	--	cAMPdependent protein kinase regulatory subunit put [Albugo laibachii Nc14]
Unigene33245_XYS	601	107	259	gi|225445148|ref|XP_002280650.1|	1083	744	794	0.7	0.78	0	51	72.4	4e-12	--	PREDICTED: hypothetical protein [Vitis vinifera] >gi|297738781|emb|CBI28026.3| unnamed protein product [Vitis vinifera]
Unigene33246_XYS	403	1	399	gi|334184318|ref|NP_001189557.1|	1091	624	755	0.54	0.71	0	133	143	6e-34	--	protein phosphatase 2C and cyclic nucleotide-binding/kinase domain-containing protein [Arabidopsis thaliana] >gi|330251865|gb|AEC06959.1| protein phosphatase 2C and cyclic nucleotide-binding/kinase domain-containing protein [Arabidopsis thaliana]
Unigene33246_XYS	403	1	399	gi|240254485|ref|NP_179595.5|	1094	627	758	0.54	0.71	0	133	143	6e-34	--	protein phosphatase 2C and cyclic nucleotide-binding/kinase domain-containing protein [Arabidopsis thaliana] >gi|226739228|sp|Q9SL76.2|P2C19_ARATH RecName: Full=Protein phosphatase 2C and cyclic nucleotide-binding/kinase domain-containing protein; Includes: RecName: Full=Probable protein phosphatase 2C 19; Short=AtPP2C19; Includes: RecName: Full=Probable inactive cyclic nucleotide-dependent prote…
Unigene33246_XYS	403	1	375	gi|115445559|ref|NP_001046559.1|	1086	626	748	0.44	0.61	0	125	103	9e-22	--	Os02g0281000 [Oryza sativa Japonica Group] >gi|113536090|dbj|BAF08473.1| Os02g0281000 [Oryza sativa Japonica Group]
Unigene33246_XYS	403	7	378	gi|301119699|ref|XP_002907577.1|	394	280	386	0.29	0.51	0.02	127	58.9	2e-08	--	cAMP-dependent protein kinase regulatory subunit [Phytophthora infestans T30-4] >gi|262106089|gb|EEY64141.1| cAMP-dependent protein kinase regulatory subunit [Phytophthora infestans T30-4]
Unigene33246_XYS	403	7	378	gi|325183741|emb|CCA18200.1|	400	286	392	0.29	0.45	0.02	127	56.6	9e-08	--	cAMPdependent protein kinase regulatory subunit put [Albugo laibachii Nc14]
Unigene33246_XYS	403	7	378	gi|325183740|emb|CCA18199.1|	403	289	395	0.29	0.45	0.02	127	56.6	9e-08	--	cAMPdependent protein kinase regulatory subunit put [Albugo laibachii Nc14]
Unigene33246_XYS	403	7	378	gi|325180744|emb|CCA15151.1|	482	303	409	0.33	0.47	0.02	127	56.2	1e-07	--	cAMPdependent protein kinase regulatory subunit put [Albugo laibachii Nc14]
Unigene33246_XYS	403	7	354	gi|299115778|emb|CBN74343.1|	721	263	382	0.3	0.45	0.05	123	50.1	9e-06	--	cGMP-dependent protein kinase [Ectocarpus siliculosus]
Unigene34412_XYS	1545	1381	185	gi|10432446|emb|CAC10358.1|	416	1	414	0.66	0.75	0.04	416	518	1e-146	--	protein phosphatase 2C [Nicotiana tabacum] >gi|22553023|emb|CAC84141.2| protein phosphatase 2C [Nicotiana tabacum]
Unigene34412_XYS	1545	1381	185	gi|7768151|emb|CAB90633.1|	413	1	409	0.63	0.77	0.03	413	508	1e-143	--	protein phpsphatase 2C (PP2C) [Fagus sylvatica]
Unigene34412_XYS	1545	1381	185	gi|121308609|dbj|BAF43700.1|	416	1	414	0.65	0.75	0.04	416	506	1e-142	--	protein phosphatase 2C [Nicotiana tabacum]
Unigene34412_XYS	1545	1360	185	gi|258546338|dbj|BAI39596.1|	406	4	404	0.59	0.71	0.07	422	476	1e-133	--	protein phosphatase 2C AHG3 homolog [Solanum lycopersicum]
Unigene34412_XYS	1545	1381	185	gi|33309516|gb|AAQ03211.1|AF411074_1	426	1	422	0.59	0.71	0.07	431	461	1e-128	--	protein phosphatase 2C [Prunus avium]
Unigene34412_XYS	1545	1381	296	gi|10432448|emb|CAC10359.1|	378	1	377	0.63	0.73	0.04	379	447	1e-124	--	protein phosphatase 2C [Nicotiana tabacum]
Unigene34412_XYS	1545	1381	185	gi|15229745|ref|NP_187748.1|	399	1	391	0.57	0.72	0.03	413	429	1e-119	--	protein phosphatase 2C 37 [Arabidopsis thaliana] >gi|1352681|sp|P49598.1|P2C37_ARATH RecName: Full=Protein phosphatase 2C 37; Short=AtPP2C37; AltName: Full=Protein ABA-HYPERSENSITIVE GERMINATION 3; AltName: Full=Protein phosphatase 2C A; Short=PP2CA >gi|12322910|gb|AAG51448.1|AC008153_21 protein phosphatase 2C (PP2C); 28184-26716 [Arabidopsis thaliana] >gi|633028|dbj|BAA07287.1| protein phosphata…
Unigene34412_XYS	1545	1360	173	gi|83356299|gb|ABC16634.1|	416	10	415	0.57	0.7	0.04	414	426	1e-118	--	protein phosphatase PP2C [Gossypium hirsutum]
Unigene34412_XYS	1545	1360	173	gi|89258512|gb|ABD65465.1|	416	10	415	0.57	0.7	0.04	414	425	1e-118	--	protein phosphatase 2C [Gossypium hirsutum]
Unigene34412_XYS	1545	1381	185	gi|297833924|ref|XP_002884844.1|	396	1	388	0.55	0.7	0.02	411	423	1e-117	--	AHG3/ATPP2CA [Arabidopsis lyrata subsp. lyrata] >gi|297330684|gb|EFH61103.1| AHG3/ATPP2CA [Arabidopsis lyrata subsp. lyrata]
Unigene34412_XYS	1545	1381	185	gi|15222398|ref|NP_172223.1|	442	1	435	0.5	0.67	0.09	441	402	1e-111	--	protein phosphatase 2C 3 [Arabidopsis thaliana] >gi|75264091|sp|Q9LNW3.1|P2C03_ARATH RecName: Full=Protein phosphatase 2C 3; Short=AtPP2C03; AltName: Full=Protein AKT1-INTERACTING 1; AltName: Full=Protein phosphatase 2C AIP1; Short=PP2C AIP1 >gi|8778547|gb|AAF79555.1|AC022464_13 F22G5.22 [Arabidopsis thaliana] >gi|332190003|gb|AEE28124.1| protein phosphatase 2C 3 [Arabidopsis thaliana]
Unigene34412_XYS	1545	1381	185	gi|15237839|ref|NP_200730.1|	413	1	411	0.51	0.66	0.07	431	393	1e-108	--	protein phosphatase [Arabidopsis thaliana] >gi|75170815|sp|Q9FIF5.1|P2C78_ARATH RecName: Full=Probable protein phosphatase 2C 78; Short=AtPP2C78 >gi|15809792|gb|AAL06824.1| AT5g59220/mnc17_110 [Arabidopsis thaliana] >gi|18377817|gb|AAL67095.1| AT5g59220/mnc17_110 [Arabidopsis thaliana] >gi|332009776|gb|AED97159.1| protein phosphatase [Arabidopsis thaliana]
Unigene34412_XYS	1545	1381	185	gi|16226419|gb|AAL16163.1|AF428395_1	413	1	411	0.51	0.66	0.07	431	393	1e-108	--	AT5g59220/mnc17_110 [Arabidopsis thaliana]
Unigene34412_XYS	1545	1381	185	gi|158828162|gb|ABW81041.1|	381	1	374	0.51	0.67	0.02	411	390	1e-107	--	protein-phosphatase-2C [Arabidopsis lyrata subsp. lyrata]
Unigene34412_XYS	1545	1087	185	gi|75339108|sp|Q9ZW21.1|P2C24_ARATH	362	69	362	0.61	0.77	0.02	308	381	1e-104	--	RecName: Full=Probable protein phosphatase 2C 24; Short=AtPP2C24 >gi|63003860|gb|AAY25459.1| At2g29380 [Arabidopsis thaliana] >gi|66841370|gb|AAY57322.1| At2g29380 [Arabidopsis thaliana]
Unigene34412_XYS	1545	1381	185	gi|158828310|gb|ABW81185.1|	385	1	378	0.52	0.67	0.01	407	379	1e-104	--	protein-phosphatase1 [Arabidopsis cebennensis]
Unigene34412_XYS	1545	1378	185	gi|226528423|ref|NP_001149037.1|	408	20	406	0.49	0.63	0.05	419	366	1e-100	--	protein phosphatase 2C [Zea mays] >gi|195624162|gb|ACG33911.1| protein phosphatase 2C [Zea mays]
Unigene34412_XYS	1545	1348	185	gi|115441017|ref|NP_001044788.1|	414	27	412	0.5	0.65	0.05	410	360	2e-98	--	Os01g0846300 [Oryza sativa Japonica Group] >gi|75285811|sp|Q5N9N2.1|P2C09_ORYSJ RecName: Full=Probable protein phosphatase 2C 9; Short=OsPP2C09 >gi|113534319|dbj|BAF06702.1| Os01g0846300 [Oryza sativa Japonica Group]
Unigene34412_XYS	1545	1066	185	gi|75288844|sp|Q65XG6.1|P2C49_ORYSJ	416	90	413	0.56	0.7	0.09	325	350	4e-95	--	RecName: Full=Probable protein phosphatase 2C 49; Short=OsPP2C49
Unigene34412_XYS	1545	1381	185	gi|115452147|ref|NP_001049674.1|	404	1	401	0.46	0.58	0.08	437	341	2e-92	--	Os03g0268600 [Oryza sativa Japonica Group] >gi|75239592|sp|Q84JI0.1|P2C30_ORYSJ RecName: Full=Probable protein phosphatase 2C 30; Short=OsPP2C30 >gi|113548145|dbj|BAF11588.1| Os03g0268600 [Oryza sativa Japonica Group]
Unigene34413_XYS	1416	1252	53	gi|10432446|emb|CAC10358.1|	416	1	415	0.66	0.75	0.04	417	521	1e-146	--	protein phosphatase 2C [Nicotiana tabacum] >gi|22553023|emb|CAC84141.2| protein phosphatase 2C [Nicotiana tabacum]
Unigene34413_XYS	1416	1252	53	gi|121308609|dbj|BAF43700.1|	416	1	415	0.65	0.75	0.04	417	508	1e-143	--	protein phosphatase 2C [Nicotiana tabacum]
Unigene34413_XYS	1416	1252	53	gi|7768151|emb|CAB90633.1|	413	1	410	0.63	0.77	0.03	414	508	1e-143	--	protein phpsphatase 2C (PP2C) [Fagus sylvatica]
Unigene34413_XYS	1416	1231	56	gi|258546338|dbj|BAI39596.1|	406	4	404	0.59	0.71	0.07	422	476	1e-133	--	protein phosphatase 2C AHG3 homolog [Solanum lycopersicum]
Unigene34413_XYS	1416	1252	56	gi|33309516|gb|AAQ03211.1|AF411074_1	426	1	422	0.59	0.71	0.07	431	461	1e-129	--	protein phosphatase 2C [Prunus avium]
Unigene34413_XYS	1416	1252	167	gi|10432448|emb|CAC10359.1|	378	1	377	0.63	0.73	0.04	379	447	1e-124	--	protein phosphatase 2C [Nicotiana tabacum]
Unigene34413_XYS	1416	1252	56	gi|15229745|ref|NP_187748.1|	399	1	391	0.57	0.72	0.03	413	429	1e-119	--	protein phosphatase 2C 37 [Arabidopsis thaliana] >gi|1352681|sp|P49598.1|P2C37_ARATH RecName: Full=Protein phosphatase 2C 37; Short=AtPP2C37; AltName: Full=Protein ABA-HYPERSENSITIVE GERMINATION 3; AltName: Full=Protein phosphatase 2C A; Short=PP2CA >gi|12322910|gb|AAG51448.1|AC008153_21 protein phosphatase 2C (PP2C); 28184-26716 [Arabidopsis thaliana] >gi|633028|dbj|BAA07287.1| protein phosphata…
Unigene34413_XYS	1416	1231	53	gi|83356299|gb|ABC16634.1|	416	10	412	0.56	0.71	0.04	411	425	1e-118	--	protein phosphatase PP2C [Gossypium hirsutum]
Unigene34413_XYS	1416	1231	53	gi|89258512|gb|ABD65465.1|	416	10	412	0.56	0.7	0.04	411	425	1e-118	--	protein phosphatase 2C [Gossypium hirsutum]
Unigene34413_XYS	1416	1252	56	gi|297833924|ref|XP_002884844.1|	396	1	388	0.55	0.7	0.02	411	423	1e-117	--	AHG3/ATPP2CA [Arabidopsis lyrata subsp. lyrata] >gi|297330684|gb|EFH61103.1| AHG3/ATPP2CA [Arabidopsis lyrata subsp. lyrata]
Unigene34413_XYS	1416	1252	56	gi|15222398|ref|NP_172223.1|	442	1	435	0.5	0.67	0.09	441	402	1e-111	--	protein phosphatase 2C 3 [Arabidopsis thaliana] >gi|75264091|sp|Q9LNW3.1|P2C03_ARATH RecName: Full=Protein phosphatase 2C 3; Short=AtPP2C03; AltName: Full=Protein AKT1-INTERACTING 1; AltName: Full=Protein phosphatase 2C AIP1; Short=PP2C AIP1 >gi|8778547|gb|AAF79555.1|AC022464_13 F22G5.22 [Arabidopsis thaliana] >gi|332190003|gb|AEE28124.1| protein phosphatase 2C 3 [Arabidopsis thaliana]
Unigene34413_XYS	1416	1252	53	gi|15237839|ref|NP_200730.1|	413	1	412	0.51	0.66	0.07	432	395	1e-109	--	protein phosphatase [Arabidopsis thaliana] >gi|75170815|sp|Q9FIF5.1|P2C78_ARATH RecName: Full=Probable protein phosphatase 2C 78; Short=AtPP2C78 >gi|15809792|gb|AAL06824.1| AT5g59220/mnc17_110 [Arabidopsis thaliana] >gi|18377817|gb|AAL67095.1| AT5g59220/mnc17_110 [Arabidopsis thaliana] >gi|332009776|gb|AED97159.1| protein phosphatase [Arabidopsis thaliana]
Unigene34413_XYS	1416	1252	53	gi|16226419|gb|AAL16163.1|AF428395_1	413	1	412	0.51	0.66	0.07	432	395	1e-109	--	AT5g59220/mnc17_110 [Arabidopsis thaliana]
Unigene34413_XYS	1416	1252	56	gi|158828162|gb|ABW81041.1|	381	1	374	0.51	0.67	0.02	411	390	1e-107	--	protein-phosphatase-2C [Arabidopsis lyrata subsp. lyrata]
Unigene34413_XYS	1416	958	56	gi|75339108|sp|Q9ZW21.1|P2C24_ARATH	362	69	362	0.61	0.77	0.02	308	381	1e-104	--	RecName: Full=Probable protein phosphatase 2C 24; Short=AtPP2C24 >gi|63003860|gb|AAY25459.1| At2g29380 [Arabidopsis thaliana] >gi|66841370|gb|AAY57322.1| At2g29380 [Arabidopsis thaliana]
Unigene34413_XYS	1416	1252	56	gi|158828310|gb|ABW81185.1|	385	1	378	0.52	0.67	0.01	407	379	1e-104	--	protein-phosphatase1 [Arabidopsis cebennensis]
Unigene34413_XYS	1416	1249	56	gi|226528423|ref|NP_001149037.1|	408	20	406	0.49	0.63	0.05	419	366	1e-100	--	protein phosphatase 2C [Zea mays] >gi|195624162|gb|ACG33911.1| protein phosphatase 2C [Zea mays]
Unigene34413_XYS	1416	1219	56	gi|115441017|ref|NP_001044788.1|	414	27	412	0.5	0.65	0.05	410	360	2e-98	--	Os01g0846300 [Oryza sativa Japonica Group] >gi|75285811|sp|Q5N9N2.1|P2C09_ORYSJ RecName: Full=Probable protein phosphatase 2C 9; Short=OsPP2C09 >gi|113534319|dbj|BAF06702.1| Os01g0846300 [Oryza sativa Japonica Group]
Unigene34413_XYS	1416	937	56	gi|75288844|sp|Q65XG6.1|P2C49_ORYSJ	416	90	413	0.56	0.7	0.09	325	350	4e-95	--	RecName: Full=Probable protein phosphatase 2C 49; Short=OsPP2C49
Unigene34413_XYS	1416	1252	56	gi|115452147|ref|NP_001049674.1|	404	1	401	0.46	0.58	0.08	437	341	2e-92	--	Os03g0268600 [Oryza sativa Japonica Group] >gi|75239592|sp|Q84JI0.1|P2C30_ORYSJ RecName: Full=Probable protein phosphatase 2C 30; Short=OsPP2C30 >gi|113548145|dbj|BAF11588.1| Os03g0268600 [Oryza sativa Japonica Group]
Unigene34711_XYS	837	2	622	gi|33340591|gb|AAQ14866.1|AF329450_1	437	223	437	0.61	0.72	0.03	215	248	7e-65	--	transcription factor BZIP1 [Catharanthus roseus]
Unigene34711_XYS	837	17	622	gi|14571808|dbj|BAB61098.1|	464	273	464	0.61	0.73	0	203	241	7e-63	--	phi-2 [Nicotiana tabacum]
Unigene34711_XYS	837	2	622	gi|225458627|ref|XP_002284791.1|	447	241	447	0.6	0.74	0	208	237	2e-61	--	PREDICTED: ripening-related bZIP protein-like isoform 2 [Vitis vinifera] >gi|225458629|ref|XP_002284785.1| PREDICTED: ripening-related bZIP protein-like isoform 1 [Vitis vinifera]
Unigene34711_XYS	837	11	622	gi|305430491|gb|ADM53098.1|	448	248	448	0.61	0.73	0	205	235	5e-61	--	ABA responsive element binding factor [Citrus trifoliata]
Unigene34711_XYS	837	65	622	gi|67906424|gb|AAY82589.1|	400	213	400	0.63	0.76	0.01	188	233	2e-60	--	bZIP [Nicotiana tabacum]
Unigene34711_XYS	837	2	622	gi|110749701|gb|ABG90380.1|	423	225	423	0.56	0.7	0	208	223	2e-57	--	bZIP transcription factor [Caragana korshinskii]
Unigene34711_XYS	837	2	622	gi|42561991|gb|AAS20434.1|	447	242	447	0.56	0.7	0	208	218	8e-56	--	AREB-like protein [Solanum lycopersicum]
Unigene34711_XYS	837	2	622	gi|302777037|gb|ADL70202.1|	453	248	453	0.56	0.7	0	208	216	2e-55	--	ABRE binding factor [Solanum tuberosum]
Unigene34711_XYS	837	5	622	gi|94503774|gb|ABF29696.1|	406	215	406	0.55	0.68	0	206	211	1e-53	--	abscisic acid responsive element-binding protein 2 [Populus suaveolens]
Unigene34711_XYS	837	2	622	gi|205271003|emb|CAP66259.1|	489	282	489	0.57	0.7	0.01	210	210	2e-53	--	ABA-responsive element binding protein 1 [Beta vulgaris subsp. vulgaris]
Unigene34711_XYS	837	2	622	gi|125863276|gb|ABN58425.1|	433	233	433	0.55	0.68	0	208	207	2e-52	--	abscisic acid responsive elements-binding protein 2 [Populus trichocarpa] >gi|125863278|gb|ABN58426.1| abscisic acid responsive elements-binding protein 2 [Populus trichocarpa]
Unigene34711_XYS	837	2	622	gi|83853821|gb|ABC47854.1|	417	223	417	0.53	0.68	0	209	204	2e-51	--	bzip transcription factor [Glycine max]
Unigene34711_XYS	837	8	622	gi|13775111|gb|AAK39132.1|AF369792_1	415	225	415	0.54	0.67	0	207	198	7e-50	--	bZIP transcription factor 6 [Phaseolus vulgaris]
Unigene34711_XYS	837	8	622	gi|18418350|ref|NP_567949.1|	454	260	454	0.51	0.66	0.01	209	182	5e-45	--	abscisic acid-insensitive 5-like protein 6 [Arabidopsis thaliana] >gi|145361365|ref|NP_849490.2| abscisic acid-insensitive 5-like protein 6 [Arabidopsis thaliana] >gi|75312267|sp|Q9M7Q3.1|AI5L6_ARATH RecName: Full=ABSCISIC ACID-INSENSITIVE 5-like protein 6; AltName: Full=Abscisic acid responsive elements-binding factor 3; Short=ABRE-binding factor 3; AltName: Full=Dc3 promoter-binding factor 5; S…
Unigene34711_XYS	837	20	622	gi|30693958|ref|NP_849777.1|	416	227	416	0.53	0.65	0	202	178	9e-44	--	abscisic acid-insensitive 5-like protein 5 [Arabidopsis thaliana] >gi|75312268|sp|Q9M7Q4.1|AI5L5_ARATH RecName: Full=ABSCISIC ACID-INSENSITIVE 5-like protein 5; AltName: Full=ABA-responsive element-binding protein 1; AltName: Full=Abscisic acid responsive elements-binding factor 2; Short=ABRE-binding factor 2; AltName: Full=bZIP transcription factor 36; Short=AtbZIP36 >gi|6739278|gb|AAF27180.1|AF…
Unigene34711_XYS	837	5	622	gi|18402186|ref|NP_566629.1|	431	249	431	0.47	0.59	0.04	215	176	5e-43	--	abscisic acid-insensitive 5-like protein 7 [Arabidopsis thaliana] >gi|75312266|sp|Q9M7Q2.1|AI5L7_ARATH RecName: Full=ABSCISIC ACID-INSENSITIVE 5-like protein 7; AltName: Full=ABA-responsive element-binding protein 2; AltName: Full=Abscisic acid responsive elements-binding factor 4; Short=ABRE-binding factor 4; AltName: Full=bZIP transcription factor 38; Short=AtbZIP38 >gi|6739283|gb|AAF27182.1|AF…
Unigene34711_XYS	837	2	622	gi|171466739|gb|ACB46529.1|	439	248	439	0.52	0.66	0.02	212	175	6e-43	--	stress-related protein 1 [Glycine max]
Unigene34711_XYS	837	194	622	gi|145652343|gb|ABP88226.1|	153	9	153	0.65	0.75	0.01	145	175	6e-43	--	transcription factor bZIP71 [Glycine max]
Unigene34711_XYS	837	5	622	gi|334185466|ref|NP_001189934.1|	432	249	432	0.48	0.59	0.04	216	172	5e-42	--	abscisic acid-insensitive 5-like protein 7 [Arabidopsis thaliana] >gi|332642699|gb|AEE76220.1| abscisic acid-insensitive 5-like protein 7 [Arabidopsis thaliana]
Unigene34711_XYS	837	20	622	gi|334183098|ref|NP_001185157.1|	427	227	427	0.5	0.61	0.05	213	169	3e-41	--	abscisic acid-insensitive 5-like protein 5 [Arabidopsis thaliana] >gi|332193991|gb|AEE32112.1| abscisic acid-insensitive 5-like protein 5 [Arabidopsis thaliana]
Unigene37945_XYS	242	240	1	gi|225458627|ref|XP_002284791.1|	447	290	371	0.68	0.84	0.02	82	115	2e-25	--	PREDICTED: ripening-related bZIP protein-like isoform 2 [Vitis vinifera] >gi|225458629|ref|XP_002284785.1| PREDICTED: ripening-related bZIP protein-like isoform 1 [Vitis vinifera]
Unigene37945_XYS	242	240	1	gi|42561991|gb|AAS20434.1|	447	291	371	0.65	0.75	0.01	81	108	3e-23	--	AREB-like protein [Solanum lycopersicum]
Unigene37945_XYS	242	240	1	gi|302777037|gb|ADL70202.1|	453	297	377	0.64	0.75	0.01	81	105	1e-22	--	ABRE binding factor [Solanum tuberosum]
Unigene37945_XYS	242	240	1	gi|205271003|emb|CAP66259.1|	489	331	414	0.65	0.82	0.04	84	102	2e-21	--	ABA-responsive element binding protein 1 [Beta vulgaris subsp. vulgaris]
Unigene37945_XYS	242	240	1	gi|110749701|gb|ABG90380.1|	423	270	347	0.61	0.77	0.03	83	99.8	1e-20	--	bZIP transcription factor [Caragana korshinskii]
Unigene37945_XYS	242	213	1	gi|13775111|gb|AAK39132.1|AF369792_1	415	265	339	0.62	0.8	0.05	75	93.6	7e-19	--	bZIP transcription factor 6 [Phaseolus vulgaris]
Unigene37945_XYS	242	213	1	gi|83853821|gb|ABC47854.1|	417	266	341	0.61	0.77	0.06	76	91.3	3e-18	--	bzip transcription factor [Glycine max]
Unigene37945_XYS	242	240	1	gi|94503774|gb|ABF29696.1|	406	258	330	0.6	0.74	0.03	83	89	2e-17	--	abscisic acid responsive element-binding protein 2 [Populus suaveolens]
Unigene37945_XYS	242	204	1	gi|145652343|gb|ABP88226.1|	153	5	77	0.61	0.75	0.06	73	84	6e-16	--	transcription factor bZIP71 [Glycine max]
Unigene37945_XYS	242	240	4	gi|305430491|gb|ADM53098.1|	448	294	371	0.51	0.67	0.02	81	78.6	2e-14	--	ABA responsive element binding factor [Citrus trifoliata]
Unigene37945_XYS	242	234	1	gi|334183098|ref|NP_001185157.1|	427	260	340	0.53	0.69	0.03	81	73.9	6e-13	--	abscisic acid-insensitive 5-like protein 5 [Arabidopsis thaliana] >gi|332193991|gb|AEE32112.1| abscisic acid-insensitive 5-like protein 5 [Arabidopsis thaliana]
Unigene37945_XYS	242	234	1	gi|79606145|ref|NP_973981.2|	408	260	340	0.53	0.69	0.03	81	73.9	6e-13	--	abscisic acid-insensitive 5-like protein 5 [Arabidopsis thaliana] >gi|332193990|gb|AEE32111.1| abscisic acid-insensitive 5-like protein 5 [Arabidopsis thaliana]
Unigene37945_XYS	242	234	1	gi|30693958|ref|NP_849777.1|	416	260	340	0.53	0.69	0.03	81	73.9	6e-13	--	abscisic acid-insensitive 5-like protein 5 [Arabidopsis thaliana] >gi|75312268|sp|Q9M7Q4.1|AI5L5_ARATH RecName: Full=ABSCISIC ACID-INSENSITIVE 5-like protein 5; AltName: Full=ABA-responsive element-binding protein 1; AltName: Full=Abscisic acid responsive elements-binding factor 2; Short=ABRE-binding factor 2; AltName: Full=bZIP transcription factor 36; Short=AtbZIP36 >gi|6739278|gb|AAF27180.1|AF…
Unigene37945_XYS	242	240	1	gi|125863276|gb|ABN58425.1|	433	283	357	0.48	0.66	0.03	83	68.9	2e-11	--	abscisic acid responsive elements-binding protein 2 [Populus trichocarpa] >gi|125863278|gb|ABN58426.1| abscisic acid responsive elements-binding protein 2 [Populus trichocarpa]
Unigene37945_XYS	242	231	1	gi|115448891|ref|NP_001048225.1|	357	208	279	0.46	0.57	0.03	80	62	2e-09	--	Os02g0766700 [Oryza sativa Japonica Group] >gi|113537756|dbj|BAF10139.1| Os02g0766700 [Oryza sativa Japonica Group]
Unigene37945_XYS	242	195	1	gi|341616892|gb|AEK86263.1|	152	9	73	0.5	0.68	0.07	70	61.2	4e-09	--	ABI5-like protein [Pinus taeda]
Unigene37945_XYS	242	198	1	gi|333411301|gb|AEF32521.1|	352	208	274	0.54	0.68	0.08	72	60.5	7e-09	--	stress-related bZIP transcription factor [Elymus repens]
Unigene37945_XYS	242	219	1	gi|332015681|gb|AED99724.1|	359	208	281	0.49	0.6	0.07	79	58.5	2e-08	--	stress-related bZIP transcription factor [Lophopyrum elongatum] >gi|333411303|gb|AEF32522.1| stress-related bZIP transcription factor [Lophopyrum elongatum]
Unigene37945_XYS	242	240	1	gi|33340591|gb|AAQ14866.1|AF329450_1	437	279	361	0.39	0.6	0.03	83	56.6	9e-08	--	transcription factor BZIP1 [Catharanthus roseus]
Unigene37945_XYS	242	228	1	gi|226507468|ref|NP_001150949.1|	355	208	277	0.44	0.55	0.03	79	55.8	2e-07	--	bZIP transcription factor ABI5 [Zea mays] >gi|195643174|gb|ACG41055.1| bZIP transcription factor ABI5 [Zea mays]
Unigene39849_XYS	460	8	433	gi|302398623|gb|ADL36606.1|	322	178	320	0.69	0.82	0	143	200	6e-51	--	BZIP domain class transcription factor [Malus x domestica]
Unigene39849_XYS	460	8	439	gi|59896064|gb|AAX11392.1|	322	178	322	0.68	0.82	0	145	199	8e-51	--	bZIP transcription factor [Malus x domestica]
Unigene39849_XYS	460	26	433	gi|215272920|emb|CAT00686.1|	271	135	269	0.71	0.83	0.01	138	190	6e-48	--	bZIP transcription factor [Antirrhinum majus]
Unigene39849_XYS	460	5	439	gi|3273764|gb|AAC24835.1|	246	96	246	0.7	0.78	0.03	151	190	6e-48	--	Dc3 promoter-binding factor-3 [Helianthus annuus]
Unigene39849_XYS	460	23	439	gi|167882612|gb|ACA05824.1|	203	67	203	0.69	0.79	0	139	187	4e-47	--	ABA response element-binding factor 2 [Daucus carota]
Unigene39849_XYS	460	8	439	gi|145652341|gb|ABP88225.1|	207	63	207	0.61	0.8	0	145	181	4e-45	--	transcription factor bZIP70 [Glycine max]
Unigene39849_XYS	460	2	433	gi|87162867|gb|ABD28662.1|	320	177	318	0.65	0.75	0.03	149	176	1e-43	--	cAMP response element binding (CREB) protein [Medicago truncatula]
Unigene39849_XYS	460	11	439	gi|2228773|gb|AAC49760.1|	174	38	174	0.64	0.73	0	143	170	7e-42	--	Dc3 promoter-binding factor-2 [Helianthus annuus]
Unigene39849_XYS	460	53	439	gi|15230146|ref|NP_191244.1|	297	174	297	0.68	0.78	0	129	167	4e-41	--	abscisic acid-insensitive 5-like protein 2 [Arabidopsis thaliana] >gi|75334900|sp|Q9LES3.1|AI5L2_ARATH RecName: Full=ABSCISIC ACID-INSENSITIVE 5-like protein 2; AltName: Full=ABA-responsive element-binding protein 3; AltName: Full=Dc3 promoter-binding factor 3; Short=AtDPBF3; AltName: Full=bZIP transcription factor 66; Short=AtbZIP66 >gi|9663004|emb|CAC00748.1| promoter-binding factor-like protei…
Unigene39849_XYS	460	53	439	gi|297820460|ref|XP_002878113.1|	299	176	299	0.68	0.78	0	129	166	8e-41	--	aba-responsive element binding protein 3 [Arabidopsis lyrata subsp. lyrata] >gi|297323951|gb|EFH54372.1| aba-responsive element binding protein 3 [Arabidopsis lyrata subsp. lyrata]
Unigene39849_XYS	460	5	439	gi|145652371|gb|ABP88240.1|	240	97	240	0.61	0.72	0.01	147	165	2e-40	--	transcription factor bZIP119 [Glycine max]
Unigene39849_XYS	460	53	439	gi|13346155|gb|AAK19601.1|AF334208_1	297	174	297	0.68	0.77	0	129	165	2e-40	--	bZIP protein DPBF3 [Arabidopsis thaliana]
Unigene39849_XYS	460	8	439	gi|115464587|ref|NP_001055893.1|	335	193	335	0.57	0.73	0	145	161	2e-39	--	Os05g0489700 [Oryza sativa Japonica Group] >gi|113579444|dbj|BAF17807.1| Os05g0489700 [Oryza sativa Japonica Group] >gi|323388841|gb|ADX60225.1| bZIP transcription factor [Oryza sativa Japonica Group]
Unigene39849_XYS	460	5	439	gi|226491958|ref|NP_001150281.1|	324	178	324	0.59	0.72	0.02	149	159	2e-38	--	LOC100283911 [Zea mays] >gi|195638078|gb|ACG38507.1| bZIP transcription factor [Zea mays]
Unigene39849_XYS	460	29	436	gi|18405590|ref|NP_565948.1|	262	127	261	0.62	0.74	0	137	155	2e-37	--	abscisic acid-insensitive 5-like protein 3 [Arabidopsis thaliana] >gi|30688517|ref|NP_850341.1| abscisic acid-insensitive 5-like protein 3 [Arabidopsis thaliana] >gi|42571163|ref|NP_973655.1| abscisic acid-insensitive 5-like protein 3 [Arabidopsis thaliana] >gi|75268174|sp|Q9C5Q2.1|AI5L3_ARATH RecName: Full=ABSCISIC ACID-INSENSITIVE 5-like protein 3; AltName: Full=Dc3 promoter-binding factor 4; S…
Unigene39849_XYS	460	29	436	gi|21694632|emb|CAD12766.1|	226	91	225	0.62	0.74	0	137	155	2e-37	--	basic leucine zipper transcription factor [Arabidopsis thaliana]
Unigene39849_XYS	460	50	433	gi|167745172|gb|ABZ91908.1|	133	5	131	0.61	0.74	0	129	146	8e-35	--	FD-like 2 protein [Triticum aestivum]
Unigene39849_XYS	460	29	439	gi|297597837|ref|NP_001044598.2|	345	205	345	0.54	0.74	0.04	143	142	2e-33	--	Os01g0813100 [Oryza sativa Japonica Group] >gi|255673807|dbj|BAF06512.2| Os01g0813100 [Oryza sativa Japonica Group]
Unigene39849_XYS	460	14	439	gi|111115694|gb|ABH05133.1|	313	173	313	0.53	0.68	0	143	135	1e-31	--	ABA responsive element binding factor 3 [Hordeum vulgare subsp. vulgare]
Unigene39849_XYS	460	14	439	gi|167745176|gb|ABZ91910.1|	313	173	313	0.51	0.67	0	143	131	3e-30	--	FD-like 6 protein [Triticum aestivum]
Unigene39850_XYS	348	1	327	gi|3273764|gb|AAC24835.1|	246	138	246	0.82	0.88	0	109	177	5e-44	--	Dc3 promoter-binding factor-3 [Helianthus annuus]
Unigene39850_XYS	348	19	327	gi|2228773|gb|AAC49760.1|	174	72	174	0.83	0.91	0	103	171	3e-42	--	Dc3 promoter-binding factor-2 [Helianthus annuus]
Unigene39850_XYS	348	4	327	gi|13346155|gb|AAK19601.1|AF334208_1	297	190	297	0.8	0.88	0	108	169	8e-42	--	bZIP protein DPBF3 [Arabidopsis thaliana]
Unigene39850_XYS	348	4	327	gi|15230146|ref|NP_191244.1|	297	190	297	0.79	0.87	0	108	167	3e-41	--	abscisic acid-insensitive 5-like protein 2 [Arabidopsis thaliana] >gi|75334900|sp|Q9LES3.1|AI5L2_ARATH RecName: Full=ABSCISIC ACID-INSENSITIVE 5-like protein 2; AltName: Full=ABA-responsive element-binding protein 3; AltName: Full=Dc3 promoter-binding factor 3; Short=AtDPBF3; AltName: Full=bZIP transcription factor 66; Short=AtbZIP66 >gi|9663004|emb|CAC00748.1| promoter-binding factor-like protei…
Unigene39850_XYS	348	4	327	gi|297820460|ref|XP_002878113.1|	299	192	299	0.78	0.87	0	108	166	8e-41	--	aba-responsive element binding protein 3 [Arabidopsis lyrata subsp. lyrata] >gi|297323951|gb|EFH54372.1| aba-responsive element binding protein 3 [Arabidopsis lyrata subsp. lyrata]
Unigene39850_XYS	348	1	327	gi|59896064|gb|AAX11392.1|	322	215	322	0.77	0.86	0	109	163	5e-40	--	bZIP transcription factor [Malus x domestica]
Unigene39850_XYS	348	1	321	gi|215272920|emb|CAT00686.1|	271	167	269	0.79	0.85	0	107	162	9e-40	--	bZIP transcription factor [Antirrhinum majus]
Unigene39850_XYS	348	1	321	gi|302398623|gb|ADL36606.1|	322	215	320	0.78	0.85	0	107	160	4e-39	--	BZIP domain class transcription factor [Malus x domestica]
Unigene39850_XYS	348	4	327	gi|145652341|gb|ABP88225.1|	207	101	207	0.74	0.87	0	108	159	1e-38	--	transcription factor bZIP70 [Glycine max]
Unigene39850_XYS	348	4	321	gi|87162867|gb|ABD28662.1|	320	213	318	0.77	0.85	0	106	158	2e-38	--	cAMP response element binding (CREB) protein [Medicago truncatula]
Unigene39850_XYS	348	25	327	gi|115464587|ref|NP_001055893.1|	335	235	335	0.74	0.87	0	101	154	4e-37	--	Os05g0489700 [Oryza sativa Japonica Group] >gi|113579444|dbj|BAF17807.1| Os05g0489700 [Oryza sativa Japonica Group] >gi|323388841|gb|ADX60225.1| bZIP transcription factor [Oryza sativa Japonica Group]
Unigene39850_XYS	348	19	327	gi|167882612|gb|ACA05824.1|	203	101	203	0.79	0.83	0	103	151	3e-36	--	ABA response element-binding factor 2 [Daucus carota]
Unigene39850_XYS	348	34	327	gi|145652371|gb|ABP88240.1|	240	141	240	0.81	0.86	0.02	100	148	2e-35	--	transcription factor bZIP119 [Glycine max]
Unigene39850_XYS	348	25	327	gi|226491958|ref|NP_001150281.1|	324	224	324	0.73	0.84	0	101	147	4e-35	--	LOC100283911 [Zea mays] >gi|195638078|gb|ACG38507.1| bZIP transcription factor [Zea mays]
Unigene39850_XYS	348	19	324	gi|18405590|ref|NP_565948.1|	262	160	261	0.75	0.87	0	103	147	5e-35	--	abscisic acid-insensitive 5-like protein 3 [Arabidopsis thaliana] >gi|30688517|ref|NP_850341.1| abscisic acid-insensitive 5-like protein 3 [Arabidopsis thaliana] >gi|42571163|ref|NP_973655.1| abscisic acid-insensitive 5-like protein 3 [Arabidopsis thaliana] >gi|75268174|sp|Q9C5Q2.1|AI5L3_ARATH RecName: Full=ABSCISIC ACID-INSENSITIVE 5-like protein 3; AltName: Full=Dc3 promoter-binding factor 4; S…
Unigene39850_XYS	348	19	324	gi|21694632|emb|CAD12766.1|	226	124	225	0.75	0.87	0	103	147	5e-35	--	basic leucine zipper transcription factor [Arabidopsis thaliana]
Unigene39850_XYS	348	25	321	gi|167745172|gb|ABZ91908.1|	133	33	131	0.73	0.82	0	99	142	2e-33	--	FD-like 2 protein [Triticum aestivum]
Unigene39850_XYS	348	22	327	gi|297597837|ref|NP_001044598.2|	345	239	345	0.68	0.82	0.04	107	137	3e-32	--	Os01g0813100 [Oryza sativa Japonica Group] >gi|255673807|dbj|BAF06512.2| Os01g0813100 [Oryza sativa Japonica Group]
Unigene39850_XYS	348	1	327	gi|111115694|gb|ABH05133.1|	313	208	313	0.63	0.77	0	109	127	4e-29	--	ABA responsive element binding factor 3 [Hordeum vulgare subsp. vulgare]
Unigene39850_XYS	348	1	327	gi|167745176|gb|ABZ91910.1|	313	208	313	0.62	0.76	0	109	124	4e-28	--	FD-like 6 protein [Triticum aestivum]
Unigene40316_XYS	1303	1130	273	gi|240254485|ref|NP_179595.5|	1094	1	303	0.67	0.8	0.05	303	416	1e-119	--	protein phosphatase 2C and cyclic nucleotide-binding/kinase domain-containing protein [Arabidopsis thaliana] >gi|226739228|sp|Q9SL76.2|P2C19_ARATH RecName: Full=Protein phosphatase 2C and cyclic nucleotide-binding/kinase domain-containing protein; Includes: RecName: Full=Probable protein phosphatase 2C 19; Short=AtPP2C19; Includes: RecName: Full=Probable inactive cyclic nucleotide-dependent prote…
Unigene40316_XYS	1303	1130	273	gi|334184318|ref|NP_001189557.1|	1091	1	303	0.67	0.8	0.05	303	416	1e-119	--	protein phosphatase 2C and cyclic nucleotide-binding/kinase domain-containing protein [Arabidopsis thaliana] >gi|330251865|gb|AEC06959.1| protein phosphatase 2C and cyclic nucleotide-binding/kinase domain-containing protein [Arabidopsis thaliana]
Unigene40316_XYS	1303	1130	273	gi|115445559|ref|NP_001046559.1|	1086	1	304	0.65	0.79	0.06	305	409	1e-116	--	Os02g0281000 [Oryza sativa Japonica Group] >gi|113536090|dbj|BAF08473.1| Os02g0281000 [Oryza sativa Japonica Group]
Unigene40316_XYS	1303	896	273	gi|75296289|sp|Q7XJ53.1|P2C35_ARATH	348	41	248	0.6	0.75	0	208	259	2e-71	--	RecName: Full=Probable protein phosphatase 2C 35; Short=AtPP2C35 >gi|32815977|gb|AAP88366.1| At3g06270 [Arabidopsis thaliana]
Unigene40316_XYS	1303	893	273	gi|75299800|sp|Q8H2T0.1|P2C65_ORYSJ	399	34	249	0.42	0.58	0.05	219	167	8e-44	--	RecName: Full=Probable protein phosphatase 2C 65; Short=OsPP2C65
Unigene40316_XYS	1303	893	273	gi|297607707|ref|NP_001060460.2|	568	34	249	0.42	0.58	0.05	219	167	2e-43	--	Os07g0646100 [Oryza sativa Japonica Group] >gi|255678015|dbj|BAF22374.2| Os07g0646100 [Oryza sativa Japonica Group]
Unigene40316_XYS	1303	809	249	gi|226500630|ref|NP_001150759.1|	434	64	241	0.32	0.46	0.04	196	87.4	4e-16	--	LOC100284392 [Zea mays] >gi|195641568|gb|ACG40252.1| catalytic/ protein phosphatase type 2C [Zea mays]
Unigene40316_XYS	1303	755	387	gi|75220399|sp|P93006.1|P2C27_ARATH	380	123	239	0.41	0.58	0	123	85.1	2e-15	--	RecName: Full=Probable protein phosphatase 2C 27; Short=AtPP2C27
Unigene40316_XYS	1303	809	249	gi|115472835|ref|NP_001060016.1|	427	66	243	0.31	0.46	0.05	197	84.3	3e-15	--	Os07g0566200 [Oryza sativa Japonica Group] >gi|75152457|sp|Q8H4S6.2|P2C64_ORYSJ RecName: Full=Probable protein phosphatase 2C 64; Short=OsPP2C64 >gi|113611552|dbj|BAF21930.1| Os07g0566200 [Oryza sativa Japonica Group]
Unigene40316_XYS	1303	752	384	gi|151384862|gb|ABS11092.1|	289	54	171	0.43	0.59	0	124	84	5e-15	--	protein phosphatase 2C [Triticum aestivum]
Unigene40316_XYS	1303	752	384	gi|151384864|gb|ABS11093.1|	289	54	171	0.43	0.58	0	124	83.2	8e-15	--	protein phosphatase 2C [Triticum aestivum]
Unigene40316_XYS	1303	755	387	gi|308805949|ref|XP_003080286.1|	418	62	178	0.39	0.57	0	123	83.2	8e-15	--	Serine/threonine protein phosphatase (ISS) [Ostreococcus tauri] >gi|116058746|emb|CAL54453.1| Serine/threonine protein phosphatase (ISS) [Ostreococcus tauri]
Unigene40316_XYS	1303	950	387	gi|195647284|gb|ACG43110.1|	372	41	232	0.33	0.47	0.05	198	82.8	1e-14	--	Ca2+/calmodulin-dependent protein kinase phosphatase [Zea mays]
Unigene40316_XYS	1303	755	396	gi|75313300|sp|Q9SD02.1|P2C47_ARATH	361	106	219	0.39	0.58	0	120	82.4	1e-14	--	RecName: Full=Probable protein phosphatase 2C 47; Short=AtPP2C47 >gi|6572068|emb|CAB63011.1| protein phosphatase 2C-like protein [Arabidopsis thaliana] >gi|51536524|gb|AAU05500.1| At3g51470 [Arabidopsis thaliana] >gi|51972144|gb|AAU15176.1| At3g51470 [Arabidopsis thaliana]
Unigene40316_XYS	1303	905	384	gi|75232977|sp|Q7XR06.2|P2C45_ORYSJ	282	2	175	0.34	0.5	0.03	181	82	2e-14	--	RecName: Full=Probable protein phosphatase 2C 45; Short=OsPP2C45 >gi|38345197|emb|CAE02890.2| OSJNBa0015K02.7 [Oryza sativa Japonica Group] >gi|38346414|emb|CAE54579.1| OSJNBa0011F23.20 [Oryza sativa Japonica Group] >gi|116310860|emb|CAH67802.1| OSIGBa0132E09-OSIGBa0108L24.16 [Oryza sativa Indica Group]
Unigene40316_XYS	1303	947	387	gi|195615896|gb|ACG29778.1|	375	45	235	0.31	0.47	0.05	197	81.3	3e-14	--	Ca2+/calmodulin-dependent protein kinase phosphatase [Zea mays]
Unigene40316_XYS	1303	755	387	gi|255071789|ref|XP_002499569.1|	412	73	190	0.39	0.55	0	124	80.9	4e-14	--	Serine/threonine phosphatase family protein [Micromonas sp. RCC299] >gi|226514831|gb|ACO60827.1| Serine/threonine phosphatase family protein [Micromonas sp. RCC299]
Unigene40316_XYS	1303	1043	387	gi|226958639|ref|NP_001152937.1|	405	41	253	0.31	0.48	0.04	230	80.9	4e-14	--	protein phosphatase 2C [Zea mays] >gi|195626114|gb|ACG34887.1| protein phosphatase 2C [Zea mays] >gi|323388677|gb|ADX60143.1| DBP transcription factor [Zea mays]
Unigene40316_XYS	1303	809	339	gi|3643088|gb|AAC36699.1|	344	48	230	0.3	0.47	0.14	184	80.9	4e-14	--	protein phosphatase-2C [Mesembryanthemum crystallinum]
Unigene40316_XYS	1303	755	387	gi|110289498|gb|ABB47942.2|	329	73	189	0.4	0.55	0	123	80.5	5e-14	--	Protein phosphatase 2C containing protein, expressed [Oryza sativa Japonica Group]
Unigene40317_XYS	689	614	273	gi|115445559|ref|NP_001046559.1|	1086	191	304	0.82	0.94	0	114	204	9e-56	--	Os02g0281000 [Oryza sativa Japonica Group] >gi|113536090|dbj|BAF08473.1| Os02g0281000 [Oryza sativa Japonica Group]
Unigene40317_XYS	689	614	273	gi|240254485|ref|NP_179595.5|	1094	190	303	0.82	0.92	0	114	199	2e-54	--	protein phosphatase 2C and cyclic nucleotide-binding/kinase domain-containing protein [Arabidopsis thaliana] >gi|226739228|sp|Q9SL76.2|P2C19_ARATH RecName: Full=Protein phosphatase 2C and cyclic nucleotide-binding/kinase domain-containing protein; Includes: RecName: Full=Probable protein phosphatase 2C 19; Short=AtPP2C19; Includes: RecName: Full=Probable inactive cyclic nucleotide-dependent prote…
Unigene40317_XYS	689	614	273	gi|334184318|ref|NP_001189557.1|	1091	190	303	0.82	0.92	0	114	199	2e-54	--	protein phosphatase 2C and cyclic nucleotide-binding/kinase domain-containing protein [Arabidopsis thaliana] >gi|330251865|gb|AEC06959.1| protein phosphatase 2C and cyclic nucleotide-binding/kinase domain-containing protein [Arabidopsis thaliana]
Unigene40317_XYS	689	611	273	gi|75296289|sp|Q7XJ53.1|P2C35_ARATH	348	136	248	0.66	0.8	0	113	157	2e-41	--	RecName: Full=Probable protein phosphatase 2C 35; Short=AtPP2C35 >gi|32815977|gb|AAP88366.1| At3g06270 [Arabidopsis thaliana]
Unigene40317_XYS	689	611	273	gi|75299800|sp|Q8H2T0.1|P2C65_ORYSJ	399	139	249	0.51	0.71	0	114	122	5e-31	--	RecName: Full=Probable protein phosphatase 2C 65; Short=OsPP2C65
Unigene40317_XYS	689	611	273	gi|297607707|ref|NP_001060460.2|	568	139	249	0.51	0.71	0	114	122	1e-30	--	Os07g0646100 [Oryza sativa Japonica Group] >gi|255678015|dbj|BAF22374.2| Os07g0646100 [Oryza sativa Japonica Group]
Unigene40317_XYS	689	587	249	gi|226500630|ref|NP_001150759.1|	434	147	241	0.34	0.49	0	113	65.9	5e-10	--	LOC100284392 [Zea mays] >gi|195641568|gb|ACG40252.1| catalytic/ protein phosphatase type 2C [Zea mays]
Unigene40317_XYS	689	599	360	gi|110739771|dbj|BAF01792.1|	373	167	247	0.43	0.59	0.01	81	62.4	5e-09	--	protein phosphatase 2C like protein [Arabidopsis thaliana]
Unigene40317_XYS	689	590	249	gi|115472835|ref|NP_001060016.1|	427	146	243	0.33	0.49	0.01	116	62.4	5e-09	--	Os07g0566200 [Oryza sativa Japonica Group] >gi|75152457|sp|Q8H4S6.2|P2C64_ORYSJ RecName: Full=Probable protein phosphatase 2C 64; Short=OsPP2C64 >gi|113611552|dbj|BAF21930.1| Os07g0566200 [Oryza sativa Japonica Group]
Unigene40317_XYS	689	608	378	gi|56117813|gb|AAV73837.1|	502	195	271	0.44	0.61	0.01	78	62	7e-09	--	protein phosphatase 2c [Medicago sativa]
Unigene40317_XYS	689	599	360	gi|21592402|gb|AAM64353.1|	373	167	247	0.43	0.59	0.01	81	61.6	9e-09	--	protein phosphatase-like [Arabidopsis thaliana]
Unigene40317_XYS	689	599	360	gi|122246566|sp|Q0WRB2.1|P2C73_ARATH	373	167	247	0.43	0.59	0.01	81	61.6	9e-09	--	RecName: Full=Probable protein phosphatase 2C 73; Short=AtPP2C73; AltName: Full=AtPPC6;7 >gi|110736751|dbj|BAF00337.1| protein phosphatase 2C like protein [Arabidopsis thaliana] >gi|111074394|gb|ABH04570.1| At5g27930 [Arabidopsis thaliana]
Unigene40317_XYS	689	608	378	gi|149350003|gb|ABR24134.1|	502	195	271	0.43	0.61	0.01	78	61.2	1e-08	--	protein phosphatase 2c [Medicago truncatula]
Unigene40317_XYS	689	599	360	gi|18652937|dbj|BAB84697.1|	337	131	211	0.41	0.59	0.01	81	59.7	3e-08	--	protein phosphatase 2C [Arabidopsis thaliana]
Unigene40317_XYS	689	599	339	gi|3643088|gb|AAC36699.1|	344	141	230	0.33	0.53	0.03	90	58.9	6e-08	--	protein phosphatase-2C [Mesembryanthemum crystallinum]
Unigene40317_XYS	689	587	249	gi|297611711|ref|NP_001067763.2|	432	173	268	0.33	0.45	0	114	58.5	8e-08	--	Os11g0417400 [Oryza sativa Japonica Group] >gi|122226510|sp|Q2R637.1|P2C75_ORYSJ RecName: Full=Probable protein phosphatase 2C 75; Short=OsPP2C75 >gi|255680033|dbj|BAF28126.2| Os11g0417400 [Oryza sativa Japonica Group]
Unigene40317_XYS	689	587	249	gi|75151368|sp|Q8GY60.1|P2C52_ARATH	468	189	284	0.29	0.48	0	114	58.2	1e-07	--	RecName: Full=Probable protein phosphatase 2C 52; Short=AtPP2C52 >gi|28951049|gb|AAO63448.1| At4g03415 [Arabidopsis thaliana] >gi|304281949|gb|ADM21187.1| catalytic protein serine threonine phosphatase [Arabidopsis thaliana]
Unigene40317_XYS	689	593	360	gi|15242182|ref|NP_199989.1|	416	223	298	0.41	0.62	0.02	80	54.3	1e-07	--	protein phosphatase [Arabidopsis thaliana] >gi|75309185|sp|Q9FLI3.1|P2C75_ARATH RecName: Full=Probable protein phosphatase 2C 75; Short=AtPP2C75; AltName: Full=Protein ABA-HYPERSENSITIVE GERMINATION 1; AltName: Full=Protein phosphatase 2C AHG1; Short=PP2C AHG1 >gi|10177875|dbj|BAB11245.1| protein phosphatase-2C; PP2C-like protein [Arabidopsis thaliana] >gi|332008740|gb|AED96123.1| protein phospha…
Unigene40317_XYS	689	590	378	gi|297832908|ref|XP_002884336.1|	490	208	279	0.44	0.62	0.01	72	57.4	2e-07	--	phosphatase 2C family protein [Arabidopsis lyrata subsp. lyrata] >gi|297330176|gb|EFH60595.1| phosphatase 2C family protein [Arabidopsis lyrata subsp. lyrata]
Unigene40317_XYS	689	596	297	gi|297806039|ref|XP_002870903.1|	382	152	243	0.37	0.49	0	101	57.4	2e-07	--	protein phosphatase type 2C [Arabidopsis lyrata subsp. lyrata] >gi|297316740|gb|EFH47162.1| protein phosphatase type 2C [Arabidopsis lyrata subsp. lyrata]
Unigene41467_XYS	463	167	21	gi|339777497|gb|AEK05586.1|	548	1	48	0.65	0.79	0	49	59.7	1e-08	--	abscisic acid insensitivity 1B [Populus balsamifera]
Unigene41467_XYS	463	167	21	gi|339777479|gb|AEK05577.1|	548	1	48	0.65	0.79	0	49	59.7	1e-08	--	abscisic acid insensitivity 1B [Populus balsamifera]
Unigene41467_XYS	463	167	21	gi|339777473|gb|AEK05574.1|	548	1	48	0.65	0.79	0	49	59.7	1e-08	--	abscisic acid insensitivity 1B [Populus balsamifera] >gi|339777477|gb|AEK05576.1| abscisic acid insensitivity 1B [Populus balsamifera] >gi|339777485|gb|AEK05580.1| abscisic acid insensitivity 1B [Populus balsamifera] >gi|339777495|gb|AEK05585.1| abscisic acid insensitivity 1B [Populus balsamifera] >gi|339777501|gb|AEK05588.1| abscisic acid insensitivity 1B [Populus balsamifera]
Unigene41467_XYS	463	167	21	gi|339777469|gb|AEK05572.1|	548	1	48	0.65	0.79	0	49	59.7	1e-08	--	abscisic acid insensitivity 1B [Populus balsamifera] >gi|339777471|gb|AEK05573.1| abscisic acid insensitivity 1B [Populus balsamifera] >gi|339777481|gb|AEK05578.1| abscisic acid insensitivity 1B [Populus balsamifera] >gi|339777483|gb|AEK05579.1| abscisic acid insensitivity 1B [Populus balsamifera] >gi|339777499|gb|AEK05587.1| abscisic acid insensitivity 1B [Populus balsamifera]
Unigene41467_XYS	463	167	21	gi|339777467|gb|AEK05571.1|	548	1	48	0.65	0.79	0	49	59.7	1e-08	--	abscisic acid insensitivity 1B [Populus balsamifera] >gi|339777475|gb|AEK05575.1| abscisic acid insensitivity 1B [Populus balsamifera] >gi|339777487|gb|AEK05581.1| abscisic acid insensitivity 1B [Populus balsamifera] >gi|339777489|gb|AEK05582.1| abscisic acid insensitivity 1B [Populus balsamifera] >gi|339777491|gb|AEK05583.1| abscisic acid insensitivity 1B [Populus balsamifera] >gi|339777493|gb|A…
Unigene41467_XYS	463	167	21	gi|144225785|emb|CAM84289.1|	538	1	48	0.63	0.79	0	49	59.3	2e-08	--	abscisic insensitive 1B [Populus tremula] >gi|144225793|emb|CAM84293.1| abscisic insensitive 1B [Populus tremula] >gi|144225795|emb|CAM84294.1| abscisic insensitive 1B [Populus tremula] >gi|144225801|emb|CAM84297.1| abscisic insensitive 1B [Populus tremula]
Unigene41467_XYS	463	167	21	gi|144225789|emb|CAM84291.1|	538	1	48	0.63	0.79	0	49	59.3	2e-08	--	abscisic insensitive 1B [Populus tremula] >gi|144225791|emb|CAM84292.1| abscisic insensitive 1B [Populus tremula] >gi|144225797|emb|CAM84295.1| abscisic insensitive 1B [Populus tremula]
Unigene41467_XYS	463	167	21	gi|144225781|emb|CAM84287.1|	538	1	48	0.63	0.79	0	49	59.3	2e-08	--	abscisic insensitive 1B [Populus tremula] >gi|144225783|emb|CAM84288.1| abscisic insensitive 1B [Populus tremula] >gi|144225787|emb|CAM84290.1| abscisic insensitive 1B [Populus tremula] >gi|144225799|emb|CAM84296.1| abscisic insensitive 1B [Populus tremula] >gi|144225803|emb|CAM84298.1| abscisic insensitive 1B [Populus tremula]
Unigene41467_XYS	463	167	21	gi|144225805|emb|CAM84299.1|	538	1	48	0.63	0.79	0	49	59.3	2e-08	--	abscisic insensitive 1B [Populus tremula]
Unigene41467_XYS	463	167	21	gi|144225743|emb|CAM84268.1|	538	1	48	0.63	0.79	0	49	58.9	2e-08	--	abscisic insensitive 1B [Populus tremula]
Unigene41467_XYS	463	167	21	gi|144225729|emb|CAM84261.1|	538	1	48	0.63	0.79	0	49	58.9	2e-08	--	abscisic insensitive 1B [Populus tremula]
Unigene41467_XYS	463	167	21	gi|144225723|emb|CAM84258.1|	538	1	48	0.63	0.79	0	49	58.9	2e-08	--	abscisic insensitive 1B [Populus tremula] >gi|144225725|emb|CAM84259.1| abscisic insensitive 1B [Populus tremula] >gi|144225735|emb|CAM84264.1| abscisic insensitive 1B [Populus tremula] >gi|144225747|emb|CAM84270.1| abscisic insensitive 1B [Populus tremula] >gi|144225751|emb|CAM84272.1| abscisic insensitive 1B [Populus tremula] >gi|144225759|emb|CAM84276.1| abscisic insensitive 1B [Populus tremul…
Unigene41467_XYS	463	167	21	gi|144225719|emb|CAM84256.1|	538	1	48	0.63	0.79	0	49	58.9	2e-08	--	abscisic insensitive 1B [Populus tremula] >gi|144225731|emb|CAM84262.1| abscisic insensitive 1B [Populus tremula] >gi|144225739|emb|CAM84266.1| abscisic insensitive 1B [Populus tremula] >gi|144225741|emb|CAM84267.1| abscisic insensitive 1B [Populus tremula]
Unigene41467_XYS	463	167	21	gi|144225767|emb|CAM84280.1|	538	1	48	0.63	0.79	0	49	58.9	2e-08	--	abscisic insensitive 1B [Populus tremula]
Unigene41467_XYS	463	167	21	gi|144225721|emb|CAM84257.1|	538	1	48	0.63	0.79	0	49	58.9	2e-08	--	abscisic insensitive 1B [Populus tremula]
Unigene41467_XYS	463	167	21	gi|144225757|emb|CAM84275.1|	538	1	48	0.63	0.79	0	49	58.9	2e-08	--	abscisic insensitive 1B [Populus tremula]
Unigene41467_XYS	463	167	21	gi|144225749|emb|CAM84271.1|	538	1	48	0.63	0.79	0	49	58.9	2e-08	--	abscisic insensitive 1B [Populus tremula]
Unigene41467_XYS	463	167	21	gi|144225727|emb|CAM84260.1|	538	1	48	0.63	0.79	0	49	58.9	2e-08	--	abscisic insensitive 1B [Populus tremula]
Unigene41467_XYS	463	167	21	gi|144225745|emb|CAM84269.1|	538	1	48	0.63	0.79	0	49	58.9	2e-08	--	abscisic insensitive 1B [Populus tremula] >gi|144225755|emb|CAM84274.1| abscisic insensitive 1B [Populus tremula]
Unigene41467_XYS	463	167	21	gi|144225779|emb|CAM84286.1|	538	1	48	0.63	0.79	0	49	58.9	2e-08	--	abscisic insensitive 1B [Populus tremula]
Unigene43724_XYS	298	2	295	gi|343887277|dbj|BAK61823.1|	630	117	214	0.51	0.74	0.01	99	94	5e-19	--	protein phosphatase 2c [Citrus unshiu]
Unigene43724_XYS	298	2	295	gi|144225753|emb|CAM84273.1|	538	106	202	0.46	0.68	0	98	86.7	8e-17	--	abscisic insensitive 1B [Populus tremula]
Unigene43724_XYS	298	2	295	gi|144225729|emb|CAM84261.1|	538	106	202	0.46	0.68	0	98	86.7	8e-17	--	abscisic insensitive 1B [Populus tremula]
Unigene43724_XYS	298	2	295	gi|144225719|emb|CAM84256.1|	538	106	202	0.46	0.68	0	98	86.7	8e-17	--	abscisic insensitive 1B [Populus tremula] >gi|144225731|emb|CAM84262.1| abscisic insensitive 1B [Populus tremula] >gi|144225739|emb|CAM84266.1| abscisic insensitive 1B [Populus tremula] >gi|144225741|emb|CAM84267.1| abscisic insensitive 1B [Populus tremula]
Unigene43724_XYS	298	2	295	gi|144225721|emb|CAM84257.1|	538	106	202	0.46	0.68	0	98	86.7	8e-17	--	abscisic insensitive 1B [Populus tremula]
Unigene43724_XYS	298	2	295	gi|144225757|emb|CAM84275.1|	538	106	202	0.46	0.68	0	98	86.7	8e-17	--	abscisic insensitive 1B [Populus tremula]
Unigene43724_XYS	298	2	295	gi|144225749|emb|CAM84271.1|	538	106	202	0.46	0.68	0	98	86.7	8e-17	--	abscisic insensitive 1B [Populus tremula]
Unigene43724_XYS	298	2	295	gi|144225779|emb|CAM84286.1|	538	106	202	0.46	0.68	0	98	86.3	1e-16	--	abscisic insensitive 1B [Populus tremula]
Unigene43724_XYS	298	2	295	gi|144225769|emb|CAM84281.1|	538	106	202	0.46	0.68	0	98	86.3	1e-16	--	abscisic insensitive 1B [Populus tremula]
Unigene43724_XYS	298	2	295	gi|144225771|emb|CAM84282.1|	538	106	202	0.46	0.68	0	98	85.9	1e-16	--	abscisic insensitive 1B [Populus tremula]
Unigene43724_XYS	298	2	295	gi|144225743|emb|CAM84268.1|	538	106	202	0.46	0.68	0	98	85.5	2e-16	--	abscisic insensitive 1B [Populus tremula]
Unigene43724_XYS	298	2	295	gi|144225723|emb|CAM84258.1|	538	106	202	0.46	0.68	0	98	85.5	2e-16	--	abscisic insensitive 1B [Populus tremula] >gi|144225725|emb|CAM84259.1| abscisic insensitive 1B [Populus tremula] >gi|144225735|emb|CAM84264.1| abscisic insensitive 1B [Populus tremula] >gi|144225747|emb|CAM84270.1| abscisic insensitive 1B [Populus tremula] >gi|144225751|emb|CAM84272.1| abscisic insensitive 1B [Populus tremula] >gi|144225759|emb|CAM84276.1| abscisic insensitive 1B [Populus tremul…
Unigene43724_XYS	298	2	295	gi|144225737|emb|CAM84265.1|	538	106	202	0.46	0.68	0	98	85.5	2e-16	--	abscisic insensitive 1B [Populus tremula]
Unigene43724_XYS	298	2	295	gi|144225767|emb|CAM84280.1|	538	106	202	0.46	0.68	0	98	85.5	2e-16	--	abscisic insensitive 1B [Populus tremula]
Unigene43724_XYS	298	2	295	gi|144225727|emb|CAM84260.1|	538	106	202	0.46	0.68	0	98	85.5	2e-16	--	abscisic insensitive 1B [Populus tremula]
Unigene43724_XYS	298	2	295	gi|144225745|emb|CAM84269.1|	538	106	202	0.46	0.68	0	98	85.5	2e-16	--	abscisic insensitive 1B [Populus tremula] >gi|144225755|emb|CAM84274.1| abscisic insensitive 1B [Populus tremula]
Unigene43724_XYS	298	2	295	gi|144225733|emb|CAM84263.1|	538	106	202	0.46	0.68	0	98	85.5	2e-16	--	abscisic insensitive 1B [Populus tremula]
Unigene43724_XYS	298	2	295	gi|144225805|emb|CAM84299.1|	538	106	202	0.45	0.67	0	98	83.2	9e-16	--	abscisic insensitive 1B [Populus tremula]
Unigene43724_XYS	298	2	295	gi|339777473|gb|AEK05574.1|	548	116	212	0.44	0.67	0	98	82.8	1e-15	--	abscisic acid insensitivity 1B [Populus balsamifera] >gi|339777477|gb|AEK05576.1| abscisic acid insensitivity 1B [Populus balsamifera] >gi|339777485|gb|AEK05580.1| abscisic acid insensitivity 1B [Populus balsamifera] >gi|339777495|gb|AEK05585.1| abscisic acid insensitivity 1B [Populus balsamifera] >gi|339777501|gb|AEK05588.1| abscisic acid insensitivity 1B [Populus balsamifera]
Unigene43724_XYS	298	2	295	gi|339777469|gb|AEK05572.1|	548	116	212	0.44	0.67	0	98	82.8	1e-15	--	abscisic acid insensitivity 1B [Populus balsamifera] >gi|339777471|gb|AEK05573.1| abscisic acid insensitivity 1B [Populus balsamifera] >gi|339777481|gb|AEK05578.1| abscisic acid insensitivity 1B [Populus balsamifera] >gi|339777483|gb|AEK05579.1| abscisic acid insensitivity 1B [Populus balsamifera] >gi|339777499|gb|AEK05587.1| abscisic acid insensitivity 1B [Populus balsamifera]
Unigene47057_XYS	463	2	358	gi|343887277|dbj|BAK61823.1|	630	435	553	0.84	0.92	0	119	208	2e-53	--	protein phosphatase 2c [Citrus unshiu]
Unigene47057_XYS	463	2	349	gi|339777497|gb|AEK05586.1|	548	433	548	0.86	0.91	0	116	206	7e-53	--	abscisic acid insensitivity 1B [Populus balsamifera]
Unigene47057_XYS	463	2	349	gi|339777479|gb|AEK05577.1|	548	433	548	0.86	0.91	0	116	206	7e-53	--	abscisic acid insensitivity 1B [Populus balsamifera]
Unigene47057_XYS	463	2	349	gi|339777473|gb|AEK05574.1|	548	433	548	0.86	0.91	0	116	206	7e-53	--	abscisic acid insensitivity 1B [Populus balsamifera] >gi|339777477|gb|AEK05576.1| abscisic acid insensitivity 1B [Populus balsamifera] >gi|339777485|gb|AEK05580.1| abscisic acid insensitivity 1B [Populus balsamifera] >gi|339777495|gb|AEK05585.1| abscisic acid insensitivity 1B [Populus balsamifera] >gi|339777501|gb|AEK05588.1| abscisic acid insensitivity 1B [Populus balsamifera]
Unigene47057_XYS	463	2	349	gi|339777469|gb|AEK05572.1|	548	433	548	0.86	0.91	0	116	206	7e-53	--	abscisic acid insensitivity 1B [Populus balsamifera] >gi|339777471|gb|AEK05573.1| abscisic acid insensitivity 1B [Populus balsamifera] >gi|339777481|gb|AEK05578.1| abscisic acid insensitivity 1B [Populus balsamifera] >gi|339777483|gb|AEK05579.1| abscisic acid insensitivity 1B [Populus balsamifera] >gi|339777499|gb|AEK05587.1| abscisic acid insensitivity 1B [Populus balsamifera]
Unigene47057_XYS	463	2	349	gi|339777467|gb|AEK05571.1|	548	433	548	0.86	0.91	0	116	206	7e-53	--	abscisic acid insensitivity 1B [Populus balsamifera] >gi|339777475|gb|AEK05575.1| abscisic acid insensitivity 1B [Populus balsamifera] >gi|339777487|gb|AEK05581.1| abscisic acid insensitivity 1B [Populus balsamifera] >gi|339777489|gb|AEK05582.1| abscisic acid insensitivity 1B [Populus balsamifera] >gi|339777491|gb|AEK05583.1| abscisic acid insensitivity 1B [Populus balsamifera] >gi|339777493|gb|A…
Unigene47057_XYS	463	2	349	gi|144225753|emb|CAM84273.1|	538	423	538	0.85	0.91	0	116	205	2e-52	--	abscisic insensitive 1B [Populus tremula]
Unigene47057_XYS	463	2	349	gi|144225743|emb|CAM84268.1|	538	423	538	0.85	0.91	0	116	205	2e-52	--	abscisic insensitive 1B [Populus tremula]
Unigene47057_XYS	463	2	349	gi|144225785|emb|CAM84289.1|	538	423	538	0.85	0.91	0	116	205	2e-52	--	abscisic insensitive 1B [Populus tremula] >gi|144225793|emb|CAM84293.1| abscisic insensitive 1B [Populus tremula] >gi|144225795|emb|CAM84294.1| abscisic insensitive 1B [Populus tremula] >gi|144225801|emb|CAM84297.1| abscisic insensitive 1B [Populus tremula]
Unigene47057_XYS	463	2	349	gi|144225789|emb|CAM84291.1|	538	423	538	0.85	0.91	0	116	205	2e-52	--	abscisic insensitive 1B [Populus tremula] >gi|144225791|emb|CAM84292.1| abscisic insensitive 1B [Populus tremula] >gi|144225797|emb|CAM84295.1| abscisic insensitive 1B [Populus tremula]
Unigene47057_XYS	463	2	349	gi|144225723|emb|CAM84258.1|	538	423	538	0.85	0.91	0	116	205	2e-52	--	abscisic insensitive 1B [Populus tremula] >gi|144225725|emb|CAM84259.1| abscisic insensitive 1B [Populus tremula] >gi|144225735|emb|CAM84264.1| abscisic insensitive 1B [Populus tremula] >gi|144225747|emb|CAM84270.1| abscisic insensitive 1B [Populus tremula] >gi|144225751|emb|CAM84272.1| abscisic insensitive 1B [Populus tremula] >gi|144225759|emb|CAM84276.1| abscisic insensitive 1B [Populus tremul…
Unigene47057_XYS	463	2	349	gi|144225719|emb|CAM84256.1|	538	423	538	0.85	0.91	0	116	205	2e-52	--	abscisic insensitive 1B [Populus tremula] >gi|144225731|emb|CAM84262.1| abscisic insensitive 1B [Populus tremula] >gi|144225739|emb|CAM84266.1| abscisic insensitive 1B [Populus tremula] >gi|144225741|emb|CAM84267.1| abscisic insensitive 1B [Populus tremula]
Unigene47057_XYS	463	2	349	gi|144225737|emb|CAM84265.1|	538	423	538	0.85	0.91	0	116	205	2e-52	--	abscisic insensitive 1B [Populus tremula]
Unigene47057_XYS	463	2	349	gi|144225767|emb|CAM84280.1|	538	423	538	0.85	0.91	0	116	205	2e-52	--	abscisic insensitive 1B [Populus tremula]
Unigene47057_XYS	463	2	349	gi|144225721|emb|CAM84257.1|	538	423	538	0.85	0.91	0	116	205	2e-52	--	abscisic insensitive 1B [Populus tremula]
Unigene47057_XYS	463	2	349	gi|144225757|emb|CAM84275.1|	538	423	538	0.85	0.91	0	116	205	2e-52	--	abscisic insensitive 1B [Populus tremula]
Unigene47057_XYS	463	2	349	gi|144225781|emb|CAM84287.1|	538	423	538	0.85	0.91	0	116	205	2e-52	--	abscisic insensitive 1B [Populus tremula] >gi|144225783|emb|CAM84288.1| abscisic insensitive 1B [Populus tremula] >gi|144225787|emb|CAM84290.1| abscisic insensitive 1B [Populus tremula] >gi|144225799|emb|CAM84296.1| abscisic insensitive 1B [Populus tremula] >gi|144225803|emb|CAM84298.1| abscisic insensitive 1B [Populus tremula]
Unigene47057_XYS	463	2	349	gi|144225749|emb|CAM84271.1|	538	423	538	0.85	0.91	0	116	205	2e-52	--	abscisic insensitive 1B [Populus tremula]
Unigene47057_XYS	463	2	349	gi|144225727|emb|CAM84260.1|	538	423	538	0.85	0.91	0	116	205	2e-52	--	abscisic insensitive 1B [Populus tremula]
Unigene47057_XYS	463	2	349	gi|144225805|emb|CAM84299.1|	538	423	538	0.85	0.91	0	116	205	2e-52	--	abscisic insensitive 1B [Populus tremula]
Unigene52922_XYS	525	68	520	gi|115460446|ref|NP_001053823.1|	321	129	281	0.81	0.92	0.01	153	261	4e-69	--	Os04g0609600 [Oryza sativa Japonica Group] >gi|122240832|sp|Q0JAA0.1|P2C44_ORYSJ RecName: Full=Probable protein phosphatase 2C 44; Short=OsPP2C44 >gi|113565394|dbj|BAF15737.1| Os04g0609600 [Oryza sativa Japonica Group]
Unigene52922_XYS	525	68	520	gi|32488822|emb|CAE03557.1|	317	125	277	0.81	0.92	0.01	153	261	4e-69	--	OSJNBa0085I10.2 [Oryza sativa Japonica Group] >gi|90265077|emb|CAH67750.1| H0702G05.9 [Oryza sativa Indica Group]
Unigene52922_XYS	525	68	520	gi|38567903|emb|CAE03658.2|	238	46	198	0.81	0.92	0.01	153	261	4e-69	--	OSJNBa0060N03.23 [Oryza sativa Japonica Group]
Unigene52922_XYS	525	68	520	gi|226500024|ref|NP_001148728.1|	318	126	278	0.77	0.9	0.01	153	250	6e-66	--	protein phosphatase 2C [Zea mays] >gi|195621678|gb|ACG32669.1| protein phosphatase 2C [Zea mays]
Unigene52922_XYS	525	74	520	gi|75163673|sp|Q93YW5.1|P2C58_ARATH	283	96	244	0.67	0.79	0	149	206	1e-52	--	RecName: Full=Probable protein phosphatase 2C 58; Short=AtPP2C58
Unigene52922_XYS	525	74	520	gi|226739235|sp|Q9SIU8.3|P2C20_ARATH	290	92	240	0.65	0.79	0	149	201	3e-51	--	RecName: Full=Probable protein phosphatase 2C 20; Short=AtPP2C20; AltName: Full=AtPPC3;1.2
Unigene52922_XYS	525	74	520	gi|15724170|gb|AAL06477.1|AF411787_1	279	92	240	0.65	0.79	0	149	201	3e-51	--	At2g20630/F23N11.5 [Arabidopsis thaliana] >gi|18652945|dbj|BAB84701.1| protein phosphatase 2C [Arabidopsis thaliana] >gi|20147399|gb|AAM10409.1| At2g20630/F23N11.5 [Arabidopsis thaliana]
Unigene52922_XYS	525	74	505	gi|2842482|emb|CAA16879.1|	268	67	210	0.67	0.79	0	144	199	2e-50	--	protein phosphatase 2C-like protein [Arabidopsis thaliana] >gi|7269694|emb|CAB79642.1| protein phosphatase 2C-like protein [Arabidopsis thaliana]
Unigene52922_XYS	525	68	520	gi|46277128|gb|AAS86762.1|	282	93	243	0.66	0.79	0	151	198	3e-50	--	protein phosphatase 2C [Solanum lycopersicum]
Unigene52922_XYS	525	77	520	gi|124361192|gb|ABN09164.1|	282	96	243	0.65	0.79	0	148	198	3e-50	--	Protein phosphatase 2C-like [Medicago truncatula]
Unigene52922_XYS	525	68	520	gi|122167304|sp|Q0D673.1|P2C62_ORYSJ	290	97	250	0.66	0.79	0.01	154	197	4e-50	--	RecName: Full=Probable protein phosphatase 2C 62; Short=OsPP2C62
Unigene52922_XYS	525	68	520	gi|75273141|sp|Q9LDA7.1|P2C39_ARATH	289	100	250	0.67	0.77	0	151	197	4e-50	--	RecName: Full=Probable protein phosphatase 2C 39; Short=AtPP2C39 >gi|9294253|dbj|BAB02155.1| protein phosphatase type 2C [Arabidopsis thaliana]
Unigene52922_XYS	525	77	520	gi|75174756|sp|Q9LME4.1|P2C09_ARATH	281	95	242	0.62	0.75	0	148	195	3e-49	--	RecName: Full=Probable protein phosphatase 2C 9; Short=AtPP2C09; AltName: Full=Phytochrome-associated protein phosphatase 2C; Short=PAPP2C >gi|9392686|gb|AAF87263.1|AC068562_10 Strong similarity to protein phosphatase type 2C (PP2C2) from Lotus japonicus gb|AF092432 and contains a protein phosphatase 2C PF|00481 domain. EST gb|T46258 comes from this gene [Arabidopsis thaliana]
Unigene52922_XYS	525	68	520	gi|195647096|gb|ACG43016.1|	290	97	250	0.67	0.79	0.02	155	193	8e-49	--	protein phosphatase 2C isoform epsilon [Zea mays]
Unigene52922_XYS	525	77	520	gi|169264917|dbj|BAG12300.1|	263	75	224	0.64	0.78	0.01	150	191	5e-48	--	protein phosphatase 2C [Physcomitrella patens]
Unigene52922_XYS	525	68	520	gi|4336436|gb|AAD17805.1|	282	93	243	0.64	0.74	0	151	186	1e-46	--	protein phosphatase type 2C [Lotus japonicus]
Unigene52922_XYS	525	89	520	gi|75199903|sp|Q9S9Z7.1|P2C10_ARATH	282	100	243	0.63	0.79	0	144	185	3e-46	--	RecName: Full=Probable protein phosphatase 2C 10; Short=AtPP2C10 >gi|5668780|gb|AAD46006.1|AC007894_4 Strong similarity to gb|AF092432 protein phosphatase type 2C from Lotus japonicus. EST gb|T76026 comes from this gene [Arabidopsis thaliana] >gi|13877699|gb|AAK43927.1|AF370608_1 protein phosphatase type 2C-like protein [Arabidopsis thaliana] >gi|190684764|gb|ACE82593.1| At1g34750 [Arabidopsis th…
Unigene52922_XYS	525	77	520	gi|195654509|gb|ACG46722.1|	299	97	244	0.61	0.77	0	148	184	7e-46	--	protein phosphatase 2C isoform epsilon [Zea mays]
Unigene52922_XYS	525	77	520	gi|223635522|sp|Q7XQU7.2|P2C41_ORYSJ	284	97	244	0.61	0.77	0	148	181	3e-45	--	RecName: Full=Probable protein phosphatase 2C 41; Short=OsPP2C41 >gi|116310173|emb|CAH67186.1| H0815C01.7 [Oryza sativa Indica Group]
Unigene52922_XYS	525	89	520	gi|75154176|sp|Q8L7I4.1|P2C17_ARATH	283	98	244	0.61	0.78	0.02	147	175	2e-43	--	RecName: Full=Probable protein phosphatase 2C 17; Short=AtPP2C17 >gi|22137096|gb|AAM91393.1| At1g78200/T11I11_14 [Arabidopsis thaliana] >gi|222424018|dbj|BAH19970.1| AT1G78200 [Arabidopsis thaliana]
Unigene53899_XYS	195	2	151	gi|33309516|gb|AAQ03211.1|AF411074_1	426	234	283	0.84	0.94	0	50	91.3	3e-18	--	protein phosphatase 2C [Prunus avium]
Unigene53899_XYS	195	2	151	gi|121308609|dbj|BAF43700.1|	416	221	270	0.84	0.92	0	50	90.5	6e-18	--	protein phosphatase 2C [Nicotiana tabacum]
Unigene53899_XYS	195	2	151	gi|10432448|emb|CAC10359.1|	378	221	270	0.84	0.92	0	50	90.5	6e-18	--	protein phosphatase 2C [Nicotiana tabacum]
Unigene53899_XYS	195	2	151	gi|10432446|emb|CAC10358.1|	416	221	270	0.84	0.92	0	50	90.1	8e-18	--	protein phosphatase 2C [Nicotiana tabacum] >gi|22553023|emb|CAC84141.2| protein phosphatase 2C [Nicotiana tabacum]
Unigene53899_XYS	195	2	151	gi|7768151|emb|CAB90633.1|	413	216	265	0.82	0.94	0	50	88.6	2e-17	--	protein phpsphatase 2C (PP2C) [Fagus sylvatica]
Unigene53899_XYS	195	2	151	gi|297833924|ref|XP_002884844.1|	396	208	257	0.8	0.92	0	50	87.8	4e-17	--	AHG3/ATPP2CA [Arabidopsis lyrata subsp. lyrata] >gi|297330684|gb|EFH61103.1| AHG3/ATPP2CA [Arabidopsis lyrata subsp. lyrata]
Unigene53899_XYS	195	2	151	gi|15229745|ref|NP_187748.1|	399	211	260	0.8	0.92	0	50	87.8	4e-17	--	protein phosphatase 2C 37 [Arabidopsis thaliana] >gi|1352681|sp|P49598.1|P2C37_ARATH RecName: Full=Protein phosphatase 2C 37; Short=AtPP2C37; AltName: Full=Protein ABA-HYPERSENSITIVE GERMINATION 3; AltName: Full=Protein phosphatase 2C A; Short=PP2CA >gi|12322910|gb|AAG51448.1|AC008153_21 protein phosphatase 2C (PP2C); 28184-26716 [Arabidopsis thaliana] >gi|633028|dbj|BAA07287.1| protein phosphata…
Unigene53899_XYS	195	2	151	gi|258546338|dbj|BAI39596.1|	406	230	279	0.8	0.92	0	50	87.4	5e-17	--	protein phosphatase 2C AHG3 homolog [Solanum lycopersicum]
Unigene53899_XYS	195	2	151	gi|10241593|emb|CAC09575.1|	183	63	112	0.8	0.92	0	50	86.3	1e-16	--	protein phosphatase 2C (PP2C) [Fagus sylvatica]
Unigene53899_XYS	195	2	151	gi|15222398|ref|NP_172223.1|	442	223	272	0.76	0.9	0	50	85.9	1e-16	--	protein phosphatase 2C 3 [Arabidopsis thaliana] >gi|75264091|sp|Q9LNW3.1|P2C03_ARATH RecName: Full=Protein phosphatase 2C 3; Short=AtPP2C03; AltName: Full=Protein AKT1-INTERACTING 1; AltName: Full=Protein phosphatase 2C AIP1; Short=PP2C AIP1 >gi|8778547|gb|AAF79555.1|AC022464_13 F22G5.22 [Arabidopsis thaliana] >gi|332190003|gb|AEE28124.1| protein phosphatase 2C 3 [Arabidopsis thaliana]
Unigene53899_XYS	195	2	151	gi|89258512|gb|ABD65465.1|	416	217	266	0.76	0.9	0	50	85.1	3e-16	--	protein phosphatase 2C [Gossypium hirsutum]
Unigene53899_XYS	195	2	151	gi|83356299|gb|ABC16634.1|	416	217	266	0.76	0.9	0	50	85.1	3e-16	--	protein phosphatase PP2C [Gossypium hirsutum]
Unigene53899_XYS	195	2	151	gi|75339108|sp|Q9ZW21.1|P2C24_ARATH	362	180	229	0.72	0.9	0	50	83.6	7e-16	--	RecName: Full=Probable protein phosphatase 2C 24; Short=AtPP2C24 >gi|63003860|gb|AAY25459.1| At2g29380 [Arabidopsis thaliana] >gi|66841370|gb|AAY57322.1| At2g29380 [Arabidopsis thaliana]
Unigene53899_XYS	195	2	151	gi|158828162|gb|ABW81041.1|	381	192	241	0.7	0.9	0	50	82	2e-15	--	protein-phosphatase-2C [Arabidopsis lyrata subsp. lyrata]
Unigene53899_XYS	195	2	151	gi|158828310|gb|ABW81185.1|	385	196	245	0.72	0.88	0	50	80.9	5e-15	--	protein-phosphatase1 [Arabidopsis cebennensis]
Unigene53899_XYS	195	2	151	gi|16226419|gb|AAL16163.1|AF428395_1	413	211	260	0.7	0.86	0	50	77.8	4e-14	--	AT5g59220/mnc17_110 [Arabidopsis thaliana]
Unigene53899_XYS	195	2	151	gi|15237839|ref|NP_200730.1|	413	211	260	0.7	0.86	0	50	77.8	4e-14	--	protein phosphatase [Arabidopsis thaliana] >gi|75170815|sp|Q9FIF5.1|P2C78_ARATH RecName: Full=Probable protein phosphatase 2C 78; Short=AtPP2C78 >gi|15809792|gb|AAL06824.1| AT5g59220/mnc17_110 [Arabidopsis thaliana] >gi|18377817|gb|AAL67095.1| AT5g59220/mnc17_110 [Arabidopsis thaliana] >gi|332009776|gb|AED97159.1| protein phosphatase [Arabidopsis thaliana]
Unigene53899_XYS	195	2	151	gi|115452147|ref|NP_001049674.1|	404	181	230	0.62	0.78	0	50	71.2	4e-12	--	Os03g0268600 [Oryza sativa Japonica Group] >gi|75239592|sp|Q84JI0.1|P2C30_ORYSJ RecName: Full=Probable protein phosphatase 2C 30; Short=OsPP2C30 >gi|113548145|dbj|BAF11588.1| Os03g0268600 [Oryza sativa Japonica Group]
Unigene53899_XYS	195	2	151	gi|75288844|sp|Q65XG6.1|P2C49_ORYSJ	416	202	252	0.66	0.82	0.01	51	70.5	6e-12	--	RecName: Full=Probable protein phosphatase 2C 49; Short=OsPP2C49
Unigene53899_XYS	195	29	166	gi|223635523|sp|Q7XP01.2|P2C37_ORYSJ	474	240	285	0.63	0.84	0	46	66.2	1e-10	--	RecName: Full=Probable protein phosphatase 2C 37; Short=OsPP2C37
Unigene54543_XYS	287	5	286	gi|343887277|dbj|BAK61823.1|	630	201	304	0.5	0.66	0.09	104	100	7e-21	--	protein phosphatase 2c [Citrus unshiu]
Unigene54543_XYS	287	56	286	gi|147225203|dbj|BAF62437.1|	479	135	213	0.55	0.72	0.02	79	96.3	1e-19	--	protein phosphatase 2C [Triticum monococcum]
Unigene54543_XYS	287	56	286	gi|147225201|dbj|BAF62436.1|	479	135	213	0.55	0.72	0.02	79	96.3	1e-19	--	protein phosphatase 2C [Triticum aestivum]
Unigene54543_XYS	287	56	286	gi|226502068|ref|NP_001147858.1|	484	140	218	0.54	0.69	0.02	79	95.5	2e-19	--	LOC100281468 [Zea mays] >gi|195614164|gb|ACG28912.1| protein phosphatase 2C ABI2 [Zea mays]
Unigene54543_XYS	287	56	286	gi|122234995|sp|Q0JLP9.1|P2C06_ORYSJ	467	139	217	0.56	0.69	0.02	79	95.5	2e-19	--	RecName: Full=Probable protein phosphatase 2C 6; Short=OsPP2C06
Unigene54543_XYS	287	23	286	gi|145327227|ref|NP_001077815.1|	406	170	255	0.48	0.67	0	88	93.6	7e-19	--	protein phosphatase 2C 16 [Arabidopsis thaliana] >gi|110740163|dbj|BAF01980.1| protein phosphatase 2C [Arabidopsis thaliana] >gi|332197250|gb|AEE35371.1| protein phosphatase 2C 16 [Arabidopsis thaliana]
Unigene54543_XYS	287	23	286	gi|15218595|ref|NP_177421.1|	511	170	255	0.48	0.67	0	88	93.6	7e-19	--	protein phosphatase 2C 16 [Arabidopsis thaliana] >gi|334183875|ref|NP_001185385.1| protein phosphatase 2C 16 [Arabidopsis thaliana] >gi|75308947|sp|Q9CAJ0.1|P2C16_ARATH RecName: Full=Protein phosphatase 2C 16; Short=AtPP2C16; AltName: Full=AtP2C-HA; AltName: Full=Protein HYPERSENSITIVE TO ABA 1; AltName: Full=Protein phosphatase 2C HAB1; Short=PP2C HAB1; Flags: Precursor >gi|12323769|gb|AAG51849.…
Unigene54543_XYS	287	23	286	gi|3242077|emb|CAA05875.1|	511	170	255	0.48	0.67	0	88	93.6	7e-19	--	protein phosphatase 2C [Arabidopsis thaliana]
Unigene54543_XYS	287	29	286	gi|340708129|pdb|3RT0|A	340	1	84	0.5	0.66	0	86	92.8	1e-18	--	Chain A, Crystal Structure Of Pyl10-Hab1 Complex In The Absence Of Abscisic Acid (Aba) >gi|340708130|pdb|3RT0|B Chain B, Crystal Structure Of Pyl10-Hab1 Complex In The Absence Of Abscisic Acid (Aba)
Unigene54543_XYS	287	5	283	gi|339777497|gb|AEK05586.1|	548	199	301	0.46	0.61	0.09	103	92.8	1e-18	--	abscisic acid insensitivity 1B [Populus balsamifera]
Unigene54543_XYS	287	5	283	gi|339777479|gb|AEK05577.1|	548	199	301	0.46	0.61	0.09	103	92.8	1e-18	--	abscisic acid insensitivity 1B [Populus balsamifera]
Unigene54543_XYS	287	5	283	gi|339777473|gb|AEK05574.1|	548	199	301	0.46	0.61	0.09	103	92.8	1e-18	--	abscisic acid insensitivity 1B [Populus balsamifera] >gi|339777477|gb|AEK05576.1| abscisic acid insensitivity 1B [Populus balsamifera] >gi|339777485|gb|AEK05580.1| abscisic acid insensitivity 1B [Populus balsamifera] >gi|339777495|gb|AEK05585.1| abscisic acid insensitivity 1B [Populus balsamifera] >gi|339777501|gb|AEK05588.1| abscisic acid insensitivity 1B [Populus balsamifera]
Unigene54543_XYS	287	5	283	gi|339777469|gb|AEK05572.1|	548	199	301	0.46	0.61	0.09	103	92.8	1e-18	--	abscisic acid insensitivity 1B [Populus balsamifera] >gi|339777471|gb|AEK05573.1| abscisic acid insensitivity 1B [Populus balsamifera] >gi|339777481|gb|AEK05578.1| abscisic acid insensitivity 1B [Populus balsamifera] >gi|339777483|gb|AEK05579.1| abscisic acid insensitivity 1B [Populus balsamifera] >gi|339777499|gb|AEK05587.1| abscisic acid insensitivity 1B [Populus balsamifera]
Unigene54543_XYS	287	5	283	gi|339777467|gb|AEK05571.1|	548	199	301	0.46	0.61	0.09	103	92.8	1e-18	--	abscisic acid insensitivity 1B [Populus balsamifera] >gi|339777475|gb|AEK05575.1| abscisic acid insensitivity 1B [Populus balsamifera] >gi|339777487|gb|AEK05581.1| abscisic acid insensitivity 1B [Populus balsamifera] >gi|339777489|gb|AEK05582.1| abscisic acid insensitivity 1B [Populus balsamifera] >gi|339777491|gb|AEK05583.1| abscisic acid insensitivity 1B [Populus balsamifera] >gi|339777493|gb|A…
Unigene54543_XYS	287	44	286	gi|326328053|pdb|3QN1|B	337	1	81	0.5	0.65	0	81	92.8	1e-18	--	Chain B, Crystal Structure Of The Pyr1 Abscisic Acid Receptor In Complex With The Hab1 Type 2c Phosphatase Catalytic Domain
Unigene54543_XYS	287	29	286	gi|304445985|pdb|3NMT|B	341	2	85	0.5	0.66	0	86	92.8	1e-18	--	Chain B, Crystal Structure Of Pyrabactin Bound Abscisic Acid Receptor Pyl2 Mutant A93f In Complex With Type 2c Protein Phosphatase Hab1
Unigene54543_XYS	287	5	283	gi|144225743|emb|CAM84268.1|	538	189	291	0.44	0.61	0.09	103	90.1	8e-18	--	abscisic insensitive 1B [Populus tremula]
Unigene54543_XYS	287	5	283	gi|144225729|emb|CAM84261.1|	538	189	291	0.44	0.61	0.09	103	90.1	8e-18	--	abscisic insensitive 1B [Populus tremula]
Unigene54543_XYS	287	5	283	gi|144225785|emb|CAM84289.1|	538	189	291	0.44	0.61	0.09	103	90.1	8e-18	--	abscisic insensitive 1B [Populus tremula] >gi|144225793|emb|CAM84293.1| abscisic insensitive 1B [Populus tremula] >gi|144225795|emb|CAM84294.1| abscisic insensitive 1B [Populus tremula] >gi|144225801|emb|CAM84297.1| abscisic insensitive 1B [Populus tremula]
Unigene54543_XYS	287	5	283	gi|144225723|emb|CAM84258.1|	538	189	291	0.44	0.61	0.09	103	90.1	8e-18	--	abscisic insensitive 1B [Populus tremula] >gi|144225725|emb|CAM84259.1| abscisic insensitive 1B [Populus tremula] >gi|144225735|emb|CAM84264.1| abscisic insensitive 1B [Populus tremula] >gi|144225747|emb|CAM84270.1| abscisic insensitive 1B [Populus tremula] >gi|144225751|emb|CAM84272.1| abscisic insensitive 1B [Populus tremula] >gi|144225759|emb|CAM84276.1| abscisic insensitive 1B [Populus tremul…
Unigene7773_XYS	684	682	44	gi|75174756|sp|Q9LME4.1|P2C09_ARATH	281	26	238	0.77	0.9	0	213	354	7e-97	--	RecName: Full=Probable protein phosphatase 2C 9; Short=AtPP2C09; AltName: Full=Phytochrome-associated protein phosphatase 2C; Short=PAPP2C >gi|9392686|gb|AAF87263.1|AC068562_10 Strong similarity to protein phosphatase type 2C (PP2C2) from Lotus japonicus gb|AF092432 and contains a protein phosphatase 2C PF|00481 domain. EST gb|T46258 comes from this gene [Arabidopsis thaliana]
Unigene7773_XYS	684	682	44	gi|75199903|sp|Q9S9Z7.1|P2C10_ARATH	282	27	239	0.79	0.91	0	213	351	4e-96	--	RecName: Full=Probable protein phosphatase 2C 10; Short=AtPP2C10 >gi|5668780|gb|AAD46006.1|AC007894_4 Strong similarity to gb|AF092432 protein phosphatase type 2C from Lotus japonicus. EST gb|T76026 comes from this gene [Arabidopsis thaliana] >gi|13877699|gb|AAK43927.1|AF370608_1 protein phosphatase type 2C-like protein [Arabidopsis thaliana] >gi|190684764|gb|ACE82593.1| At1g34750 [Arabidopsis th…
Unigene7773_XYS	684	682	44	gi|124361192|gb|ABN09164.1|	282	27	239	0.78	0.88	0	213	348	5e-95	--	Protein phosphatase 2C-like [Medicago truncatula]
Unigene7773_XYS	684	682	44	gi|195654509|gb|ACG46722.1|	299	26	240	0.69	0.84	0	215	305	3e-82	--	protein phosphatase 2C isoform epsilon [Zea mays]
Unigene7773_XYS	684	682	44	gi|223635522|sp|Q7XQU7.2|P2C41_ORYSJ	284	26	240	0.68	0.84	0	215	301	5e-81	--	RecName: Full=Probable protein phosphatase 2C 41; Short=OsPP2C41 >gi|116310173|emb|CAH67186.1| H0815C01.7 [Oryza sativa Indica Group]
Unigene7773_XYS	684	673	44	gi|75154176|sp|Q8L7I4.1|P2C17_ARATH	283	28	240	0.66	0.83	0.01	213	289	2e-77	--	RecName: Full=Probable protein phosphatase 2C 17; Short=AtPP2C17 >gi|22137096|gb|AAM91393.1| At1g78200/T11I11_14 [Arabidopsis thaliana] >gi|222424018|dbj|BAH19970.1| AT1G78200 [Arabidopsis thaliana]
Unigene7773_XYS	684	673	44	gi|15081703|gb|AAK82506.1|	283	28	240	0.64	0.83	0.01	213	285	4e-76	--	At1g78200/T11I11_14 [Arabidopsis thaliana]
Unigene7773_XYS	684	667	44	gi|195647096|gb|ACG43016.1|	290	36	246	0.62	0.78	0.01	211	268	6e-71	--	protein phosphatase 2C isoform epsilon [Zea mays]
Unigene7773_XYS	684	682	44	gi|115460446|ref|NP_001053823.1|	321	63	277	0.6	0.76	0	215	266	1e-70	--	Os04g0609600 [Oryza sativa Japonica Group] >gi|122240832|sp|Q0JAA0.1|P2C44_ORYSJ RecName: Full=Probable protein phosphatase 2C 44; Short=OsPP2C44 >gi|113565394|dbj|BAF15737.1| Os04g0609600 [Oryza sativa Japonica Group]
Unigene7773_XYS	684	682	44	gi|32488822|emb|CAE03557.1|	317	59	273	0.6	0.76	0	215	266	1e-70	--	OSJNBa0085I10.2 [Oryza sativa Japonica Group] >gi|90265077|emb|CAH67750.1| H0702G05.9 [Oryza sativa Indica Group]
Unigene7773_XYS	684	667	44	gi|122167304|sp|Q0D673.1|P2C62_ORYSJ	290	36	246	0.62	0.79	0.01	211	266	2e-70	--	RecName: Full=Probable protein phosphatase 2C 62; Short=OsPP2C62
Unigene7773_XYS	684	664	44	gi|226739235|sp|Q9SIU8.3|P2C20_ARATH	290	30	236	0.61	0.77	0	207	266	2e-70	--	RecName: Full=Probable protein phosphatase 2C 20; Short=AtPP2C20; AltName: Full=AtPPC3;1.2
Unigene7773_XYS	684	664	44	gi|15724170|gb|AAL06477.1|AF411787_1	279	30	236	0.61	0.77	0	207	266	2e-70	--	At2g20630/F23N11.5 [Arabidopsis thaliana] >gi|18652945|dbj|BAB84701.1| protein phosphatase 2C [Arabidopsis thaliana] >gi|20147399|gb|AAM10409.1| At2g20630/F23N11.5 [Arabidopsis thaliana]
Unigene7773_XYS	684	664	44	gi|4336436|gb|AAD17805.1|	282	33	239	0.61	0.76	0	207	263	2e-69	--	protein phosphatase type 2C [Lotus japonicus]
Unigene7773_XYS	684	667	44	gi|226500024|ref|NP_001148728.1|	318	65	274	0.59	0.76	0	210	262	3e-69	--	protein phosphatase 2C [Zea mays] >gi|195621678|gb|ACG32669.1| protein phosphatase 2C [Zea mays]
Unigene7773_XYS	684	667	44	gi|75273141|sp|Q9LDA7.1|P2C39_ARATH	289	39	246	0.62	0.76	0	208	262	3e-69	--	RecName: Full=Probable protein phosphatase 2C 39; Short=AtPP2C39 >gi|9294253|dbj|BAB02155.1| protein phosphatase type 2C [Arabidopsis thaliana]
Unigene7773_XYS	684	664	23	gi|2842482|emb|CAA16879.1|	268	5	224	0.59	0.75	0.02	220	261	4e-69	--	protein phosphatase 2C-like protein [Arabidopsis thaliana] >gi|7269694|emb|CAB79642.1| protein phosphatase 2C-like protein [Arabidopsis thaliana]
Unigene7773_XYS	684	664	44	gi|75163673|sp|Q93YW5.1|P2C58_ARATH	283	34	240	0.6	0.77	0	207	261	7e-69	--	RecName: Full=Probable protein phosphatase 2C 58; Short=AtPP2C58
Unigene7773_XYS	684	679	44	gi|169264917|dbj|BAG12300.1|	263	3	220	0.61	0.75	0.02	218	260	1e-68	--	protein phosphatase 2C [Physcomitrella patens]
Unigene7773_XYS	684	664	44	gi|46277128|gb|AAS86762.1|	282	33	239	0.6	0.77	0	207	259	3e-68	--	protein phosphatase 2C [Solanum lycopersicum]
Unigene8854_XYS	1030	88	945	gi|297728179|ref|NP_001176453.1|	397	93	395	0.49	0.67	0.05	304	280	2e-74	--	Os11g0242200 [Oryza sativa Japonica Group] >gi|75283250|sp|Q53Q11.1|P2C74_ORYSJ RecName: Full=Probable protein phosphatase 2C 74; Short=OsPP2C74 >gi|62733282|gb|AAX95399.1| Avr9/Cf-9 rapidly elicited protein 284 [Oryza sativa Japonica Group] >gi|77549532|gb|ABA92329.1| Protein phosphatase 2C containing protein [Oryza sativa Japonica Group] >gi|255679948|dbj|BAH95181.1| Os11g0242200 [Oryza sativa …
Unigene8854_XYS	1030	85	933	gi|75303253|sp|Q8RX37.1|P2C02_ARATH	380	85	376	0.49	0.63	0.03	294	267	2e-70	--	RecName: Full=Probable protein phosphatase 2C 2; Short=AtPP2C02; AltName: Full=Protein phosphatase AP2C2 >gi|333891315|gb|AEG21042.1| PP2C-type phosphatase AP2C2 [Arabidopsis thaliana]
Unigene8854_XYS	1030	85	945	gi|75223238|sp|O80871.1|P2C25_ARATH	396	98	396	0.46	0.64	0.04	301	262	7e-69	--	RecName: Full=Probable protein phosphatase 2C 25; Short=AtPP2C25; AltName: Full=Protein phosphatase AP2C1 >gi|333891313|gb|AEG21041.1| PP2C-type phosphatase AP2C1 [Arabidopsis thaliana]
Unigene8854_XYS	1030	85	942	gi|30013681|gb|AAP03883.1|	394	104	393	0.45	0.66	0.02	293	261	1e-68	--	Avr9/Cf-9 rapidly elicited protein 284 [Nicotiana tabacum]
Unigene8854_XYS	1030	88	945	gi|115487754|ref|NP_001066364.1|	421	98	419	0.46	0.61	0.11	322	260	2e-68	--	Os12g0198200 [Oryza sativa Japonica Group] >gi|122205629|sp|Q2QWE3.1|P2C77_ORYSJ RecName: Full=Probable protein phosphatase 2C 77; Short=OsPP2C77 >gi|77553865|gb|ABA96661.1| Protein phosphatase 2C containing protein, expressed [Oryza sativa Japonica Group] >gi|113648871|dbj|BAF29383.1| Os12g0198200 [Oryza sativa Japonica Group]
Unigene8854_XYS	1030	85	945	gi|2582800|emb|CAA72341.1|	381	92	381	0.44	0.63	0.02	293	254	1e-66	--	protein phosphatase 2C [Medicago sativa]
Unigene8854_XYS	1030	85	933	gi|8954030|gb|AAF82204.1|AC067971_12	405	85	401	0.45	0.58	0.11	319	253	2e-66	--	Contains similarity to protein phosphatase 2C from Arabidopsis thaliana gb|AF085279. It contains a protein phosphatase 2C domain PF|00481
Unigene8854_XYS	1030	85	942	gi|74474911|dbj|BAE44439.1|	392	102	391	0.44	0.65	0.02	294	251	1e-65	--	protein phosphatase 2C [Solanum tuberosum]
Unigene8854_XYS	1030	7	945	gi|75274782|sp|Q9XEE8.1|P2C30_ARATH	390	75	389	0.44	0.59	0.03	326	250	3e-65	--	RecName: Full=Probable protein phosphatase 2C 30; Short=AtPP2C30; AltName: Full=AthPP2C5 >gi|4587992|gb|AAD25933.1|AF085279_6 protein phosphatase 2C [Arabidopsis thaliana] >gi|333891317|gb|AEG21043.1| PP2C-type phosphatase AP2C3 [Arabidopsis thaliana]
Unigene8854_XYS	1030	85	942	gi|74267246|dbj|BAE44121.1|	396	106	395	0.44	0.64	0.02	293	249	3e-65	--	protein phosphatase 2C [Nicotiana benthamiana]
Unigene8854_XYS	1030	154	942	gi|122247179|sp|Q10MX1.1|P2C32_ORYSJ	391	118	389	0.47	0.66	0.03	272	246	4e-64	--	RecName: Full=Probable protein phosphatase 2C 32; Short=OsPP2C32
Unigene8854_XYS	1030	154	918	gi|297600765|ref|NP_001049802.2|	497	118	381	0.46	0.65	0.03	264	236	5e-61	--	Os03g0292100 [Oryza sativa Japonica Group] >gi|255674426|dbj|BAF11716.2| Os03g0292100 [Oryza sativa Japonica Group]
Unigene8854_XYS	1030	85	942	gi|120564807|gb|ABM30224.1|	388	89	385	0.43	0.6	0.04	300	235	9e-61	--	protein phosphatase type 2-C [Zea mays]
Unigene8854_XYS	1030	85	825	gi|226739230|sp|Q9FXE4.2|P2C14_ARATH	445	81	330	0.47	0.65	0.02	254	227	2e-58	--	RecName: Full=Probable protein phosphatase 2C 14; Short=AtPP2C14; AltName: Full=Protein phosphatase AP2C4 >gi|333891311|gb|AEG21040.1| PP2C-type phosphatase AP2C4 [Arabidopsis thaliana]
Unigene8854_XYS	1030	85	825	gi|11072032|gb|AAG28911.1|AC008113_27	464	81	349	0.44	0.61	0.09	273	214	2e-54	--	F12A21.5 [Arabidopsis thaliana]
Unigene8854_XYS	1030	199	936	gi|75304482|sp|Q8VZN9.1|P2C11_ARATH	371	127	369	0.42	0.6	0.01	250	183	4e-45	--	RecName: Full=Probable protein phosphatase 2C 11; Short=AtPP2C11
Unigene8854_XYS	1030	199	927	gi|115445363|ref|NP_001046461.1|	363	115	355	0.41	0.59	0.01	247	182	7e-45	--	Os02g0255100 [Oryza sativa Japonica Group] >gi|75290167|sp|Q6EN45.1|P2C13_ORYSJ RecName: Full=Probable protein phosphatase 2C 13; Short=OsPP2C13 >gi|113535992|dbj|BAF08375.1| Os02g0255100 [Oryza sativa Japonica Group]
Unigene8854_XYS	1030	199	951	gi|20146110|dbj|BAB88944.1|	319	37	282	0.4	0.59	0.01	255	180	3e-44	--	protein phosphatase 2C [Mesembryanthemum crystallinum]
Unigene8854_XYS	1030	196	927	gi|195628056|gb|ACG35858.1|	348	84	325	0.39	0.6	0.01	248	178	1e-43	--	protein phosphatase 2C isoform epsilon [Zea mays]
Unigene8854_XYS	1030	22	936	gi|115465735|ref|NP_001056467.1|	491	159	476	0.34	0.54	0.05	324	178	1e-43	--	Os05g0587100 [Oryza sativa Japonica Group] >gi|75291275|sp|Q6L5C4.1|P2C52_ORYSJ RecName: Full=Probable protein phosphatase 2C 52; Short=OsPP2C52 >gi|48475088|gb|AAT44157.1| protein phosphatase 2C [Oryza sativa Japonica Group] >gi|113580018|dbj|BAF18381.1| Os05g0587100 [Oryza sativa Japonica Group]
Unigene8991_XYS	643	3	494	gi|144225753|emb|CAM84273.1|	538	265	428	0.84	0.89	0	164	283	1e-75	--	abscisic insensitive 1B [Populus tremula]
Unigene8991_XYS	643	3	494	gi|144225737|emb|CAM84265.1|	538	265	428	0.84	0.89	0	164	283	1e-75	--	abscisic insensitive 1B [Populus tremula]
Unigene8991_XYS	643	3	494	gi|144225745|emb|CAM84269.1|	538	265	428	0.84	0.89	0	164	283	1e-75	--	abscisic insensitive 1B [Populus tremula] >gi|144225755|emb|CAM84274.1| abscisic insensitive 1B [Populus tremula]
Unigene8991_XYS	643	6	494	gi|144225729|emb|CAM84261.1|	538	266	428	0.84	0.88	0	163	283	1e-75	--	abscisic insensitive 1B [Populus tremula]
Unigene8991_XYS	643	6	494	gi|144225723|emb|CAM84258.1|	538	266	428	0.84	0.88	0	163	283	1e-75	--	abscisic insensitive 1B [Populus tremula] >gi|144225725|emb|CAM84259.1| abscisic insensitive 1B [Populus tremula] >gi|144225735|emb|CAM84264.1| abscisic insensitive 1B [Populus tremula] >gi|144225747|emb|CAM84270.1| abscisic insensitive 1B [Populus tremula] >gi|144225751|emb|CAM84272.1| abscisic insensitive 1B [Populus tremula] >gi|144225759|emb|CAM84276.1| abscisic insensitive 1B [Populus tremul…
Unigene8991_XYS	643	6	494	gi|144225719|emb|CAM84256.1|	538	266	428	0.84	0.88	0	163	283	1e-75	--	abscisic insensitive 1B [Populus tremula] >gi|144225731|emb|CAM84262.1| abscisic insensitive 1B [Populus tremula] >gi|144225739|emb|CAM84266.1| abscisic insensitive 1B [Populus tremula] >gi|144225741|emb|CAM84267.1| abscisic insensitive 1B [Populus tremula]
Unigene8991_XYS	643	6	494	gi|144225721|emb|CAM84257.1|	538	266	428	0.84	0.88	0	163	283	1e-75	--	abscisic insensitive 1B [Populus tremula]
Unigene8991_XYS	643	6	494	gi|144225727|emb|CAM84260.1|	538	266	428	0.84	0.88	0	163	283	1e-75	--	abscisic insensitive 1B [Populus tremula]
Unigene8991_XYS	643	6	494	gi|144225779|emb|CAM84286.1|	538	266	428	0.84	0.88	0	163	283	1e-75	--	abscisic insensitive 1B [Populus tremula]
Unigene8991_XYS	643	6	494	gi|144225733|emb|CAM84263.1|	538	266	428	0.84	0.88	0	163	283	1e-75	--	abscisic insensitive 1B [Populus tremula]
Unigene8991_XYS	643	3	494	gi|339777479|gb|AEK05577.1|	548	275	438	0.83	0.88	0	164	281	4e-75	--	abscisic acid insensitivity 1B [Populus balsamifera]
Unigene8991_XYS	643	3	494	gi|339777467|gb|AEK05571.1|	548	275	438	0.83	0.88	0	164	281	4e-75	--	abscisic acid insensitivity 1B [Populus balsamifera] >gi|339777475|gb|AEK05575.1| abscisic acid insensitivity 1B [Populus balsamifera] >gi|339777487|gb|AEK05581.1| abscisic acid insensitivity 1B [Populus balsamifera] >gi|339777489|gb|AEK05582.1| abscisic acid insensitivity 1B [Populus balsamifera] >gi|339777491|gb|AEK05583.1| abscisic acid insensitivity 1B [Populus balsamifera] >gi|339777493|gb|A…
Unigene8991_XYS	643	6	494	gi|144225743|emb|CAM84268.1|	538	266	428	0.84	0.88	0	163	281	4e-75	--	abscisic insensitive 1B [Populus tremula]
Unigene8991_XYS	643	6	494	gi|144225757|emb|CAM84275.1|	538	266	428	0.84	0.88	0	163	281	5e-75	--	abscisic insensitive 1B [Populus tremula]
Unigene8991_XYS	643	6	494	gi|144225749|emb|CAM84271.1|	538	266	428	0.84	0.88	0	163	281	5e-75	--	abscisic insensitive 1B [Populus tremula]
Unigene8991_XYS	643	3	494	gi|144225781|emb|CAM84287.1|	538	265	428	0.82	0.88	0	164	280	1e-74	--	abscisic insensitive 1B [Populus tremula] >gi|144225783|emb|CAM84288.1| abscisic insensitive 1B [Populus tremula] >gi|144225787|emb|CAM84290.1| abscisic insensitive 1B [Populus tremula] >gi|144225799|emb|CAM84296.1| abscisic insensitive 1B [Populus tremula] >gi|144225803|emb|CAM84298.1| abscisic insensitive 1B [Populus tremula]
Unigene8991_XYS	643	3	494	gi|339777497|gb|AEK05586.1|	548	275	438	0.82	0.87	0	164	280	1e-74	--	abscisic acid insensitivity 1B [Populus balsamifera]
Unigene8991_XYS	643	3	494	gi|339777473|gb|AEK05574.1|	548	275	438	0.82	0.87	0	164	280	1e-74	--	abscisic acid insensitivity 1B [Populus balsamifera] >gi|339777477|gb|AEK05576.1| abscisic acid insensitivity 1B [Populus balsamifera] >gi|339777485|gb|AEK05580.1| abscisic acid insensitivity 1B [Populus balsamifera] >gi|339777495|gb|AEK05585.1| abscisic acid insensitivity 1B [Populus balsamifera] >gi|339777501|gb|AEK05588.1| abscisic acid insensitivity 1B [Populus balsamifera]
Unigene8991_XYS	643	6	494	gi|144225785|emb|CAM84289.1|	538	266	428	0.83	0.88	0	163	280	1e-74	--	abscisic insensitive 1B [Populus tremula] >gi|144225793|emb|CAM84293.1| abscisic insensitive 1B [Populus tremula] >gi|144225795|emb|CAM84294.1| abscisic insensitive 1B [Populus tremula] >gi|144225801|emb|CAM84297.1| abscisic insensitive 1B [Populus tremula]
Unigene8991_XYS	643	3	494	gi|144225789|emb|CAM84291.1|	538	265	428	0.82	0.87	0	164	278	4e-74	--	abscisic insensitive 1B [Populus tremula] >gi|144225791|emb|CAM84292.1| abscisic insensitive 1B [Populus tremula] >gi|144225797|emb|CAM84295.1| abscisic insensitive 1B [Populus tremula]
Unigene8992_XYS	543	3	506	gi|144225753|emb|CAM84273.1|	538	265	432	0.82	0.88	0	168	284	5e-76	--	abscisic insensitive 1B [Populus tremula]
Unigene8992_XYS	543	3	506	gi|144225737|emb|CAM84265.1|	538	265	432	0.82	0.88	0	168	284	5e-76	--	abscisic insensitive 1B [Populus tremula]
Unigene8992_XYS	543	3	506	gi|144225745|emb|CAM84269.1|	538	265	432	0.82	0.88	0	168	284	5e-76	--	abscisic insensitive 1B [Populus tremula] >gi|144225755|emb|CAM84274.1| abscisic insensitive 1B [Populus tremula]
Unigene8992_XYS	543	6	506	gi|144225729|emb|CAM84261.1|	538	266	432	0.83	0.88	0	167	283	7e-76	--	abscisic insensitive 1B [Populus tremula]
Unigene8992_XYS	543	6	506	gi|144225723|emb|CAM84258.1|	538	266	432	0.83	0.88	0	167	283	7e-76	--	abscisic insensitive 1B [Populus tremula] >gi|144225725|emb|CAM84259.1| abscisic insensitive 1B [Populus tremula] >gi|144225735|emb|CAM84264.1| abscisic insensitive 1B [Populus tremula] >gi|144225747|emb|CAM84270.1| abscisic insensitive 1B [Populus tremula] >gi|144225751|emb|CAM84272.1| abscisic insensitive 1B [Populus tremula] >gi|144225759|emb|CAM84276.1| abscisic insensitive 1B [Populus tremul…
Unigene8992_XYS	543	6	506	gi|144225719|emb|CAM84256.1|	538	266	432	0.83	0.88	0	167	283	7e-76	--	abscisic insensitive 1B [Populus tremula] >gi|144225731|emb|CAM84262.1| abscisic insensitive 1B [Populus tremula] >gi|144225739|emb|CAM84266.1| abscisic insensitive 1B [Populus tremula] >gi|144225741|emb|CAM84267.1| abscisic insensitive 1B [Populus tremula]
Unigene8992_XYS	543	6	506	gi|144225721|emb|CAM84257.1|	538	266	432	0.83	0.88	0	167	283	7e-76	--	abscisic insensitive 1B [Populus tremula]
Unigene8992_XYS	543	6	506	gi|144225727|emb|CAM84260.1|	538	266	432	0.83	0.88	0	167	283	7e-76	--	abscisic insensitive 1B [Populus tremula]
Unigene8992_XYS	543	6	506	gi|144225779|emb|CAM84286.1|	538	266	432	0.83	0.88	0	167	283	7e-76	--	abscisic insensitive 1B [Populus tremula]
Unigene8992_XYS	543	6	506	gi|144225733|emb|CAM84263.1|	538	266	432	0.83	0.88	0	167	283	7e-76	--	abscisic insensitive 1B [Populus tremula]
Unigene8992_XYS	543	3	506	gi|339777479|gb|AEK05577.1|	548	275	442	0.82	0.87	0	168	282	2e-75	--	abscisic acid insensitivity 1B [Populus balsamifera]
Unigene8992_XYS	543	3	506	gi|339777467|gb|AEK05571.1|	548	275	442	0.82	0.87	0	168	282	2e-75	--	abscisic acid insensitivity 1B [Populus balsamifera] >gi|339777475|gb|AEK05575.1| abscisic acid insensitivity 1B [Populus balsamifera] >gi|339777487|gb|AEK05581.1| abscisic acid insensitivity 1B [Populus balsamifera] >gi|339777489|gb|AEK05582.1| abscisic acid insensitivity 1B [Populus balsamifera] >gi|339777491|gb|AEK05583.1| abscisic acid insensitivity 1B [Populus balsamifera] >gi|339777493|gb|A…
Unigene8992_XYS	543	6	506	gi|144225743|emb|CAM84268.1|	538	266	432	0.82	0.87	0	167	282	2e-75	--	abscisic insensitive 1B [Populus tremula]
Unigene8992_XYS	543	6	506	gi|144225757|emb|CAM84275.1|	538	266	432	0.82	0.88	0	167	281	3e-75	--	abscisic insensitive 1B [Populus tremula]
Unigene8992_XYS	543	6	506	gi|144225749|emb|CAM84271.1|	538	266	432	0.82	0.88	0	167	281	3e-75	--	abscisic insensitive 1B [Populus tremula]
Unigene8992_XYS	543	3	506	gi|144225781|emb|CAM84287.1|	538	265	432	0.81	0.87	0	168	280	6e-75	--	abscisic insensitive 1B [Populus tremula] >gi|144225783|emb|CAM84288.1| abscisic insensitive 1B [Populus tremula] >gi|144225787|emb|CAM84290.1| abscisic insensitive 1B [Populus tremula] >gi|144225799|emb|CAM84296.1| abscisic insensitive 1B [Populus tremula] >gi|144225803|emb|CAM84298.1| abscisic insensitive 1B [Populus tremula]
Unigene8992_XYS	543	3	506	gi|339777497|gb|AEK05586.1|	548	275	442	0.81	0.86	0	168	280	7e-75	--	abscisic acid insensitivity 1B [Populus balsamifera]
Unigene8992_XYS	543	3	506	gi|339777473|gb|AEK05574.1|	548	275	442	0.81	0.86	0	168	280	7e-75	--	abscisic acid insensitivity 1B [Populus balsamifera] >gi|339777477|gb|AEK05576.1| abscisic acid insensitivity 1B [Populus balsamifera] >gi|339777485|gb|AEK05580.1| abscisic acid insensitivity 1B [Populus balsamifera] >gi|339777495|gb|AEK05585.1| abscisic acid insensitivity 1B [Populus balsamifera] >gi|339777501|gb|AEK05588.1| abscisic acid insensitivity 1B [Populus balsamifera]
Unigene8992_XYS	543	6	506	gi|144225785|emb|CAM84289.1|	538	266	432	0.82	0.87	0	167	280	7e-75	--	abscisic insensitive 1B [Populus tremula] >gi|144225793|emb|CAM84293.1| abscisic insensitive 1B [Populus tremula] >gi|144225795|emb|CAM84294.1| abscisic insensitive 1B [Populus tremula] >gi|144225801|emb|CAM84297.1| abscisic insensitive 1B [Populus tremula]
Unigene8992_XYS	543	3	506	gi|144225789|emb|CAM84291.1|	538	265	432	0.8	0.86	0	168	278	2e-74	--	abscisic insensitive 1B [Populus tremula] >gi|144225791|emb|CAM84292.1| abscisic insensitive 1B [Populus tremula] >gi|144225797|emb|CAM84295.1| abscisic insensitive 1B [Populus tremula]
Unigene9959_XYS	2242	428	2047	gi|258546336|dbj|BAI39595.1|	544	1	544	0.67	0.8	0.01	549	708	0	--	protein phosphatase 2C ABI2 homolog [Solanum lycopersicum]
Unigene9959_XYS	2242	428	2047	gi|307135864|gb|ADN33732.1|	536	2	536	0.56	0.7	0.01	550	564	1e-159	--	protein phosphatase 2c [Cucumis melo subsp. melo]
Unigene9959_XYS	2242	428	2047	gi|144225781|emb|CAM84287.1|	538	1	538	0.54	0.68	0.03	559	563	1e-159	--	abscisic insensitive 1B [Populus tremula] >gi|144225783|emb|CAM84288.1| abscisic insensitive 1B [Populus tremula] >gi|144225787|emb|CAM84290.1| abscisic insensitive 1B [Populus tremula] >gi|144225799|emb|CAM84296.1| abscisic insensitive 1B [Populus tremula] >gi|144225803|emb|CAM84298.1| abscisic insensitive 1B [Populus tremula]
Unigene9959_XYS	2242	428	2047	gi|144225757|emb|CAM84275.1|	538	1	538	0.54	0.68	0.03	559	562	1e-159	--	abscisic insensitive 1B [Populus tremula]
Unigene9959_XYS	2242	428	2047	gi|144225745|emb|CAM84269.1|	538	1	538	0.54	0.68	0.03	559	562	1e-159	--	abscisic insensitive 1B [Populus tremula] >gi|144225755|emb|CAM84274.1| abscisic insensitive 1B [Populus tremula]
Unigene9959_XYS	2242	428	2047	gi|144225785|emb|CAM84289.1|	538	1	538	0.53	0.68	0.03	559	561	1e-158	--	abscisic insensitive 1B [Populus tremula] >gi|144225793|emb|CAM84293.1| abscisic insensitive 1B [Populus tremula] >gi|144225795|emb|CAM84294.1| abscisic insensitive 1B [Populus tremula] >gi|144225801|emb|CAM84297.1| abscisic insensitive 1B [Populus tremula]
Unigene9959_XYS	2242	428	2047	gi|339777479|gb|AEK05577.1|	548	1	548	0.53	0.68	0.04	567	561	1e-158	--	abscisic acid insensitivity 1B [Populus balsamifera]
Unigene9959_XYS	2242	428	2047	gi|339777467|gb|AEK05571.1|	548	1	548	0.53	0.68	0.04	567	561	1e-158	--	abscisic acid insensitivity 1B [Populus balsamifera] >gi|339777475|gb|AEK05575.1| abscisic acid insensitivity 1B [Populus balsamifera] >gi|339777487|gb|AEK05581.1| abscisic acid insensitivity 1B [Populus balsamifera] >gi|339777489|gb|AEK05582.1| abscisic acid insensitivity 1B [Populus balsamifera] >gi|339777491|gb|AEK05583.1| abscisic acid insensitivity 1B [Populus balsamifera] >gi|339777493|gb|A…
Unigene9959_XYS	2242	428	2047	gi|144225753|emb|CAM84273.1|	538	1	538	0.54	0.68	0.03	559	561	1e-158	--	abscisic insensitive 1B [Populus tremula]
Unigene9959_XYS	2242	428	2047	gi|144225749|emb|CAM84271.1|	538	1	538	0.54	0.68	0.03	559	561	1e-158	--	abscisic insensitive 1B [Populus tremula]
Unigene9959_XYS	2242	428	2047	gi|144225727|emb|CAM84260.1|	538	1	538	0.53	0.68	0.03	559	561	1e-158	--	abscisic insensitive 1B [Populus tremula]
Unigene9959_XYS	2242	428	2047	gi|144225743|emb|CAM84268.1|	538	1	538	0.53	0.68	0.03	559	561	1e-158	--	abscisic insensitive 1B [Populus tremula]
Unigene9959_XYS	2242	428	2047	gi|144225789|emb|CAM84291.1|	538	1	538	0.53	0.67	0.03	559	561	1e-158	--	abscisic insensitive 1B [Populus tremula] >gi|144225791|emb|CAM84292.1| abscisic insensitive 1B [Populus tremula] >gi|144225797|emb|CAM84295.1| abscisic insensitive 1B [Populus tremula]
Unigene9959_XYS	2242	428	2047	gi|144225723|emb|CAM84258.1|	538	1	538	0.53	0.68	0.03	559	561	1e-158	--	abscisic insensitive 1B [Populus tremula] >gi|144225725|emb|CAM84259.1| abscisic insensitive 1B [Populus tremula] >gi|144225735|emb|CAM84264.1| abscisic insensitive 1B [Populus tremula] >gi|144225747|emb|CAM84270.1| abscisic insensitive 1B [Populus tremula] >gi|144225751|emb|CAM84272.1| abscisic insensitive 1B [Populus tremula] >gi|144225759|emb|CAM84276.1| abscisic insensitive 1B [Populus tremul…
Unigene9959_XYS	2242	428	2047	gi|144225721|emb|CAM84257.1|	538	1	538	0.53	0.68	0.03	559	561	1e-158	--	abscisic insensitive 1B [Populus tremula]
Unigene9959_XYS	2242	428	2047	gi|144225779|emb|CAM84286.1|	538	1	538	0.53	0.68	0.03	559	561	1e-158	--	abscisic insensitive 1B [Populus tremula]
Unigene9959_XYS	2242	428	2047	gi|339777497|gb|AEK05586.1|	548	1	548	0.53	0.68	0.04	567	560	1e-158	--	abscisic acid insensitivity 1B [Populus balsamifera]
Unigene9959_XYS	2242	428	2047	gi|339777473|gb|AEK05574.1|	548	1	548	0.53	0.68	0.04	567	560	1e-158	--	abscisic acid insensitivity 1B [Populus balsamifera] >gi|339777477|gb|AEK05576.1| abscisic acid insensitivity 1B [Populus balsamifera] >gi|339777485|gb|AEK05580.1| abscisic acid insensitivity 1B [Populus balsamifera] >gi|339777495|gb|AEK05585.1| abscisic acid insensitivity 1B [Populus balsamifera] >gi|339777501|gb|AEK05588.1| abscisic acid insensitivity 1B [Populus balsamifera]
Unigene9959_XYS	2242	428	2047	gi|144225719|emb|CAM84256.1|	538	1	538	0.53	0.68	0.03	559	560	1e-158	--	abscisic insensitive 1B [Populus tremula] >gi|144225731|emb|CAM84262.1| abscisic insensitive 1B [Populus tremula] >gi|144225739|emb|CAM84266.1| abscisic insensitive 1B [Populus tremula] >gi|144225741|emb|CAM84267.1| abscisic insensitive 1B [Populus tremula]
Unigene9959_XYS	2242	428	2047	gi|144225737|emb|CAM84265.1|	538	1	538	0.53	0.68	0.03	559	560	1e-158	--	abscisic insensitive 1B [Populus tremula]
Unigene9960_XYS	2188	374	1993	gi|258546336|dbj|BAI39595.1|	544	1	544	0.67	0.8	0.01	549	708	0	--	protein phosphatase 2C ABI2 homolog [Solanum lycopersicum]
Unigene9960_XYS	2188	374	1993	gi|307135864|gb|ADN33732.1|	536	2	536	0.56	0.7	0.01	550	564	1e-159	--	protein phosphatase 2c [Cucumis melo subsp. melo]
Unigene9960_XYS	2188	374	1993	gi|144225781|emb|CAM84287.1|	538	1	538	0.54	0.68	0.03	559	563	1e-159	--	abscisic insensitive 1B [Populus tremula] >gi|144225783|emb|CAM84288.1| abscisic insensitive 1B [Populus tremula] >gi|144225787|emb|CAM84290.1| abscisic insensitive 1B [Populus tremula] >gi|144225799|emb|CAM84296.1| abscisic insensitive 1B [Populus tremula] >gi|144225803|emb|CAM84298.1| abscisic insensitive 1B [Populus tremula]
Unigene9960_XYS	2188	374	1993	gi|144225757|emb|CAM84275.1|	538	1	538	0.54	0.68	0.03	559	562	1e-159	--	abscisic insensitive 1B [Populus tremula]
Unigene9960_XYS	2188	374	1993	gi|144225745|emb|CAM84269.1|	538	1	538	0.54	0.68	0.03	559	562	1e-159	--	abscisic insensitive 1B [Populus tremula] >gi|144225755|emb|CAM84274.1| abscisic insensitive 1B [Populus tremula]
Unigene9960_XYS	2188	374	1993	gi|144225785|emb|CAM84289.1|	538	1	538	0.53	0.68	0.03	559	561	1e-158	--	abscisic insensitive 1B [Populus tremula] >gi|144225793|emb|CAM84293.1| abscisic insensitive 1B [Populus tremula] >gi|144225795|emb|CAM84294.1| abscisic insensitive 1B [Populus tremula] >gi|144225801|emb|CAM84297.1| abscisic insensitive 1B [Populus tremula]
Unigene9960_XYS	2188	374	1993	gi|339777479|gb|AEK05577.1|	548	1	548	0.53	0.68	0.04	567	561	1e-158	--	abscisic acid insensitivity 1B [Populus balsamifera]
Unigene9960_XYS	2188	374	1993	gi|339777467|gb|AEK05571.1|	548	1	548	0.53	0.68	0.04	567	561	1e-158	--	abscisic acid insensitivity 1B [Populus balsamifera] >gi|339777475|gb|AEK05575.1| abscisic acid insensitivity 1B [Populus balsamifera] >gi|339777487|gb|AEK05581.1| abscisic acid insensitivity 1B [Populus balsamifera] >gi|339777489|gb|AEK05582.1| abscisic acid insensitivity 1B [Populus balsamifera] >gi|339777491|gb|AEK05583.1| abscisic acid insensitivity 1B [Populus balsamifera] >gi|339777493|gb|A…
Unigene9960_XYS	2188	374	1993	gi|144225753|emb|CAM84273.1|	538	1	538	0.54	0.68	0.03	559	561	1e-158	--	abscisic insensitive 1B [Populus tremula]
Unigene9960_XYS	2188	374	1993	gi|144225749|emb|CAM84271.1|	538	1	538	0.54	0.68	0.03	559	561	1e-158	--	abscisic insensitive 1B [Populus tremula]
Unigene9960_XYS	2188	374	1993	gi|144225727|emb|CAM84260.1|	538	1	538	0.53	0.68	0.03	559	561	1e-158	--	abscisic insensitive 1B [Populus tremula]
Unigene9960_XYS	2188	374	1993	gi|144225743|emb|CAM84268.1|	538	1	538	0.53	0.68	0.03	559	561	1e-158	--	abscisic insensitive 1B [Populus tremula]
Unigene9960_XYS	2188	374	1993	gi|144225789|emb|CAM84291.1|	538	1	538	0.53	0.67	0.03	559	561	1e-158	--	abscisic insensitive 1B [Populus tremula] >gi|144225791|emb|CAM84292.1| abscisic insensitive 1B [Populus tremula] >gi|144225797|emb|CAM84295.1| abscisic insensitive 1B [Populus tremula]
Unigene9960_XYS	2188	374	1993	gi|144225723|emb|CAM84258.1|	538	1	538	0.53	0.68	0.03	559	561	1e-158	--	abscisic insensitive 1B [Populus tremula] >gi|144225725|emb|CAM84259.1| abscisic insensitive 1B [Populus tremula] >gi|144225735|emb|CAM84264.1| abscisic insensitive 1B [Populus tremula] >gi|144225747|emb|CAM84270.1| abscisic insensitive 1B [Populus tremula] >gi|144225751|emb|CAM84272.1| abscisic insensitive 1B [Populus tremula] >gi|144225759|emb|CAM84276.1| abscisic insensitive 1B [Populus tremul…
Unigene9960_XYS	2188	374	1993	gi|144225721|emb|CAM84257.1|	538	1	538	0.53	0.68	0.03	559	561	1e-158	--	abscisic insensitive 1B [Populus tremula]
Unigene9960_XYS	2188	374	1993	gi|144225779|emb|CAM84286.1|	538	1	538	0.53	0.68	0.03	559	561	1e-158	--	abscisic insensitive 1B [Populus tremula]
Unigene9960_XYS	2188	374	1993	gi|339777497|gb|AEK05586.1|	548	1	548	0.53	0.68	0.04	567	560	1e-158	--	abscisic acid insensitivity 1B [Populus balsamifera]
Unigene9960_XYS	2188	374	1993	gi|339777473|gb|AEK05574.1|	548	1	548	0.53	0.68	0.04	567	560	1e-158	--	abscisic acid insensitivity 1B [Populus balsamifera] >gi|339777477|gb|AEK05576.1| abscisic acid insensitivity 1B [Populus balsamifera] >gi|339777485|gb|AEK05580.1| abscisic acid insensitivity 1B [Populus balsamifera] >gi|339777495|gb|AEK05585.1| abscisic acid insensitivity 1B [Populus balsamifera] >gi|339777501|gb|AEK05588.1| abscisic acid insensitivity 1B [Populus balsamifera]
Unigene9960_XYS	2188	374	1993	gi|144225719|emb|CAM84256.1|	538	1	538	0.53	0.68	0.03	559	560	1e-158	--	abscisic insensitive 1B [Populus tremula] >gi|144225731|emb|CAM84262.1| abscisic insensitive 1B [Populus tremula] >gi|144225739|emb|CAM84266.1| abscisic insensitive 1B [Populus tremula] >gi|144225741|emb|CAM84267.1| abscisic insensitive 1B [Populus tremula]
Unigene9960_XYS	2188	374	1993	gi|144225737|emb|CAM84265.1|	538	1	538	0.53	0.68	0.03	559	560	1e-158	--	abscisic insensitive 1B [Populus tremula]
Unigene9963_XYS	1314	146	994	gi|75163673|sp|Q93YW5.1|P2C58_ARATH	283	1	282	0.7	0.83	0	285	394	1e-108	--	RecName: Full=Probable protein phosphatase 2C 58; Short=AtPP2C58
Unigene9963_XYS	1314	152	997	gi|46277128|gb|AAS86762.1|	282	4	282	0.68	0.81	0	284	390	1e-107	--	protein phosphatase 2C [Solanum lycopersicum]
Unigene9963_XYS	1314	146	997	gi|75273141|sp|Q9LDA7.1|P2C39_ARATH	289	1	289	0.67	0.8	0.01	289	380	1e-104	--	RecName: Full=Probable protein phosphatase 2C 39; Short=AtPP2C39 >gi|9294253|dbj|BAB02155.1| protein phosphatase type 2C [Arabidopsis thaliana]
Unigene9963_XYS	1314	146	997	gi|15724170|gb|AAL06477.1|AF411787_1	279	1	279	0.68	0.81	0	286	380	1e-104	--	At2g20630/F23N11.5 [Arabidopsis thaliana] >gi|18652945|dbj|BAB84701.1| protein phosphatase 2C [Arabidopsis thaliana] >gi|20147399|gb|AAM10409.1| At2g20630/F23N11.5 [Arabidopsis thaliana]
Unigene9963_XYS	1314	146	997	gi|4336436|gb|AAD17805.1|	282	1	282	0.67	0.81	0	286	379	1e-104	--	protein phosphatase type 2C [Lotus japonicus]
Unigene9963_XYS	1314	146	994	gi|122167304|sp|Q0D673.1|P2C62_ORYSJ	290	1	288	0.66	0.8	0.02	289	374	1e-102	--	RecName: Full=Probable protein phosphatase 2C 62; Short=OsPP2C62
Unigene9963_XYS	1314	146	994	gi|226739235|sp|Q9SIU8.3|P2C20_ARATH	290	1	278	0.67	0.8	0	285	373	1e-102	--	RecName: Full=Probable protein phosphatase 2C 20; Short=AtPP2C20; AltName: Full=AtPPC3;1.2
Unigene9963_XYS	1314	146	994	gi|195647096|gb|ACG43016.1|	290	1	288	0.66	0.8	0.02	289	371	1e-101	--	protein phosphatase 2C isoform epsilon [Zea mays]
Unigene9963_XYS	1314	242	994	gi|2842482|emb|CAA16879.1|	268	3	267	0.69	0.81	0.05	265	364	2e-99	--	protein phosphatase 2C-like protein [Arabidopsis thaliana] >gi|7269694|emb|CAB79642.1| protein phosphatase 2C-like protein [Arabidopsis thaliana]
Unigene9963_XYS	1314	158	997	gi|226500024|ref|NP_001148728.1|	318	36	317	0.58	0.75	0.01	285	328	1e-88	--	protein phosphatase 2C [Zea mays] >gi|195621678|gb|ACG32669.1| protein phosphatase 2C [Zea mays]
Unigene9963_XYS	1314	158	997	gi|115460446|ref|NP_001053823.1|	321	39	320	0.59	0.75	0.01	285	328	1e-88	--	Os04g0609600 [Oryza sativa Japonica Group] >gi|122240832|sp|Q0JAA0.1|P2C44_ORYSJ RecName: Full=Probable protein phosphatase 2C 44; Short=OsPP2C44 >gi|113565394|dbj|BAF15737.1| Os04g0609600 [Oryza sativa Japonica Group]
Unigene9963_XYS	1314	158	997	gi|32488822|emb|CAE03557.1|	317	35	316	0.59	0.75	0.01	285	328	1e-88	--	OSJNBa0085I10.2 [Oryza sativa Japonica Group] >gi|90265077|emb|CAH67750.1| H0702G05.9 [Oryza sativa Indica Group]
Unigene9963_XYS	1314	248	997	gi|169264917|dbj|BAG12300.1|	263	8	263	0.64	0.8	0.02	256	323	4e-87	--	protein phosphatase 2C [Physcomitrella patens]
Unigene9963_XYS	1314	182	997	gi|124361192|gb|ABN09164.1|	282	8	282	0.6	0.75	0.01	275	321	2e-86	--	Protein phosphatase 2C-like [Medicago truncatula]
Unigene9963_XYS	1314	173	997	gi|75174756|sp|Q9LME4.1|P2C09_ARATH	281	1	281	0.57	0.73	0.02	281	318	1e-85	--	RecName: Full=Probable protein phosphatase 2C 9; Short=AtPP2C09; AltName: Full=Phytochrome-associated protein phosphatase 2C; Short=PAPP2C >gi|9392686|gb|AAF87263.1|AC068562_10 Strong similarity to protein phosphatase type 2C (PP2C2) from Lotus japonicus gb|AF092432 and contains a protein phosphatase 2C PF|00481 domain. EST gb|T46258 comes from this gene [Arabidopsis thaliana]
Unigene9963_XYS	1314	209	997	gi|75199903|sp|Q9S9Z7.1|P2C10_ARATH	282	19	282	0.59	0.75	0	264	309	5e-83	--	RecName: Full=Probable protein phosphatase 2C 10; Short=AtPP2C10 >gi|5668780|gb|AAD46006.1|AC007894_4 Strong similarity to gb|AF092432 protein phosphatase type 2C from Lotus japonicus. EST gb|T76026 comes from this gene [Arabidopsis thaliana] >gi|13877699|gb|AAK43927.1|AF370608_1 protein phosphatase type 2C-like protein [Arabidopsis thaliana] >gi|190684764|gb|ACE82593.1| At1g34750 [Arabidopsis th…
Unigene9963_XYS	1314	188	997	gi|223635522|sp|Q7XQU7.2|P2C41_ORYSJ	284	11	283	0.57	0.71	0.01	273	301	1e-80	--	RecName: Full=Probable protein phosphatase 2C 41; Short=OsPP2C41 >gi|116310173|emb|CAH67186.1| H0815C01.7 [Oryza sativa Indica Group]
Unigene9963_XYS	1314	182	997	gi|75154176|sp|Q8L7I4.1|P2C17_ARATH	283	8	283	0.55	0.73	0.01	276	294	2e-78	--	RecName: Full=Probable protein phosphatase 2C 17; Short=AtPP2C17 >gi|22137096|gb|AAM91393.1| At1g78200/T11I11_14 [Arabidopsis thaliana] >gi|222424018|dbj|BAH19970.1| AT1G78200 [Arabidopsis thaliana]
Unigene9963_XYS	1314	293	997	gi|38567903|emb|CAE03658.2|	238	1	237	0.62	0.77	0	237	293	5e-78	--	OSJNBa0060N03.23 [Oryza sativa Japonica Group]
Unigene9963_XYS	1314	182	997	gi|15081703|gb|AAK82506.1|	283	8	283	0.54	0.72	0.01	276	291	1e-77	--	At1g78200/T11I11_14 [Arabidopsis thaliana]
Unigene9964_XYS	1305	137	985	gi|75163673|sp|Q93YW5.1|P2C58_ARATH	283	1	282	0.7	0.83	0	285	394	1e-108	--	RecName: Full=Probable protein phosphatase 2C 58; Short=AtPP2C58
Unigene9964_XYS	1305	143	988	gi|46277128|gb|AAS86762.1|	282	4	282	0.68	0.81	0	284	390	1e-107	--	protein phosphatase 2C [Solanum lycopersicum]
Unigene9964_XYS	1305	137	988	gi|75273141|sp|Q9LDA7.1|P2C39_ARATH	289	1	289	0.67	0.8	0.01	289	380	1e-104	--	RecName: Full=Probable protein phosphatase 2C 39; Short=AtPP2C39 >gi|9294253|dbj|BAB02155.1| protein phosphatase type 2C [Arabidopsis thaliana]
Unigene9964_XYS	1305	137	988	gi|15724170|gb|AAL06477.1|AF411787_1	279	1	279	0.68	0.81	0	286	380	1e-104	--	At2g20630/F23N11.5 [Arabidopsis thaliana] >gi|18652945|dbj|BAB84701.1| protein phosphatase 2C [Arabidopsis thaliana] >gi|20147399|gb|AAM10409.1| At2g20630/F23N11.5 [Arabidopsis thaliana]
Unigene9964_XYS	1305	137	988	gi|4336436|gb|AAD17805.1|	282	1	282	0.67	0.81	0	286	379	1e-104	--	protein phosphatase type 2C [Lotus japonicus]
Unigene9964_XYS	1305	137	985	gi|122167304|sp|Q0D673.1|P2C62_ORYSJ	290	1	288	0.66	0.8	0.02	289	374	1e-102	--	RecName: Full=Probable protein phosphatase 2C 62; Short=OsPP2C62
Unigene9964_XYS	1305	137	985	gi|226739235|sp|Q9SIU8.3|P2C20_ARATH	290	1	278	0.67	0.8	0	285	373	1e-102	--	RecName: Full=Probable protein phosphatase 2C 20; Short=AtPP2C20; AltName: Full=AtPPC3;1.2
Unigene9964_XYS	1305	137	985	gi|195647096|gb|ACG43016.1|	290	1	288	0.66	0.8	0.02	289	371	1e-101	--	protein phosphatase 2C isoform epsilon [Zea mays]
Unigene9964_XYS	1305	233	985	gi|2842482|emb|CAA16879.1|	268	3	267	0.69	0.81	0.05	265	364	2e-99	--	protein phosphatase 2C-like protein [Arabidopsis thaliana] >gi|7269694|emb|CAB79642.1| protein phosphatase 2C-like protein [Arabidopsis thaliana]
Unigene9964_XYS	1305	149	988	gi|226500024|ref|NP_001148728.1|	318	36	317	0.58	0.75	0.01	285	328	1e-88	--	protein phosphatase 2C [Zea mays] >gi|195621678|gb|ACG32669.1| protein phosphatase 2C [Zea mays]
Unigene9964_XYS	1305	149	988	gi|115460446|ref|NP_001053823.1|	321	39	320	0.59	0.75	0.01	285	328	1e-88	--	Os04g0609600 [Oryza sativa Japonica Group] >gi|122240832|sp|Q0JAA0.1|P2C44_ORYSJ RecName: Full=Probable protein phosphatase 2C 44; Short=OsPP2C44 >gi|113565394|dbj|BAF15737.1| Os04g0609600 [Oryza sativa Japonica Group]
Unigene9964_XYS	1305	149	988	gi|32488822|emb|CAE03557.1|	317	35	316	0.59	0.75	0.01	285	328	1e-88	--	OSJNBa0085I10.2 [Oryza sativa Japonica Group] >gi|90265077|emb|CAH67750.1| H0702G05.9 [Oryza sativa Indica Group]
Unigene9964_XYS	1305	239	988	gi|169264917|dbj|BAG12300.1|	263	8	263	0.64	0.8	0.02	256	323	4e-87	--	protein phosphatase 2C [Physcomitrella patens]
Unigene9964_XYS	1305	173	988	gi|124361192|gb|ABN09164.1|	282	8	282	0.6	0.75	0.01	275	321	2e-86	--	Protein phosphatase 2C-like [Medicago truncatula]
Unigene9964_XYS	1305	164	988	gi|75174756|sp|Q9LME4.1|P2C09_ARATH	281	1	281	0.57	0.73	0.02	281	318	1e-85	--	RecName: Full=Probable protein phosphatase 2C 9; Short=AtPP2C09; AltName: Full=Phytochrome-associated protein phosphatase 2C; Short=PAPP2C >gi|9392686|gb|AAF87263.1|AC068562_10 Strong similarity to protein phosphatase type 2C (PP2C2) from Lotus japonicus gb|AF092432 and contains a protein phosphatase 2C PF|00481 domain. EST gb|T46258 comes from this gene [Arabidopsis thaliana]
Unigene9964_XYS	1305	200	988	gi|75199903|sp|Q9S9Z7.1|P2C10_ARATH	282	19	282	0.59	0.75	0	264	309	5e-83	--	RecName: Full=Probable protein phosphatase 2C 10; Short=AtPP2C10 >gi|5668780|gb|AAD46006.1|AC007894_4 Strong similarity to gb|AF092432 protein phosphatase type 2C from Lotus japonicus. EST gb|T76026 comes from this gene [Arabidopsis thaliana] >gi|13877699|gb|AAK43927.1|AF370608_1 protein phosphatase type 2C-like protein [Arabidopsis thaliana] >gi|190684764|gb|ACE82593.1| At1g34750 [Arabidopsis th…
Unigene9964_XYS	1305	179	988	gi|223635522|sp|Q7XQU7.2|P2C41_ORYSJ	284	11	283	0.57	0.71	0.01	273	301	1e-80	--	RecName: Full=Probable protein phosphatase 2C 41; Short=OsPP2C41 >gi|116310173|emb|CAH67186.1| H0815C01.7 [Oryza sativa Indica Group]
Unigene9964_XYS	1305	173	988	gi|75154176|sp|Q8L7I4.1|P2C17_ARATH	283	8	283	0.55	0.73	0.01	276	294	2e-78	--	RecName: Full=Probable protein phosphatase 2C 17; Short=AtPP2C17 >gi|22137096|gb|AAM91393.1| At1g78200/T11I11_14 [Arabidopsis thaliana] >gi|222424018|dbj|BAH19970.1| AT1G78200 [Arabidopsis thaliana]
Unigene9964_XYS	1305	284	988	gi|38567903|emb|CAE03658.2|	238	1	237	0.62	0.77	0	237	293	5e-78	--	OSJNBa0060N03.23 [Oryza sativa Japonica Group]
Unigene9964_XYS	1305	173	988	gi|15081703|gb|AAK82506.1|	283	8	283	0.54	0.72	0.01	276	291	1e-77	--	At1g78200/T11I11_14 [Arabidopsis thaliana]
Unigene9965_XYS	571	146	430	gi|4336436|gb|AAD17805.1|	282	1	93	0.62	0.79	0.02	97	122	3e-27	--	protein phosphatase type 2C [Lotus japonicus]
Unigene9965_XYS	571	146	445	gi|195647096|gb|ACG43016.1|	290	1	102	0.56	0.75	0.02	103	117	9e-26	--	protein phosphatase 2C isoform epsilon [Zea mays]
Unigene9965_XYS	571	146	520	gi|122167304|sp|Q0D673.1|P2C62_ORYSJ	290	1	126	0.48	0.69	0.02	128	116	2e-25	--	RecName: Full=Probable protein phosphatase 2C 62; Short=OsPP2C62
Unigene9965_XYS	571	146	430	gi|75163673|sp|Q93YW5.1|P2C58_ARATH	283	1	94	0.61	0.76	0.02	97	115	4e-25	--	RecName: Full=Probable protein phosphatase 2C 58; Short=AtPP2C58
Unigene9965_XYS	571	146	430	gi|75273141|sp|Q9LDA7.1|P2C39_ARATH	289	1	100	0.57	0.74	0.05	100	114	1e-24	--	RecName: Full=Probable protein phosphatase 2C 39; Short=AtPP2C39 >gi|9294253|dbj|BAB02155.1| protein phosphatase type 2C [Arabidopsis thaliana]
Unigene9965_XYS	571	146	520	gi|226739235|sp|Q9SIU8.3|P2C20_ARATH	290	1	119	0.5	0.66	0.01	127	112	2e-24	--	RecName: Full=Probable protein phosphatase 2C 20; Short=AtPP2C20; AltName: Full=AtPPC3;1.2
Unigene9965_XYS	571	146	520	gi|15724170|gb|AAL06477.1|AF411787_1	279	1	119	0.5	0.66	0.01	127	112	2e-24	--	At2g20630/F23N11.5 [Arabidopsis thaliana] >gi|18652945|dbj|BAB84701.1| protein phosphatase 2C [Arabidopsis thaliana] >gi|20147399|gb|AAM10409.1| At2g20630/F23N11.5 [Arabidopsis thaliana]
Unigene9965_XYS	571	152	430	gi|46277128|gb|AAS86762.1|	282	4	93	0.54	0.74	0.02	95	109	3e-23	--	protein phosphatase 2C [Solanum lycopersicum]
Unigene9965_XYS	571	242	430	gi|2842482|emb|CAA16879.1|	268	3	65	0.69	0.84	0	63	94.7	6e-19	--	protein phosphatase 2C-like protein [Arabidopsis thaliana] >gi|7269694|emb|CAB79642.1| protein phosphatase 2C-like protein [Arabidopsis thaliana]
Unigene9965_XYS	571	158	430	gi|226500024|ref|NP_001148728.1|	318	36	126	0.51	0.7	0.03	94	94	1e-18	--	protein phosphatase 2C [Zea mays] >gi|195621678|gb|ACG32669.1| protein phosphatase 2C [Zea mays]
Unigene9965_XYS	571	158	430	gi|115460446|ref|NP_001053823.1|	321	39	129	0.52	0.68	0.03	94	92	4e-18	--	Os04g0609600 [Oryza sativa Japonica Group] >gi|122240832|sp|Q0JAA0.1|P2C44_ORYSJ RecName: Full=Probable protein phosphatase 2C 44; Short=OsPP2C44 >gi|113565394|dbj|BAF15737.1| Os04g0609600 [Oryza sativa Japonica Group]
Unigene9965_XYS	571	158	430	gi|32488822|emb|CAE03557.1|	317	35	125	0.52	0.68	0.03	94	92	4e-18	--	OSJNBa0085I10.2 [Oryza sativa Japonica Group] >gi|90265077|emb|CAH67750.1| H0702G05.9 [Oryza sativa Indica Group]
Unigene9965_XYS	571	248	430	gi|169264917|dbj|BAG12300.1|	263	8	72	0.6	0.83	0.06	65	83.6	1e-15	--	protein phosphatase 2C [Physcomitrella patens]
Unigene9965_XYS	571	182	430	gi|75154176|sp|Q8L7I4.1|P2C17_ARATH	283	8	91	0.47	0.69	0.01	84	83.2	2e-15	--	RecName: Full=Probable protein phosphatase 2C 17; Short=AtPP2C17 >gi|22137096|gb|AAM91393.1| At1g78200/T11I11_14 [Arabidopsis thaliana] >gi|222424018|dbj|BAH19970.1| AT1G78200 [Arabidopsis thaliana]
Unigene9965_XYS	571	182	430	gi|15081703|gb|AAK82506.1|	283	8	91	0.47	0.69	0.01	84	83.2	2e-15	--	At1g78200/T11I11_14 [Arabidopsis thaliana]
Unigene9965_XYS	571	209	430	gi|75199903|sp|Q9S9Z7.1|P2C10_ARATH	282	19	93	0.54	0.73	0.01	75	83.2	2e-15	--	RecName: Full=Probable protein phosphatase 2C 10; Short=AtPP2C10 >gi|5668780|gb|AAD46006.1|AC007894_4 Strong similarity to gb|AF092432 protein phosphatase type 2C from Lotus japonicus. EST gb|T76026 comes from this gene [Arabidopsis thaliana] >gi|13877699|gb|AAK43927.1|AF370608_1 protein phosphatase type 2C-like protein [Arabidopsis thaliana] >gi|190684764|gb|ACE82593.1| At1g34750 [Arabidopsis th…
Unigene9965_XYS	571	182	430	gi|124361192|gb|ABN09164.1|	282	8	93	0.51	0.68	0.03	86	82.8	3e-15	--	Protein phosphatase 2C-like [Medicago truncatula]
Unigene9965_XYS	571	188	445	gi|223635522|sp|Q7XQU7.2|P2C41_ORYSJ	284	11	99	0.49	0.62	0.03	89	80.9	1e-14	--	RecName: Full=Probable protein phosphatase 2C 41; Short=OsPP2C41 >gi|116310173|emb|CAH67186.1| H0815C01.7 [Oryza sativa Indica Group]
Unigene9965_XYS	571	188	445	gi|32488329|emb|CAE02980.1|	190	11	99	0.49	0.62	0.03	89	80.9	1e-14	--	OSJNBa0086B14.22 [Oryza sativa Japonica Group]
Unigene9965_XYS	571	173	430	gi|75174756|sp|Q9LME4.1|P2C09_ARATH	281	1	92	0.46	0.66	0.06	92	79.7	2e-14	--	RecName: Full=Probable protein phosphatase 2C 9; Short=AtPP2C09; AltName: Full=Phytochrome-associated protein phosphatase 2C; Short=PAPP2C >gi|9392686|gb|AAF87263.1|AC068562_10 Strong similarity to protein phosphatase type 2C (PP2C2) from Lotus japonicus gb|AF092432 and contains a protein phosphatase 2C PF|00481 domain. EST gb|T46258 comes from this gene [Arabidopsis thaliana]
Unigene9966_XYS	562	137	421	gi|4336436|gb|AAD17805.1|	282	1	93	0.62	0.79	0.02	97	122	3e-27	--	protein phosphatase type 2C [Lotus japonicus]
Unigene9966_XYS	562	137	436	gi|195647096|gb|ACG43016.1|	290	1	102	0.56	0.75	0.02	103	117	9e-26	--	protein phosphatase 2C isoform epsilon [Zea mays]
Unigene9966_XYS	562	137	511	gi|122167304|sp|Q0D673.1|P2C62_ORYSJ	290	1	126	0.48	0.69	0.02	128	116	2e-25	--	RecName: Full=Probable protein phosphatase 2C 62; Short=OsPP2C62
Unigene9966_XYS	562	137	421	gi|75163673|sp|Q93YW5.1|P2C58_ARATH	283	1	94	0.61	0.76	0.02	97	115	3e-25	--	RecName: Full=Probable protein phosphatase 2C 58; Short=AtPP2C58
Unigene9966_XYS	562	137	421	gi|75273141|sp|Q9LDA7.1|P2C39_ARATH	289	1	100	0.57	0.74	0.05	100	114	1e-24	--	RecName: Full=Probable protein phosphatase 2C 39; Short=AtPP2C39 >gi|9294253|dbj|BAB02155.1| protein phosphatase type 2C [Arabidopsis thaliana]
Unigene9966_XYS	562	137	511	gi|226739235|sp|Q9SIU8.3|P2C20_ARATH	290	1	119	0.5	0.66	0.01	127	112	2e-24	--	RecName: Full=Probable protein phosphatase 2C 20; Short=AtPP2C20; AltName: Full=AtPPC3;1.2
Unigene9966_XYS	562	137	511	gi|15724170|gb|AAL06477.1|AF411787_1	279	1	119	0.5	0.66	0.01	127	112	2e-24	--	At2g20630/F23N11.5 [Arabidopsis thaliana] >gi|18652945|dbj|BAB84701.1| protein phosphatase 2C [Arabidopsis thaliana] >gi|20147399|gb|AAM10409.1| At2g20630/F23N11.5 [Arabidopsis thaliana]
Unigene9966_XYS	562	143	421	gi|46277128|gb|AAS86762.1|	282	4	93	0.54	0.74	0.02	95	109	2e-23	--	protein phosphatase 2C [Solanum lycopersicum]
Unigene9966_XYS	562	233	421	gi|2842482|emb|CAA16879.1|	268	3	65	0.69	0.84	0	63	94.7	6e-19	--	protein phosphatase 2C-like protein [Arabidopsis thaliana] >gi|7269694|emb|CAB79642.1| protein phosphatase 2C-like protein [Arabidopsis thaliana]
Unigene9966_XYS	562	149	421	gi|226500024|ref|NP_001148728.1|	318	36	126	0.51	0.7	0.03	94	94	1e-18	--	protein phosphatase 2C [Zea mays] >gi|195621678|gb|ACG32669.1| protein phosphatase 2C [Zea mays]
Unigene9966_XYS	562	149	421	gi|115460446|ref|NP_001053823.1|	321	39	129	0.52	0.68	0.03	94	92	4e-18	--	Os04g0609600 [Oryza sativa Japonica Group] >gi|122240832|sp|Q0JAA0.1|P2C44_ORYSJ RecName: Full=Probable protein phosphatase 2C 44; Short=OsPP2C44 >gi|113565394|dbj|BAF15737.1| Os04g0609600 [Oryza sativa Japonica Group]
Unigene9966_XYS	562	149	421	gi|32488822|emb|CAE03557.1|	317	35	125	0.52	0.68	0.03	94	92	4e-18	--	OSJNBa0085I10.2 [Oryza sativa Japonica Group] >gi|90265077|emb|CAH67750.1| H0702G05.9 [Oryza sativa Indica Group]
Unigene9966_XYS	562	239	421	gi|169264917|dbj|BAG12300.1|	263	8	72	0.6	0.83	0.06	65	83.6	1e-15	--	protein phosphatase 2C [Physcomitrella patens]
Unigene9966_XYS	562	173	421	gi|75154176|sp|Q8L7I4.1|P2C17_ARATH	283	8	91	0.47	0.69	0.01	84	83.2	2e-15	--	RecName: Full=Probable protein phosphatase 2C 17; Short=AtPP2C17 >gi|22137096|gb|AAM91393.1| At1g78200/T11I11_14 [Arabidopsis thaliana] >gi|222424018|dbj|BAH19970.1| AT1G78200 [Arabidopsis thaliana]
Unigene9966_XYS	562	173	421	gi|15081703|gb|AAK82506.1|	283	8	91	0.47	0.69	0.01	84	83.2	2e-15	--	At1g78200/T11I11_14 [Arabidopsis thaliana]
Unigene9966_XYS	562	200	421	gi|75199903|sp|Q9S9Z7.1|P2C10_ARATH	282	19	93	0.54	0.73	0.01	75	83.2	2e-15	--	RecName: Full=Probable protein phosphatase 2C 10; Short=AtPP2C10 >gi|5668780|gb|AAD46006.1|AC007894_4 Strong similarity to gb|AF092432 protein phosphatase type 2C from Lotus japonicus. EST gb|T76026 comes from this gene [Arabidopsis thaliana] >gi|13877699|gb|AAK43927.1|AF370608_1 protein phosphatase type 2C-like protein [Arabidopsis thaliana] >gi|190684764|gb|ACE82593.1| At1g34750 [Arabidopsis th…
Unigene9966_XYS	562	173	421	gi|124361192|gb|ABN09164.1|	282	8	93	0.51	0.68	0.03	86	82.8	2e-15	--	Protein phosphatase 2C-like [Medicago truncatula]
Unigene9966_XYS	562	179	436	gi|223635522|sp|Q7XQU7.2|P2C41_ORYSJ	284	11	99	0.49	0.62	0.03	89	80.9	9e-15	--	RecName: Full=Probable protein phosphatase 2C 41; Short=OsPP2C41 >gi|116310173|emb|CAH67186.1| H0815C01.7 [Oryza sativa Indica Group]
Unigene9966_XYS	562	179	436	gi|32488329|emb|CAE02980.1|	190	11	99	0.49	0.62	0.03	89	80.9	9e-15	--	OSJNBa0086B14.22 [Oryza sativa Japonica Group]
Unigene9966_XYS	562	164	421	gi|75174756|sp|Q9LME4.1|P2C09_ARATH	281	1	92	0.46	0.66	0.06	92	79.7	2e-14	--	RecName: Full=Probable protein phosphatase 2C 9; Short=AtPP2C09; AltName: Full=Phytochrome-associated protein phosphatase 2C; Short=PAPP2C >gi|9392686|gb|AAF87263.1|AC068562_10 Strong similarity to protein phosphatase type 2C (PP2C2) from Lotus japonicus gb|AF092432 and contains a protein phosphatase 2C PF|00481 domain. EST gb|T46258 comes from this gene [Arabidopsis thaliana]
Unigene10481_XYS	1193	1191	325	gi|33312561|gb|AAQ04076.1|AF426832_1	802	482	789	0.6	0.69	0.07	311	334	2e-90	--	ABI3-like transcription factor [Prunus avium]
Unigene10481_XYS	1193	1191	325	gi|33309513|gb|AAQ03210.1|AF411073_1	804	484	791	0.6	0.69	0.07	311	334	2e-90	--	viviparous protein [Prunus avium]
Unigene10481_XYS	1193	1164	319	gi|2661460|emb|CAA05921.1|	735	459	730	0.62	0.7	0.03	292	319	6e-86	--	ABI3 [Populus trichocarpa]
Unigene10481_XYS	1193	1164	319	gi|2661462|emb|CAA05922.1|	734	458	729	0.62	0.7	0.03	292	319	6e-86	--	ABI3 [Populus trichocarpa]
Unigene10481_XYS	1193	1164	322	gi|157922020|gb|ABW03096.1|	683	389	663	0.58	0.68	0.01	285	313	2e-84	--	ABI3-like factor [Pisum sativum]
Unigene10481_XYS	1193	1164	322	gi|157922018|gb|ABW03095.1|	515	221	495	0.58	0.68	0.01	285	313	2e-84	--	ABI3-like factor [Pisum sativum]
Unigene10481_XYS	1193	1164	322	gi|157922016|gb|ABW03094.1|	753	459	733	0.58	0.68	0.01	285	313	2e-84	--	ABI3-like factor [Pisum sativum]
Unigene10481_XYS	1193	1164	322	gi|22335711|dbj|BAC10553.1|	730	435	710	0.58	0.67	0.01	286	313	2e-84	--	ABA insensitive 3 [Pisum sativum]
Unigene10481_XYS	1193	1176	334	gi|59323618|gb|AAW84252.1|	569	294	562	0.6	0.71	0.01	285	312	7e-84	--	ABI3 [Solanum lycopersicum]
Unigene10481_XYS	1193	1185	346	gi|5578746|dbj|BAA82596.1|	663	358	639	0.59	0.7	0.05	296	303	3e-81	--	C-ABI3 protein [Daucus carota]
Unigene10481_XYS	1193	1164	325	gi|32469224|dbj|BAC78904.1|	776	477	769	0.57	0.67	0.07	304	302	7e-81	--	transcription factor VP-1 homologue [Fagopyrum esculentum]
Unigene10481_XYS	1193	1176	346	gi|27528486|emb|CAC84597.2|	582	308	571	0.59	0.7	0.01	281	297	2e-79	--	VP1-ABI3-like protein [Solanum tuberosum]
Unigene10481_XYS	1193	1164	322	gi|51870707|dbj|BAD42433.1|	751	455	738	0.57	0.68	0.05	297	295	1e-78	--	ABI-3 homolog [Psophocarpus tetragonolobus]
Unigene10481_XYS	1193	1164	319	gi|339777551|gb|AEK05613.1|	688	412	683	0.59	0.66	0.03	292	294	1e-78	--	abscisic acid insensitivity 3 [Populus balsamifera]
[truncated: 25,284 more rows]

## Sheet: Sheet5
	ABA 8'-hydroxylase CYP707A1
	9-cis-epoxycarotenoid dioxygenase
	carotenoid cleavage dioxygenase
[truncated: 44 more rows]
