# Supplementary material for: Transcriptomic Analysis of American Ginseng Seeds during the Dormancy Release Process by RNA-Seq
Source: PLoS One. 2015 Mar 19;10(3):e0118558. doi: 10.1371/journal.pone.0118558 (PMC4366157; doi:10.1371/journal.pone.0118558)
Supplement: S5 Table — (XLSX) [file pone.0118558.s007.xlsx]

## Sheet: Sheet1
		S5 Table.Enriched KEGG pathways of differentially expressed genes during seed dormancy release
90DAS-VS-135DAS
#	Pathway	DEGs with pathway annotation (2864)	All genes with pathway annotation (25190)	Pvalue	Qvalue	Pathway ID
1	DNA replication	52 (1.82%)	193 (0.77%)	1.82027e-09	2.22073e-07	ko03030
2	Ribosome	130 (4.54%)	694 (2.76%)	5.66062e-09	3.45298e-07	ko03010
3	Steroid biosynthesis	24 (0.84%)	79 (0.31%)	4.28591e-06	0.000174293	ko00100
4	Oxidative phosphorylation	74 (2.58%)	401 (1.59%)	1.77937e-05	0.000542707	ko00190
5	Base excision repair	36 (1.26%)	161 (0.64%)	5.03481e-05	0.00109783	ko03410
6	Phagosome	59 (2.06%)	311 (1.23%)	5.39917e-05	0.00109783	ko04145
7	Spliceosome	117 (4.09%)	747 (2.97%)	0.000200142	0.00347876	ko03040
8	Cysteine and methionine metabolism	52 (1.82%)	279 (1.11%)	0.000228115	0.00347876	ko00270
9	Starch and sucrose metabolism	98 (3.42%)	611 (2.43%)	0.000275657	0.00373669	ko00500
10	Biosynthesis of secondary metabolites	356 (12.43%)	2662 (10.57%)	0.000408313	0.00498142	ko01110
11	Pyrimidine metabolism	65 (2.27%)	403 (1.6%)	0.00235402	0.0261082	ko00240
12	Metabolic pathways	705 (24.62%)	5695 (22.61%)	0.00363089	0.036914	ko01100
13	Pentose and glucuronate interconversions	34 (1.19%)	191 (0.76%)	0.00537969	0.0504863	ko00040
14	Phenylpropanoid biosynthesis	64 (2.23%)	412 (1.64%)	0.00604267	0.0526576	ko00940
15	Glycolysis / Gluconeogenesis	59 (2.06%)	376 (1.49%)	0.00657835	0.053504	ko00010
16	Cyanoamino acid metabolism	32 (1.12%)	181 (0.72%)	0.00749679	0.05392	ko00460
17	Protein processing in endoplasmic reticulum	105 (3.67%)	733 (2.91%)	0.00751344	0.05392	ko04141
18	Carbon fixation in photosynthetic organisms	41 (1.43%)	247 (0.98%)	0.00841579	0.0570403	ko00710
19	Flavone and flavonol biosynthesis	14 (0.49%)	64 (0.25%)	0.0115498	0.0741617	ko00944
20	Biosynthesis of unsaturated fatty acids	31 (1.08%)	181 (0.72%)	0.0130832	0.0761561	ko01040
21	Sesquiterpenoid biosynthesis	4 (0.14%)	9 (0.04%)	0.0131088	0.0761561	ko00909
22	Photosynthesis	20 (0.7%)	105 (0.42%)	0.0140642	0.076994	ko00195
23	Benzoxazinoid biosynthesis	11 (0.38%)	47 (0.19%)	0.0145153	0.076994	ko00402
24	Photosynthesis - antenna proteins	9 (0.31%)	36 (0.14%)	0.0170187	0.0865118	ko00196
25	Selenocompound metabolism	17 (0.59%)	88 (0.35%)	0.0196415	0.0958505	ko00450
26	Fructose and mannose metabolism	30 (1.05%)	183 (0.73%)	0.0252845	0.118643	ko00051
27	Arginine and proline metabolism	30 (1.05%)	184 (0.73%)	0.0270298	0.122135	ko00330
28	Vitamin B6 metabolism	8 (0.28%)	33 (0.13%)	0.0284431	0.12393	ko00750
29	Citrate cycle (TCA cycle)	32 (1.12%)	202 (0.8%)	0.0330759	0.139147	ko00020
30	Nucleotide excision repair	40 (1.4%)	265 (1.05%)	0.0380278	0.154646	ko03420
31	Flavonoid biosynthesis	29 (1.01%)	183 (0.73%)	0.0406799	0.160095	ko00941
32	Pyruvate metabolism	46 (1.61%)	324 (1.29%)	0.0667787	0.254594	ko00620
33	Proteasome	20 (0.7%)	125 (0.5%)	0.0724399	0.267808	ko03050
34	Ascorbate and aldarate metabolism	23 (0.8%)	148 (0.59%)	0.0747103	0.268078	ko00053
35	Isoquinoline alkaloid biosynthesis	8 (0.28%)	40 (0.16%)	0.0778295	0.271291	ko00950
36	Amino sugar and nucleotide sugar metabolism	48 (1.68%)	348 (1.38%)	0.0911187	0.308791	ko00520
37	Alanine, aspartate and glutamate metabolism	23 (0.8%)	155 (0.62%)	0.110422	0.362551	ko00250
38	Glutathione metabolism	32 (1.12%)	226 (0.9%)	0.112926	0.362551	ko00480
39	Phenylalanine metabolism	28 (0.98%)	197 (0.78%)	0.126612	0.39534	ko00360
40	Glyoxylate and dicarboxylate metabolism	20 (0.7%)	135 (0.54%)	0.130952	0.39534	ko00630
41	One carbon pool by folate	8 (0.28%)	45 (0.18%)	0.13286	0.39534	ko00670
42	Butanoate metabolism	12 (0.42%)	76 (0.3%)	0.150334	0.430253	ko00650
43	Purine metabolism	67 (2.34%)	520 (2.06%)	0.151647	0.430253	ko00230
44	Tyrosine metabolism	15 (0.52%)	100 (0.4%)	0.160769	0.439875	ko00350
45	Tropane, piperidine and pyridine alkaloid biosynthesis	7 (0.24%)	40 (0.16%)	0.163133	0.439875	ko00960
46	Non-homologous end-joining	6 (0.21%)	33 (0.13%)	0.165854	0.439875	ko03450
47	Phenylalanine, tyrosine and tryptophan biosynthesis	11 (0.38%)	73 (0.29%)	0.203365	0.523821	ko00400
48	Plant hormone signal transduction	180 (6.28%)	1494 (5.93%)	0.208044	0.523821	ko04075
49	Thiamine metabolism	4 (0.14%)	21 (0.08%)	0.210387	0.523821	ko00730
50	Glucosinolate biosynthesis	6 (0.21%)	36 (0.14%)	0.220242	0.537389	ko00966
51	beta-Alanine metabolism	14 (0.49%)	102 (0.4%)	0.267457	0.6398	ko00410
52	Riboflavin metabolism	7 (0.24%)	47 (0.19%)	0.282973	0.663898	ko00740
53	Diterpenoid biosynthesis	12 (0.42%)	88 (0.35%)	0.296409	0.6823	ko00904
54	Circadian rhythm - mammal	6 (0.21%)	41 (0.16%)	0.320939	0.725084	ko04710
55	Nitrogen metabolism	18 (0.63%)	143 (0.57%)	0.360245	0.786993	ko00910
56	Terpenoid backbone biosynthesis	20 (0.7%)	160 (0.64%)	0.361243	0.786993	ko00900
57	Caffeine metabolism	1 (0.03%)	4 (0.02%)	0.382954	0.819655	ko00232
58	Taurine and hypotaurine metabolism	6 (0.21%)	45 (0.18%)	0.4055	0.840442	ko00430
59	Glycine, serine and threonine metabolism	18 (0.63%)	147 (0.58%)	0.406443	0.840442	ko00260
60	Mismatch repair	19 (0.66%)	157 (0.62%)	0.422674	0.853286	ko03430
61	Glycosphingolipid biosynthesis - ganglio series	6 (0.21%)	46 (0.18%)	0.426643	0.853286	ko00604
62	Sphingolipid metabolism	19 (0.66%)	158 (0.63%)	0.43401	0.85402	ko00600
63	Porphyrin and chlorophyll metabolism	20 (0.7%)	168 (0.67%)	0.449045	0.869579	ko00860
64	C5-Branched dibasic acid metabolism	3 (0.1%)	22 (0.09%)	0.46428	0.885033	ko00660
65	Monoterpenoid biosynthesis	2 (0.07%)	14 (0.06%)	0.484004	0.889989	ko00902
66	Valine, leucine and isoleucine biosynthesis	14 (0.49%)	119 (0.47%)	0.488567	0.889989	ko00290
67	Galactose metabolism	27 (0.94%)	233 (0.92%)	0.488764	0.889989	ko00052
68	alpha-Linolenic acid metabolism	21 (0.73%)	185 (0.73%)	0.537717	0.964727	ko00592
69	RNA transport	83 (2.9%)	740 (2.94%)	0.570786	1	ko03013
70	Pentose phosphate pathway	16 (0.56%)	147 (0.58%)	0.612406	1	ko00030
71	Anthocyanin biosynthesis	1 (0.03%)	8 (0.03%)	0.619285	1	ko00942
72	Biotin metabolism	2 (0.07%)	18 (0.07%)	0.623221	1	ko00780
73	Other types of O-glycan biosynthesis	4 (0.14%)	38 (0.15%)	0.640983	1	ko00514
74	Circadian rhythm - plant	26 (0.91%)	242 (0.96%)	0.651026	1	ko04712
75	Protein export	15 (0.52%)	143 (0.57%)	0.669092	1	ko03060
76	Zeatin biosynthesis	22 (0.77%)	208 (0.83%)	0.673352	1	ko00908
77	Carotenoid biosynthesis	17 (0.59%)	164 (0.65%)	0.693733	1	ko00906
78	Fatty acid biosynthesis	13 (0.45%)	127 (0.5%)	0.697591	1	ko00061
79	Sulfur relay system	3 (0.1%)	31 (0.12%)	0.700647	1	ko04122
80	Stilbenoid, diarylheptanoid and gingerol biosynthesis	25 (0.87%)	239 (0.95%)	0.701545	1	ko00945
81	Tryptophan metabolism	12 (0.42%)	118 (0.47%)	0.702117	1	ko00380
82	Ether lipid metabolism	10 (0.35%)	100 (0.4%)	0.713218	1	ko00565
83	Fatty acid metabolism	19 (0.66%)	191 (0.76%)	0.764977	1	ko00071
84	Ubiquitin mediated proteolysis	52 (1.82%)	501 (1.99%)	0.779196	1	ko04120
85	Synthesis and degradation of ketone bodies	1 (0.03%)	13 (0.05%)	0.791837	1	ko00072
86	Valine, leucine and isoleucine degradation	14 (0.49%)	149 (0.59%)	0.81177	1	ko00280
87	Homologous recombination	22 (0.77%)	227 (0.9%)	0.816139	1	ko03440
88	Peroxisome	34 (1.19%)	341 (1.35%)	0.816389	1	ko04146
89	Natural killer cell mediated cytotoxicity	10 (0.35%)	111 (0.44%)	0.824207	1	ko04650
90	Histidine metabolism	6 (0.21%)	71 (0.28%)	0.83198	1	ko00340
91	Ubiquinone and other terpenoid-quinone biosynthesis	9 (0.31%)	103 (0.41%)	0.841528	1	ko00130
92	Sulfur metabolism	8 (0.28%)	93 (0.37%)	0.843512	1	ko00920
93	Glycosaminoglycan degradation	7 (0.24%)	84 (0.33%)	0.855085	1	ko00531
94	Other glycan degradation	13 (0.45%)	148 (0.59%)	0.871906	1	ko00511
95	Glycerolipid metabolism	20 (0.7%)	218 (0.87%)	0.873359	1	ko00561
96	Endocytosis	37 (1.29%)	383 (1.52%)	0.874973	1	ko04144
97	Regulation of autophagy	11 (0.38%)	132 (0.52%)	0.896776	1	ko04140
98	Ribosome biogenesis in eukaryotes	45 (1.57%)	473 (1.88%)	0.915266	1	ko03008
99	Basal transcription factors	15 (0.52%)	178 (0.71%)	0.917875	1	ko03022
100	Linoleic acid metabolism	3 (0.1%)	48 (0.19%)	0.921809	1	ko00591
101	N-Glycan biosynthesis	12 (0.42%)	149 (0.59%)	0.926297	1	ko00510
102	Propanoate metabolism	13 (0.45%)	160 (0.64%)	0.928151	1	ko00640
103	Limonene and pinene degradation	20 (0.7%)	234 (0.93%)	0.933987	1	ko00903
104	Lysine biosynthesis	3 (0.1%)	50 (0.2%)	0.934174	1	ko00300
105	Glycosphingolipid biosynthesis - globo series	2 (0.07%)	38 (0.15%)	0.940273	1	ko00603
106	SNARE interactions in vesicular transport	7 (0.24%)	101 (0.4%)	0.949763	1	ko04130
107	Pantothenate and CoA biosynthesis	4 (0.14%)	67 (0.27%)	0.954945	1	ko00770
108	Brassinosteroid biosynthesis	1 (0.03%)	26 (0.1%)	0.956705	1	ko00905
109	Lysine degradation	6 (0.21%)	94 (0.37%)	0.963588	1	ko00310
110	Glycosylphosphatidylinositol(GPI)-anchor biosynthesis	4 (0.14%)	70 (0.28%)	0.96478	1	ko00563
111	Nicotinate and nicotinamide metabolism	2 (0.07%)	61 (0.24%)	0.994438	1	ko00760
112	Glycerophospholipid metabolism	20 (0.7%)	289 (1.15%)	0.995886	1	ko00564
113	Folate biosynthesis	2 (0.07%)	66 (0.26%)	0.996741	1	ko00790
114	ABC transporters	17 (0.59%)	260 (1.03%)	0.996949	1	ko02010
115	RNA polymerase	6 (0.21%)	131 (0.52%)	0.998075	1	ko03020
116	mRNA surveillance pathway	40 (1.4%)	528 (2.1%)	0.998606	1	ko03015
117	Plant-pathogen interaction	133 (4.64%)	1469 (5.83%)	0.99867	1	ko04626
118	Arachidonic acid metabolism	1 (0.03%)	57 (0.23%)	0.99898	1	ko00590
119	Aminoacyl-tRNA biosynthesis	13 (0.45%)	255 (1.01%)	0.999846	1	ko00970
120	RNA degradation	35 (1.22%)	564 (2.24%)	0.999991	1	ko03018
121	Inositol phosphate metabolism	9 (0.31%)	241 (0.96%)	0.999995	1	ko00562
122	Phosphatidylinositol signaling system	5 (0.17%)	257 (1.02%)	1	1	ko04070
90DAS-VS-180DAS
#	Pathway	DEGs with pathway annotation (4829)	All genes with pathway annotation (25190)	Pvalue	Qvalue	Pathway ID
1	Biosynthesis of secondary metabolites	660 (13.67%)	2662 (10.57%)	2.20571e-14	2.73508e-12	ko01110
2	Phenylpropanoid biosynthesis	135 (2.8%)	412 (1.64%)	2.84334e-11	1.76287e-09	ko00940
3	Biosynthesis of unsaturated fatty acids	72 (1.49%)	181 (0.72%)	9.95879e-11	4.1163e-09	ko01040
4	Stilbenoid, diarylheptanoid and gingerol biosynthesis	85 (1.76%)	239 (0.95%)	1.69355e-09	5.25002e-08	ko00945
5	Metabolic pathways	1246 (25.8%)	5695 (22.61%)	3.00912e-09	7.38516e-08	ko01100
6	Flavonoid biosynthesis	69 (1.43%)	183 (0.73%)	3.57346e-09	7.38516e-08	ko00941
7	Photosynthesis	43 (0.89%)	105 (0.42%)	2.09593e-07	3.71279e-06	ko00195
8	Flavone and flavonol biosynthesis	30 (0.62%)	64 (0.25%)	4.53596e-07	7.03074e-06	ko00944
9	Limonene and pinene degradation	76 (1.57%)	234 (0.93%)	8.24641e-07	1.13617e-05	ko00903
10	Phenylalanine metabolism	66 (1.37%)	197 (0.78%)	1.26216e-06	1.56508e-05	ko00360
11	Spliceosome	191 (3.96%)	747 (2.97%)	8.02065e-06	9.04147e-05	ko03040
12	Oxidative phosphorylation	106 (2.2%)	401 (1.59%)	0.000210049	0.00217051	ko00190
13	Pentose and glucuronate interconversions	57 (1.18%)	191 (0.76%)	0.000246595	0.00235214	ko00040
14	Phagosome	84 (1.74%)	311 (1.23%)	0.000437679	0.00387659	ko04145
15	Benzoxazinoid biosynthesis	19 (0.39%)	47 (0.19%)	0.000613329	0.00507019	ko00402
16	Carbon fixation in photosynthetic organisms	68 (1.41%)	247 (0.98%)	0.000840962	0.00651745	ko00710
17	Starch and sucrose metabolism	147 (3.04%)	611 (2.43%)	0.0014404	0.0105065	ko00500
18	Steroid biosynthesis	26 (0.54%)	79 (0.31%)	0.00260445	0.0179418	ko00100
19	Alanine, aspartate and glutamate metabolism	44 (0.91%)	155 (0.62%)	0.00342503	0.0223528	ko00250
20	Cyanoamino acid metabolism	49 (1.01%)	181 (0.72%)	0.0058339	0.0361702	ko00460
21	RNA transport	169 (3.5%)	740 (2.94%)	0.00656636	0.0387728	ko03013
22	Amino sugar and nucleotide sugar metabolism	85 (1.76%)	348 (1.38%)	0.00866933	0.0487293	ko00520
23	alpha-Linolenic acid metabolism	49 (1.01%)	185 (0.73%)	0.0090385	0.0487293	ko00592
24	Butanoate metabolism	23 (0.48%)	76 (0.3%)	0.0134499	0.0694913	ko00650
25	Non-homologous end-joining	12 (0.25%)	33 (0.13%)	0.0156134	0.0774423	ko03450
26	Fructose and mannose metabolism	47 (0.97%)	183 (0.73%)	0.0181801	0.086705	ko00051
27	Other types of O-glycan biosynthesis	13 (0.27%)	38 (0.15%)	0.0206986	0.0927585	ko00514
28	Pyrimidine metabolism	94 (1.95%)	403 (1.6%)	0.0209455	0.0927585	ko00240
29	Glucosinolate biosynthesis	12 (0.25%)	36 (0.14%)	0.0314811	0.130713	ko00966
30	Isoquinoline alkaloid biosynthesis	13 (0.27%)	40 (0.16%)	0.0316242	0.130713	ko00950
31	Zeatin biosynthesis	51 (1.06%)	208 (0.83%)	0.0328866	0.131546	ko00908
32	Porphyrin and chlorophyll metabolism	42 (0.87%)	168 (0.67%)	0.0369306	0.139173	ko00860
33	Fatty acid metabolism	47 (0.97%)	191 (0.76%)	0.0370381	0.139173	ko00071
34	Glycolysis / Gluconeogenesis	86 (1.78%)	376 (1.49%)	0.0404114	0.147383	ko00010
35	Nitrogen metabolism	36 (0.75%)	143 (0.57%)	0.0458622	0.162483	ko00910
36	Cysteine and methionine metabolism	65 (1.35%)	279 (1.11%)	0.0485202	0.164067	ko00270
37	Anthocyanin biosynthesis	4 (0.08%)	8 (0.03%)	0.0489554	0.164067	ko00942
38	Phenylalanine, tyrosine and tryptophan biosynthesis	20 (0.41%)	73 (0.29%)	0.0550365	0.179593	ko00400
39	Pentose phosphate pathway	36 (0.75%)	147 (0.58%)	0.0651265	0.203256	ko00030
40	Tropane, piperidine and pyridine alkaloid biosynthesis	12 (0.25%)	40 (0.16%)	0.0671178	0.203256	ko00960
41	Selenocompound metabolism	23 (0.48%)	88 (0.35%)	0.0672055	0.203256	ko00450
42	Photosynthesis - antenna proteins	11 (0.23%)	36 (0.14%)	0.0691898	0.204275	ko00196
43	RNA polymerase	32 (0.66%)	131 (0.52%)	0.0805082	0.232163	ko03020
44	Glutathione metabolism	52 (1.08%)	226 (0.9%)	0.0847666	0.234219	ko00480
45	Vitamin B6 metabolism	10 (0.21%)	33 (0.13%)	0.0849989	0.234219	ko00750
46	Tyrosine metabolism	25 (0.52%)	100 (0.4%)	0.0903532	0.243561	ko00350
47	Glycine, serine and threonine metabolism	35 (0.72%)	147 (0.58%)	0.0944035	0.249065	ko00260
48	Galactose metabolism	53 (1.1%)	233 (0.92%)	0.0969542	0.250465	ko00052
49	Proteasome	30 (0.62%)	125 (0.5%)	0.105674	0.267419	ko03050
50	Glyoxylate and dicarboxylate metabolism	32 (0.66%)	135 (0.54%)	0.110763	0.274692	ko00630
51	Ascorbate and aldarate metabolism	34 (0.7%)	148 (0.59%)	0.141932	0.345089	ko00053
52	Citrate cycle (TCA cycle)	45 (0.93%)	202 (0.8%)	0.150144	0.358035	ko00020
53	Homologous recombination	50 (1.04%)	227 (0.9%)	0.155421	0.363626	ko03440
54	beta-Alanine metabolism	24 (0.5%)	102 (0.4%)	0.159653	0.36661	ko00410
55	Indole alkaloid biosynthesis	6 (0.12%)	20 (0.08%)	0.169426	0.381978	ko00901
56	Linoleic acid metabolism	12 (0.25%)	48 (0.19%)	0.196246	0.434545	ko00591
57	Carotenoid biosynthesis	36 (0.75%)	164 (0.65%)	0.207455	0.451305	ko00906
58	Pyruvate metabolism	68 (1.41%)	324 (1.29%)	0.220266	0.470913	ko00620
59	Sesquiterpenoid biosynthesis	3 (0.06%)	9 (0.04%)	0.240095	0.504607	ko00909
60	DNA replication	41 (0.85%)	193 (0.77%)	0.256708	0.530529	ko03030
61	Peroxisome	70 (1.45%)	341 (1.35%)	0.28056	0.555174	ko04146
62	Riboflavin metabolism	11 (0.23%)	47 (0.19%)	0.281422	0.555174	ko00740
63	Ribosome biogenesis in eukaryotes	96 (1.99%)	473 (1.88%)	0.282064	0.555174	ko03008
64	ABC transporters	53 (1.1%)	260 (1.03%)	0.332215	0.643667	ko02010
65	Protein processing in endoplasmic reticulum	145 (3%)	733 (2.91%)	0.349376	0.657316	ko04141
66	Propanoate metabolism	33 (0.68%)	160 (0.64%)	0.349862	0.657316	ko00640
67	Ether lipid metabolism	21 (0.43%)	100 (0.4%)	0.35897	0.664362	ko00565
68	Protein export	29 (0.6%)	143 (0.57%)	0.400584	0.730477	ko03060
69	Tryptophan metabolism	24 (0.5%)	118 (0.47%)	0.40951	0.73593	ko00380
70	Valine, leucine and isoleucine biosynthesis	24 (0.5%)	119 (0.47%)	0.427186	0.75673	ko00290
71	Base excision repair	32 (0.66%)	161 (0.64%)	0.44128	0.770686	ko03410
72	Valine, leucine and isoleucine degradation	29 (0.6%)	149 (0.59%)	0.496807	0.844378	ko00280
73	One carbon pool by folate	9 (0.19%)	45 (0.18%)	0.503382	0.844378	ko00670
74	Purine metabolism	100 (2.07%)	520 (2.06%)	0.503903	0.844378	ko00230
75	Diterpenoid biosynthesis	17 (0.35%)	88 (0.35%)	0.528908	0.874461	ko00904
76	Mismatch repair	30 (0.62%)	157 (0.62%)	0.540203	0.874609	ko03430
77	Glycerophospholipid metabolism	55 (1.14%)	289 (1.15%)	0.548026	0.874609	ko00564
78	Sphingolipid metabolism	30 (0.62%)	158 (0.63%)	0.555545	0.874609	ko00600
79	Sulfur relay system	6 (0.12%)	31 (0.12%)	0.561635	0.874609	ko04122
80	Other glycan degradation	28 (0.58%)	148 (0.59%)	0.564264	0.874609	ko00511
81	Caffeine metabolism	1 (0.02%)	4 (0.02%)	0.573166	0.877439	ko00232
82	Thiamine metabolism	4 (0.08%)	21 (0.08%)	0.593017	0.896758	ko00730
83	Arginine and proline metabolism	34 (0.7%)	184 (0.73%)	0.624039	0.92911	ko00330
84	Nucleotide excision repair	49 (1.01%)	265 (1.05%)	0.635742	0.92911	ko03420
85	Lysine degradation	17 (0.35%)	94 (0.37%)	0.64647	0.92911	ko00310
86	Glycerolipid metabolism	40 (0.83%)	218 (0.87%)	0.648384	0.92911	ko00561
87	Pantothenate and CoA biosynthesis	12 (0.25%)	67 (0.27%)	0.651876	0.92911	ko00770
88	Terpenoid backbone biosynthesis	29 (0.6%)	160 (0.64%)	0.663045	0.934291	ko00900
89	Glycosphingolipid biosynthesis - ganglio series	8 (0.17%)	46 (0.18%)	0.678488	0.94531	ko00604
90	Basal transcription factors	32 (0.66%)	178 (0.71%)	0.686662	0.946067	ko03022
91	Fatty acid biosynthesis	22 (0.46%)	127 (0.5%)	0.735446	0.991168	ko00061
92	mRNA surveillance pathway	96 (1.99%)	528 (2.1%)	0.736451	0.991168	ko03015
93	Synthesis and degradation of ketone bodies	2 (0.04%)	13 (0.05%)	0.743376	0.991168	ko00072
94	SNARE interactions in vesicular transport	17 (0.35%)	101 (0.4%)	0.761862	0.999993	ko04130
95	Lysine biosynthesis	8 (0.17%)	50 (0.2%)	0.768204	0.999993	ko00300
96	Monoterpenoid biosynthesis	2 (0.04%)	14 (0.06%)	0.78054	0.999993	ko00902
97	Taurine and hypotaurine metabolism	7 (0.14%)	45 (0.18%)	0.785808	0.999993	ko00430
98	Ubiquitin mediated proteolysis	89 (1.84%)	501 (1.99%)	0.805647	0.999993	ko04120
99	Sulfur metabolism	15 (0.31%)	93 (0.37%)	0.808527	0.999993	ko00920
100	Circadian rhythm - mammal	6 (0.12%)	41 (0.16%)	0.8246	0.999993	ko04710
101	Glycosphingolipid biosynthesis - globo series	5 (0.1%)	38 (0.15%)	0.878567	0.999993	ko00603
102	Histidine metabolism	10 (0.21%)	71 (0.28%)	0.896611	0.999993	ko00340
103	N-Glycan biosynthesis	23 (0.48%)	149 (0.59%)	0.899869	0.999993	ko00510
104	Glycosaminoglycan degradation	12 (0.25%)	84 (0.33%)	0.903272	0.999993	ko00531
105	Regulation of autophagy	20 (0.41%)	132 (0.52%)	0.903974	0.999993	ko04140
106	Endocytosis	63 (1.3%)	383 (1.52%)	0.925587	0.999993	ko04144
107	Ubiquinone and other terpenoid-quinone biosynthesis	14 (0.29%)	103 (0.41%)	0.946538	0.999993	ko00130
108	Lipoic acid metabolism	1 (0.02%)	14 (0.06%)	0.949228	0.999993	ko00785
109	Circadian rhythm - plant	37 (0.77%)	242 (0.96%)	0.950945	0.999993	ko04712
110	Natural killer cell mediated cytotoxicity	15 (0.31%)	111 (0.44%)	0.954386	0.999993	ko04650
111	Nicotinate and nicotinamide metabolism	7 (0.14%)	61 (0.24%)	0.96199	0.999993	ko00760
112	Brassinosteroid biosynthesis	2 (0.04%)	26 (0.1%)	0.971733	0.999993	ko00905
113	Phosphatidylinositol signaling system	38 (0.79%)	257 (1.02%)	0.972617	0.999993	ko04070
114	Biotin metabolism	1 (0.02%)	18 (0.07%)	0.97834	0.999993	ko00780
115	Folate biosynthesis	7 (0.14%)	66 (0.26%)	0.97956	0.999993	ko00790
116	Plant hormone signal transduction	256 (5.3%)	1494 (5.93%)	0.982839	0.999993	ko04075
117	RNA degradation	89 (1.84%)	564 (2.24%)	0.984764	0.999993	ko03018
118	Glycosylphosphatidylinositol(GPI)-anchor biosynthesis	7 (0.14%)	70 (0.28%)	0.987824	0.999993	ko00563
119	Arachidonic acid metabolism	5 (0.1%)	57 (0.23%)	0.990657	0.999993	ko00590
120	C5-Branched dibasic acid metabolism	1 (0.02%)	22 (0.09%)	0.990761	0.999993	ko00660
121	Plant-pathogen interaction	240 (4.97%)	1469 (5.83%)	0.998278	0.999993	ko04626
122	Aminoacyl-tRNA biosynthesis	31 (0.64%)	255 (1.01%)	0.999006	0.999993	ko00970
123	Inositol phosphate metabolism	27 (0.56%)	241 (0.96%)	0.99971	0.999993	ko00562
124	Ribosome	91 (1.88%)	694 (2.76%)	0.999993	0.999993	ko03010
135DAS-VS-180DAS
	Pathway	DEGs with pathway annotation (1713)	All genes with pathway annotation (25190)	P-value	Qvalue	Pathway ID
1	Biosynthesis of unsaturated fatty acids	63 (3.68%)	181 (0.72%)	1.39859e-28	1.58041e-26	ko01040
2	Phenylpropanoid biosynthesis	80 (4.67%)	412 (1.64%)	9.90997e-18	5.59913e-16	ko00940
3	Stilbenoid, diarylheptanoid and gingerol biosynthesis	57 (3.33%)	239 (0.95%)	3.75282e-17	1.41356e-15	ko00945
4	Flavonoid biosynthesis	45 (2.63%)	183 (0.73%)	2.35335e-14	6.6482e-13	ko00941
5	Phenylalanine metabolism	46 (2.69%)	197 (0.78%)	9.39884e-14	2.12414e-12	ko00360
6	Biosynthesis of secondary metabolites	270 (15.76%)	2662 (10.57%)	4.75515e-12	8.95553e-11	ko01110
7	Limonene and pinene degradation	45 (2.63%)	234 (0.93%)	1.95792e-10	3.16064e-09	ko00903
8	Photosynthesis	27 (1.58%)	105 (0.42%)	1.20465e-09	1.70157e-08	ko00195
9	Metabolic pathways	479 (27.96%)	5695 (22.61%)	4.73102e-08	5.94007e-07	ko01100
10	alpha-Linolenic acid metabolism	33 (1.93%)	185 (0.73%)	3.12916e-07	3.53595e-06	ko00592
11	DNA replication	33 (1.93%)	193 (0.77%)	8.49599e-07	8.7277e-06	ko03030
12	Pentose and glucuronate interconversions	32 (1.87%)	191 (0.76%)	1.95287e-06	1.83895e-05	ko00040
13	Ribosome biogenesis in eukaryotes	56 (3.27%)	473 (1.88%)	3.77831e-05	0.000328422	ko03008
14	Peroxisome	43 (2.51%)	341 (1.35%)	6.96829e-05	0.000562441	ko04146
15	Zeatin biosynthesis	30 (1.75%)	208 (0.83%)	7.76099e-05	0.000576627	ko00908
16	Flavone and flavonol biosynthesis	14 (0.82%)	64 (0.25%)	8.16464e-05	0.000576627	ko00944
17	Alanine, aspartate and glutamate metabolism	24 (1.4%)	155 (0.62%)	0.000129414	0.000860225	ko00250
18	Fatty acid metabolism	27 (1.58%)	191 (0.76%)	0.000241315	0.00151492	ko00071
19	Isoquinoline alkaloid biosynthesis	10 (0.58%)	40 (0.16%)	0.000264871	0.00157528	ko00950
20	Ascorbate and aldarate metabolism	22 (1.28%)	148 (0.59%)	0.000434578	0.00245536	ko00053
21	Cysteine and methionine metabolism	33 (1.93%)	279 (1.11%)	0.00139342	0.00749792	ko00270
22	Glutathione metabolism	26 (1.52%)	226 (0.9%)	0.00607175	0.0310361	ko00480
23	Base excision repair	20 (1.17%)	161 (0.64%)	0.0065846	0.0310361	ko03410
24	Pyrimidine metabolism	41 (2.39%)	403 (1.6%)	0.00659173	0.0310361	ko00240
25	Tyrosine metabolism	14 (0.82%)	100 (0.4%)	0.00768531	0.0347376	ko00350
26	Plant-pathogen interaction	121 (7.06%)	1469 (5.83%)	0.0156616	0.0680676	ko04626
27	beta-Alanine metabolism	13 (0.76%)	102 (0.4%)	0.0208238	0.0871516	ko00410
28	Starch and sucrose metabolism	54 (3.15%)	611 (2.43%)	0.0293813	0.118574	ko00500
29	Butanoate metabolism	10 (0.58%)	76 (0.3%)	0.0326912	0.127383	ko00650
30	Benzoxazinoid biosynthesis	7 (0.41%)	47 (0.19%)	0.0383397	0.142965	ko00402
31	Cyanoamino acid metabolism	19 (1.11%)	181 (0.72%)	0.0395598	0.142965	ko00460
32	Pentose phosphate pathway	16 (0.93%)	147 (0.58%)	0.0421648	0.142965	ko00030
33	Linoleic acid metabolism	7 (0.41%)	48 (0.19%)	0.0423535	0.142965	ko00591
34	Indole alkaloid biosynthesis	4 (0.23%)	20 (0.08%)	0.0430159	0.142965	ko00901
35	Tropane, piperidine and pyridine alkaloid biosynthesis	6 (0.35%)	40 (0.16%)	0.051677	0.166843	ko00960
36	Carotenoid biosynthesis	17 (0.99%)	164 (0.65%)	0.0545176	0.171125	ko00906
37	Non-homologous end-joining	5 (0.29%)	33 (0.13%)	0.0702337	0.214498	ko03450
38	Plant hormone signal transduction	116 (6.77%)	1494 (5.93%)	0.0723298	0.215086	ko04075
39	Taurine and hypotaurine metabolism	6 (0.35%)	45 (0.18%)	0.0826959	0.239606	ko00430
40	Photosynthesis - antenna proteins	5 (0.29%)	36 (0.14%)	0.0946694	0.267441	ko00196
41	Nitrogen metabolism	14 (0.82%)	143 (0.57%)	0.107924	0.297449	ko00910
42	Purine metabolism	42 (2.45%)	520 (2.06%)	0.140608	0.378302	ko00230
43	One carbon pool by folate	5 (0.29%)	45 (0.18%)	0.188942	0.488861	ko00670
44	RNA degradation	44 (2.57%)	564 (2.24%)	0.190353	0.488861	ko03018
45	ABC transporters	21 (1.23%)	260 (1.03%)	0.236922	0.589974	ko02010
46	Carbon fixation in photosynthetic organisms	20 (1.17%)	247 (0.98%)	0.240166	0.589974	ko00710
47	Other types of O-glycan biosynthesis	4 (0.23%)	38 (0.15%)	0.257128	0.6182	ko00514
48	Tryptophan metabolism	10 (0.58%)	118 (0.47%)	0.281688	0.66314	ko00380
49	Vitamin B6 metabolism	3 (0.18%)	33 (0.13%)	0.391354	0.902511	ko00750
50	Ubiquinone and other terpenoid-quinone biosynthesis	8 (0.47%)	103 (0.41%)	0.401872	0.908231	ko00130
51	Anthocyanin biosynthesis	1 (0.06%)	8 (0.03%)	0.43078	0.954473	ko00942
52	Steroid biosynthesis	6 (0.35%)	79 (0.31%)	0.451395	0.980916	ko00100
53	Propanoate metabolism	11 (0.64%)	160 (0.64%)	0.529849	0.999665	ko00640
54	RNA polymerase	9 (0.53%)	131 (0.52%)	0.536796	0.999665	ko03020
55	Glycine, serine and threonine metabolism	10 (0.58%)	147 (0.58%)	0.546393	0.999665	ko00260
56	Phenylalanine, tyrosine and tryptophan biosynthesis	5 (0.29%)	73 (0.29%)	0.559467	0.999665	ko00400
57	Synthesis and degradation of ketone bodies	1 (0.06%)	13 (0.05%)	0.599789	0.999665	ko00072
58	Valine, leucine and isoleucine degradation	9 (0.53%)	149 (0.59%)	0.690848	0.999665	ko00280
59	SNARE interactions in vesicular transport	6 (0.35%)	101 (0.4%)	0.691389	0.999665	ko04130
60	Glyoxylate and dicarboxylate metabolism	8 (0.47%)	135 (0.54%)	0.706112	0.999665	ko00630
61	Glucosinolate biosynthesis	2 (0.12%)	36 (0.14%)	0.712848	0.999665	ko00966
62	Porphyrin and chlorophyll metabolism	10 (0.58%)	168 (0.67%)	0.71309	0.999665	ko00860
63	Arginine and proline metabolism	11 (0.64%)	184 (0.73%)	0.713476	0.999665	ko00330
64	Histidine metabolism	4 (0.23%)	71 (0.28%)	0.720064	0.999665	ko00340
65	Galactose metabolism	14 (0.82%)	233 (0.92%)	0.722198	0.999665	ko00052
66	Diterpenoid biosynthesis	5 (0.29%)	88 (0.35%)	0.722697	0.999665	ko00904
67	Riboflavin metabolism	2 (0.12%)	47 (0.19%)	0.838521	0.999665	ko00740
68	Selenocompound metabolism	4 (0.23%)	88 (0.35%)	0.857167	0.999665	ko00450
69	Lysine biosynthesis	2 (0.12%)	50 (0.2%)	0.862855	0.999665	ko00300
70	Fatty acid biosynthesis	6 (0.35%)	127 (0.5%)	0.869991	0.999665	ko00061
71	Ubiquitin mediated proteolysis	28 (1.63%)	501 (1.99%)	0.882826	0.999665	ko04120
72	Phagosome	16 (0.93%)	311 (1.23%)	0.904136	0.999665	ko04145
73	Arachidonic acid metabolism	2 (0.12%)	57 (0.23%)	0.9071	0.999665	ko00590
74	Homologous recombination	11 (0.64%)	227 (0.9%)	0.910111	0.999665	ko03440
75	Amino sugar and nucleotide sugar metabolism	18 (1.05%)	348 (1.38%)	0.911364	0.999665	ko00520
76	Ether lipid metabolism	4 (0.23%)	100 (0.4%)	0.915254	0.999665	ko00565
77	Mismatch repair	7 (0.41%)	157 (0.62%)	0.915385	0.999665	ko03430
78	Nucleotide excision repair	13 (0.76%)	265 (1.05%)	0.91779	0.999665	ko03420
79	Nicotinate and nicotinamide metabolism	2 (0.12%)	61 (0.24%)	0.92598	0.999665	ko00760
80	Circadian rhythm - mammal	1 (0.06%)	41 (0.16%)	0.944415	0.999665	ko04710
81	Folate biosynthesis	2 (0.12%)	66 (0.26%)	0.944506	0.999665	ko00790
82	Pantothenate and CoA biosynthesis	2 (0.12%)	67 (0.27%)	0.947639	0.999665	ko00770
83	Natural killer cell mediated cytotoxicity	4 (0.23%)	111 (0.44%)	0.948903	0.999665	ko04650
84	Regulation of autophagy	5 (0.29%)	132 (0.52%)	0.950435	0.999665	ko04140
85	Spliceosome	40 (2.34%)	747 (2.97%)	0.956133	0.999665	ko03040
86	Lysine degradation	3 (0.18%)	94 (0.37%)	0.958755	0.999665	ko00310
87	Glycosphingolipid biosynthesis - ganglio series	1 (0.06%)	46 (0.18%)	0.960938	0.999665	ko00604
88	Fructose and mannose metabolism	7 (0.41%)	183 (0.73%)	0.969168	0.999665	ko00051
89	Glycerophospholipid metabolism	12 (0.7%)	289 (1.15%)	0.978763	0.999665	ko00564
90	Protein processing in endoplasmic reticulum	37 (2.16%)	733 (2.91%)	0.980121	0.999665	ko04141
91	Glycosaminoglycan degradation	2 (0.12%)	84 (0.33%)	0.980912	0.999665	ko00531
92	Phosphatidylinositol signaling system	10 (0.58%)	257 (1.02%)	0.983097	0.999665	ko04070
93	Glycerolipid metabolism	8 (0.47%)	218 (0.87%)	0.983394	0.999665	ko00561
94	Sphingolipid metabolism	5 (0.29%)	158 (0.63%)	0.984971	0.999665	ko00600
95	Sulfur metabolism	2 (0.12%)	93 (0.37%)	0.988961	0.999665	ko00920
96	Protein export	4 (0.23%)	143 (0.57%)	0.989546	0.999665	ko03060
97	Other glycan degradation	4 (0.23%)	148 (0.59%)	0.991942	0.999665	ko00511
98	N-Glycan biosynthesis	4 (0.23%)	149 (0.59%)	0.992354	0.999665	ko00510
99	Glycolysis / Gluconeogenesis	15 (0.88%)	376 (1.49%)	0.992658	0.999665	ko00010
100	Inositol phosphate metabolism	8 (0.47%)	241 (0.96%)	0.993742	0.999665	ko00562
101	Circadian rhythm - plant	8 (0.47%)	242 (0.96%)	0.99401	0.999665	ko04712
102	Oxidative phosphorylation	16 (0.93%)	401 (1.59%)	0.994042	0.999665	ko00190
103	Endocytosis	15 (0.88%)	383 (1.52%)	0.994283	0.999665	ko04144
104	Citrate cycle (TCA cycle)	6 (0.35%)	202 (0.8%)	0.994778	0.999665	ko00020
105	RNA transport	34 (1.98%)	740 (2.94%)	0.995584	0.999665	ko03013
106	Terpenoid backbone biosynthesis	4 (0.23%)	160 (0.64%)	0.995735	0.999665	ko00900
107	Valine, leucine and isoleucine biosynthesis	2 (0.12%)	119 (0.47%)	0.997815	0.999665	ko00290
108	mRNA surveillance pathway	21 (1.23%)	528 (2.1%)	0.998023	0.999665	ko03015
109	Proteasome	2 (0.12%)	125 (0.5%)	0.998506	0.999665	ko03050
110	Aminoacyl-tRNA biosynthesis	7 (0.41%)	255 (1.01%)	0.998808	0.999665	ko00970
111	Pyruvate metabolism	10 (0.58%)	324 (1.29%)	0.998955	0.999665	ko00620
112	Basal transcription factors	3 (0.18%)	178 (0.71%)	0.999659	0.999665	ko03022
113	Ribosome	27 (1.58%)	694 (2.76%)	0.999665	0.999665	ko03010

## Sheet: Sheet3
								52	660	63
								130	135	80
								24	72	57
								74	85	45
								36	1246	46
								59	69	270
								117	43	45
								52	30	27
								98	76	479
								356	66	33
								65	191	33
								705	106	32
								34	57	56
								64	84	43
								59	19	30
								32	68	14
								105	147	24
								41	26	27
								14	44	10
								31	49	22
								4	169	33
								20	85	26
								11	49	20
								9	23	41
								17	12	14
								30	47	121
								30	13	13
								8	94	54
								32	12	10
								40	13	7
								29	51	19
								2378	42	16
									47	7
									86	4
									36	1821
									65
									4117
